# Supplementary material for: Analyzing patients satisfaction level for medical services using twitter data
Source: PeerJ Comput Sci. 2024 Jan 9;10:e1697. doi: 10.7717/peerj-cs.1697 (PMC10803080; doi:10.7717/peerj-cs.1697)
Supplement: Supplemental Information 1 [file peerj-cs-10-1697-s001.zip]

Archive with 3 entries (3 files):
- Healthcare/Healthcare.csv
- Healthcare/healthcare.ipynb
- Healthcare/healthpre.csv
