# Supplementary material for: Analyzing patients satisfaction level for medical services using twitter data
Source: PeerJ Comput Sci. 2024 Jan 9;10:e1697. doi: 10.7717/peerj-cs.1697 (PMC10803080; doi:10.7717/peerj-cs.1697)
Supplement: Supplemental Information 1 [file peerj-cs-10-1697-s001.zip › Healthcare/Healthcare.csv]

	user	location	text
0	UK_healtex	England, United Kingdom	An exciting opportunity in #healthcare text #analytics #healtex #datasaveslives #TextMining https://t.co/cuXwHbabKB
1	Kabmin_UA_e	Kyiv, Ukraine	Modern infrastructure creation will allow Ukraine to restore scientific potential for vaccine development -… https://t.co/VFvBB97vV3
2	smithelle82	United States	#healthcare #Painrelief #Jointshealth #Proflexoral Grab Your 30 Days Trial Pack of Proflexoral https://t.co/pL9gSwM8w5
3	tmj_est1_jobs	Estonia	Join the Covance by Labcorp team! See our latest job opening here: https://t.co/GyBB31uDp0 #Healthcare #Tallinn
4	HackBelgiumLabs	Brussels, Belgium	We want to help the healthcare ecosystem to become more #patientcentric 🤒 https://t.co/Til8qpxib3 #healthcare… https://t.co/qH1u1A3Zrm
5	HealthwatchBD	Barking & Dagenham	Would you want to #volunteer Do you enjoy #socialmedia and have an interest in #healthcare? Healthwatch Barking an… https://t.co/qRKHqUiD7k
6	DOCTORLIVECARE1	ATLANTA GEORGIA	Still Going To The Doctors Office? You need Doctor Live Care! @DOCTORLIVECARE1 #doctor #Medical #doctoncall… https://t.co/uXmaukQZEG
7	GDPUKcom	Manchester	Antibiotic Use In Dentistry – More Monitoring Needed https://t.co/BTAe35rL8O - #dentalresearch #dentistry #news… https://t.co/NcfHRVVHbu
8	CfE_UoM	Manchester, UK	We are looking for a #postdoc #ResearchAssociate in #healthcare text #analytics to work on our exciting new researc… https://t.co/0k9k5aptpp
9	SIUI1978		The VET portable DR solution enables various applications in companion and zoo animals. With high image quality, lo… https://t.co/HtltydgHfa
10	david_concepts	England, United Kingdom	The AIR CRADLE® Transfer System - https://t.co/AFDaJChsxM - "an exceptional leap forward in patient care, well-bein… https://t.co/ERQn9IBtom
11	This_Is_MARK__	London, UK	For those interested in #ImpactInvestment, the European #RealEstate space presents significant opportunities. From… https://t.co/9A8Xs5G11z
12	EverettRoss17	Kolkata	Hearing Impaired Seniors: 6 Tips to Communicate Learn More : https://t.co/XRExGjbsWL #Everblink… https://t.co/OzJcCnxi48
13	stem4sussex	County Hall, Lewes	Join @CareersHubES on 24 May, 2-3pm for #FREE #careers event, exclusively for #adults in East #Sussex who are looki… https://t.co/9ElEc4rZCA
14	stridechc_jobs	Colorado	If you're looking for work in #Aurora, CO, check out this job: https://t.co/6CKX7rmmVp #Healthcare
15	healthinsagnt	United States	Why Use a CareSource Health Insurance Agent? https://t.co/0BI4mgvRCB #healthinsurance #obamacare #medicare #healthcare
16	DreamlabGlobal	Bern, Schweiz	@___Sh4rk___ will join a @RSAConference panel were three experts will discuss the challenges in #healthcare… https://t.co/kscAVkgCXI
17	I_Aawan	پاکستان	Spends on Health, Not weapons #India 🙈🙈 #HealthForAll #Oxygen #healthcare #IndiaNeedsOxygen #IndiaFightsCorona… https://t.co/Sk6UfMZ6vd
18	healthspicy	United States	Remove “penile clog” in 15 minutes with this https://t.co/a0OBxowNqc . #healthcare #healthylifestyle #fridaymorning #FridayMotivation
19	Caremark_HBB	Leicestershire	📞: 0116 429 1100 📩: blaby@caremark.co.uk #dementia #alzheimers #caregiving #healthcare #caregiver #dementiacare… https://t.co/NFuDgf4Pub
20	MedicineGovSte	England, United Kingdom	Telling the truth in healthcare: https://t.co/WD8H9zi4Oa ...from @willcpowell a true #patientsafety expert who's… https://t.co/1meWwreBpZ
21	david_concepts	England, United Kingdom	The AIR CRADLE® Transfer System - https://t.co/AFDaJChsxM - a finalist for 'Innovation of the Year' in the 'Nationa… https://t.co/pJ0qU3vGxN
22	VooreDesign	Huntington Beach, CA	WOW! Like I said, Anti-Christ or not, they sure do worship #BillGates like a god... #antichrist #WorshipYou #MARK… https://t.co/Ti3PbGccOq
23	revital_woman		The physical and mental well being of women is pivotal for the growth and contribution towards the Indian economy.… https://t.co/ojz4UIAsHu
24	curateddigital	London, UK	We’re back with another #CuratedRecommends, and this week, Gabby, advises you to read an #insightful article demons… https://t.co/zI8tqt1BzC
25	_avpa_	Africa	💡Are you an #impact investor active in #healthcare in Africa? Get in touch about how to join our Deal Share pilot… https://t.co/YBNgrN5mAa
26	PrinSciAdvOff	New Delhi, India	We are LIVE! Secretary-General @ficci_india Mr Dilip Chenoy speaking at the inaugural session of 4th session of In… https://t.co/CskXBwn5oe
27	_Archus	UK	We're committed to supporting the next generation of #healthcareinfrastructure specialists - and our monthly CPD se… https://t.co/d7IBU7ejqN
28	RuchiAngrish	Noida, India	@sarikabhattach Time we all realise how important it is to put right people in power - #Vote 🗳 for people who will… https://t.co/9BTTvC5LdH
29	acrobatglobal	Oxfordshire	@JB_Glos It was a pleasure to discuss our ideas with you and your colleagues and to hear about what you're currentl… https://t.co/zehVuCN0ro
30	EU_Startups	Europe	Endeavour Vision closes new fund at over €311 million to invest in #healthcare technologies 🩺🏥 The fund will suppor… https://t.co/JSreweIisc
31	CORDIS_EU	Luxembourg	Transforming European health systems in the wake of #COVID19 🩺 Our new #researchEU is dedicated to #healthcare ❤️… https://t.co/PKE33mGYNL
32	Furquah13	India	The domain name https://t.co/qEx3wiqn2M is for sale. #Telemedicine #telehealth #healthcare
33	Anamaya2021		@AdityaRajKaul On getting COVID like symptoms consult any available doctor and start prophylactic medication.Don't… https://t.co/IiQTkxoq3G
34	oluchiomai	Calabar, Nigeria	Health Commissioner Quickly Intervenes As Heavy Rainstorm Disrupts Activities In postnatal ward of General Hospital… https://t.co/vv7RWNnjsr
35	LizYoun55179126		Fifty five years ago today I was a one month old. #Adrenochome is not a prerequisite when you have #God as your… https://t.co/hKrtCAwBrM
36	Funda_Medical	Midrand, South Africa	Need aviation medical assessments? Our experts will ensure your level of health is cared for and certified to fly.… https://t.co/Fswyl4ZEjK
37	TBATinnovation	United Kingdom	Apply for NIHR (National Institute for Health Research)'s i4i Challenge Awards #funding. The competition is for… https://t.co/PCIbgETAIB
38	aargelich	Barcelona	Healthcare business process improvement Introduce data on real-time Healthcare digital transformation is a must… https://t.co/jsRziP2iKZ
39	TOPRANEWS	London, UK	Designed for US regulatory professionals, this essentials course provides you with core knowledge on regulatory aff… https://t.co/V3H0NDtoMr
40	princeoftoyland	Magnolia, TX	Collaboration, not competition: Adlai Goldberg (EY) and David Rhew (Microsoft) discuss the growing culture of colla… https://t.co/iMc79M3BAu
41	eraser	Sevilla	#Elearning Syria. Artificial Intelligence and eLearning in Humanitarian Health. #Slides. Grace McLain @gracemclain… https://t.co/mJ4wmNQXSW
42	TCSResearch		As #technology advanced to usher in the new 'Age of Sensors', a #TCSResearch team explores #sensors to predict the… https://t.co/cjiXyKIGDP
43	Anamaya2021		On getting COVID like symptoms consult any available doctor and start prophylactic medication.Don't wait for test r… https://t.co/vSC6zXH2Io
44	sjaakvink	Amsterdam, the Netherlands	Check out my latest article: What will #healthcare look like in 2030? https://t.co/QZxMamdMSM via @LinkedIn
45	cromaretail	All over India	Monitor your health on your wrist and keep your doctors and loved ones informed with the VinCense VitAlert Remote H… https://t.co/4kbxCLAI3x
46	SamRoy61561732		The purpose of this #AdvancedNursing2021 is to provide a global platform to all #nursing and #healthcare profession… https://t.co/KOWhOylw8x
47	Atos_Security	France	[#Healthcare] 🤒 Are you interested in examining your healthcare #security ecosystem? Watch the replay of our webina… https://t.co/5SPN3IPlhf
48	ACA_Continence		📅 Will you be joining us for our virtual 2021 #AGM? The ACA values members attending the AGM and this will be a gre… https://t.co/597CbnIK2H
49	anjanaa_raman21	Bangalore,India	Strength and Prayers ❣️ Put on your masks and carry a sanitizer. #COVID19India #CoronavirusPandemic #guidelines… https://t.co/WezRKY2jIQ
50	flextoday	Twitter	Check out this deal! Raya Ramadhan SALE: https://t.co/Tsq08QEUig #youbeli #Online #shoppingonline #kualalumpur… https://t.co/Eo0IMFEvPr
51	InfoblazeID	Indonesia	#Halodoc raises $80m in series C funding to focus on vaccine rollout Jonathan Sudharta @HalodocID #Indonesia… https://t.co/bunz6Q8ZRn
52	infoblazesea	Singapore	#Halodoc raises $80m in series C funding to focus on vaccine rollout Jonathan Sudharta @HalodocID #Indonesia… https://t.co/2jV62KzCuU
53	John77683410		Reserve your slot #26th World Nursing and Nurse Practitioner Conference #onlineconference #scheduled on May10-11,… https://t.co/dCVJaiPbGz
54	Health_Studio1		We're also providing our users with a unique human anatomy app. Our app covers 16 different anatomical systems and… https://t.co/rOfaFgFJHb
55	NULM_MoHUA	New Delhi, India	Over 90 homeless residing in the DAY-NULM shelter of Kadapa, Pulivendula, and Badvel ULBs of Andhra Pradesh and Hal… https://t.co/BbCppM1HuX
56	hallgreenhealth	Hall Green,Birmingham, England	We love this great feedback from one of our patients left on Google Reviews. #thankyou If you would like to leave… https://t.co/zpjxuEv6Yb
57	tmj_twn_jobs	Taiwan	Covance by Labcorp is hiring in #Taipei, New Taipei City! Click the link in our bio to apply: Start-up Associate #Healthcare
58	SHCTurkey		In order to live life to the full, invest in your most valuable asset. We are here for you😊 #health #healthy… https://t.co/YwFpafcUWN
59	mannylevy1	United States	This Assist-N-Go 60" Gait Belt from Blue Jay comes with a metal buckle. The medical gait belt has been crafted from… https://t.co/ULeyLNQBeT
60	fulcrumhealth	London & Warrington	The Fulcrum website has had a 'digital spring clean' with a range of new details added about our work to support th… https://t.co/kuCMXVk6xc
61	TecmanUK	Leamington Spa	The demand for #ppe has led to the increase in #healthcare waste, which should be managed to not only prevent the s… https://t.co/KaUe9RHqOi
62	sky_eagle6	Lebanon	The future of digital health is in cloud computing ! ##healthcare #DigitalTransformation #innovation… https://t.co/OKQATizLQT
63	tdpel		#Oyo Govt Kicks Off Covid-19 Vaccination. Makinde, SSG, Others Vaccinated https://t.co/jnWmjLluxS #boove #covid19… https://t.co/jkmI6RS0ev
64	BioTMedical	Israel	At this current time, would you prefer #healthcare from the comfort of your home or face-to-face?… https://t.co/dAyutA6YQN
65	BrewerBunney	South West, England	Yesterday's installation of 2 new stacked washer &amp; Dryers at a #Devon #carehome. Space was limited so a great solut… https://t.co/lsnZiH4fTV
66	DannyNSFL	Nova Scotia, Canada	Media release: NSTU – Urgent action needed to keep schools safe during COVID-19 outbreak - Nova Scotia Advocate… https://t.co/3S5xCDoeKI
67	LagoonHospitals	Nigeria	This reduces emergencies and increases better chances of treatment. Take ownership of your safety, keep your hand… https://t.co/yHygNNWlFC
68	david_concepts	England, United Kingdom	The AIR CRADLE® Transfer System - https://t.co/AFDaJChsxM - has been nominated in the 'MedTech Breakthrough Awards… https://t.co/bBeVYrrWpc
69	SciphicsTech	bengalaru	#ArtificialIntelligence is the process of developing #Computers &amp; #Robots capable of parsing data like a human bein… https://t.co/MVHnR2nNXn
70	fit_northeast		Country's massive COVID surge puzzles scientists. #fitnortheast #health #healthy #healthcare #wellness #northeast… https://t.co/ASqckJ4Fc7
71	david_concepts	England, United Kingdom	The AIR CRADLE® Transfer System - https://t.co/AFDaJChsxM - "an exceptional leap forward in patient care, well-bein… https://t.co/pl9mNFzSZ0
72	TonyBassi4		There is no "free" ANYTHING in #India...most sadly not least - #healthcare; #oxygen shortages mean #hospitals prior… https://t.co/U9TSi2ECUt
73	ArvatoSupplies	Gütersloh, Nordrhein-Westfalen	What a successful week! With the implementation of the orchestration platform in collaboration with @_hypertrust_ w… https://t.co/cfezo9Q25b
74	FeeltheFloors	Bangalore	Vinyl flooring - Healthcare- pharmaceuticals- cleanroom . . #vinylflooring #healthcare #pharmaceuticals #cleanroom… https://t.co/oaixzv6dEV
75	trimestersave		It was great have George Adjebeng show us round to the #sgghanainnov8 #innovation hub. I was with Divine Doe Anyig… https://t.co/sBzVs4DJ4d
76	33N_LTD	London, England	Our colleagues and healthcare innovators @clear4care have published a report on twelve key themes for workforce red… https://t.co/tkEPyL4yN8
77	MAGNITT	Dubai, United Arab Emirates	.@mindshiftcap, a UAE-based VC firm, has invested in the Series C invesment round of US-based @OtoNexus 💰… https://t.co/oz69GoMKDM
78	DataconomyMedia	Berlin	One data monetization possibility is to track trends related to certain models, color choices, or other features in… https://t.co/vPUDmFNy8L
79	NS_Labour	Nova Scotia, Canada	COVID-19: In the absence of an Ontario paid sick day program, some companies are stepping up #NSFL #nslab #canlab… https://t.co/BpnbxIrOqo
80	MEDIROM_JP	Tokyo	Hello everyone! We just uploaded a new stretch tube lecture video on our Youtube channel! Please check it out!!… https://t.co/9AfCycvokQ
81	drabbyphilips	Kochi, Gods Own Country, India	If ANYONE in Goverment of #India #healthcare ministry had just read this ONE piece on #COVID19 #COVIDSecondWave, pu… https://t.co/nFVNGUliIa
82	healthy_scept		It's #WorldBookDay What's the book - or maybe more than one - that made you sceptical about #medicine and #healthcare? #histmed #MedTwitter
83	SudabeltMedical	11a Oba Idowu Abiodun Oniru	This machine takes the established cardiac imaging capabilities of GE Vivid systems and blended them with exception… https://t.co/yAQcoqOo69
84	mytentaran	Saket, New Delhi	Vitamins that you need for a Healthy and Glowing Skin https://t.co/Zvjan4NjuA #vitamins #healthyskin #glowingskin… https://t.co/64RxbmEi2Y
85	DanfossIndia	Chennai, India	The Danfoss family, above the age of 45, get their vaccination jab. Over 76% of our employees were vaccinated. We… https://t.co/LuSuKrTUTV
86	probe_lab	Kozhikode, Kerala	Service your TEE probe @ Probe Lab India !!! For more information Visit https://t.co/vOSLQNDRUA Call or whatsapp… https://t.co/BsJmYm3FEx
87	DigitalBvr		The Modern Digital Marketing - Everything is possible Do you want success and lifetime support? Join my communit… https://t.co/pdMJ4qJ01E
88	julesstorr	global	High-quality #primarycare is the basis for a strong #healthcare system. Join @NASEM_Health on May 4 for a free webi… https://t.co/fCpN3ou0uU
89	OpuLabs		📢We, at #opulabs are major advocates of user control of their #healthdata. #skincareapp #ethereum #polygon #matic… https://t.co/EvNMIe6vFj
90	KlinikUK	United Kingdom	[WEBINAR REPLAY] Listen again to GPs on using #AI in #healthcare @IndraJoshi10 of @NHSX @DrThomasPC of @haxbygroup… https://t.co/Z19IxnK9Ux
91	BatPhobia9		Get Free Meditation Ever🧘https://t.co/oCsO0qeCWs #meditationmusic #sleepmeditation #guidedmeditation… https://t.co/JLdMYguHr3
92	CovanceJobs		Join the Covance by Labcorp team! See our latest job opening here: https://t.co/IfH1JmnQqz #Healthcare #SanDiego, CA
93	EICinsights	Redditch, England	We helped many #healthcare business with their #carboncompliances, #energy monitoring, energy procurement and more!… https://t.co/Is5M8mbtlF
94	_timos_	Global	A value framework for diagnostics in Latin America https://t.co/npQhSo4Vhu #strategy #competitiveintelligence… https://t.co/ecnXXelfIq
95	tmj_ukr_jobs	Hertfordshire	Want to work at Covance by Labcorp? We're hiring in #Maidenhead, England! Click for details: https://t.co/nr25594oIl #Healthcare
96	HMTSanctaMaria	Swansea, Wales	We are recruiting a Facilities Operative. This is an exciting time to be part of the team at Sancta Maria Hospital.… https://t.co/ErIDrHuvC9
97	dtrmedical	Swansea	A search for simple treatments for Covid that can be taken at home has been launched #healthcare #treatment https://t.co/WFHszqu9ml
98	tonyj01	Manchester	Isolation Pods Restart Dental Undergraduate Training https://t.co/yhmsoi2ewK -- #dentaleducation #dentistry #news… https://t.co/5HkpAus6u9
99	valtech	Worldwide	Our esteemed Health expert and proclaimed Futurist, Rasmus Rask, discusses how and why our healthcare systems stand… https://t.co/Z0e4BV5Iqb
100	meridianpl		Have a look at a productivity tip on addressing the challenge of waiting lists and backlogs in Elective care. #nhs… https://t.co/q2mC2ajn37
101	THCPrimarycare	Kent UK	Did you know I can help you in facilitating meetings? I can also support in #conflictresolution and vision planning… https://t.co/uOmOKn4H91
102	MaaNeuro		All type of brain, spain and neuro related diseases treatment , patient admit and operation facilty is also avialab… https://t.co/ng63gdJBMB
103	ClydeCoNews	Global	Congratulations to our #Healthcare team who won the Public Legal Award at the @LaingBuisson Awards last night. Find… https://t.co/ice2IfZlwY
104	UbiniumS	Kolkata, India	HIMS is a complete solution for Reduce paperwork. #UbiniumHIMS #hospitalmanagement #hospitalmanagementsoftware… https://t.co/FGCOUJaLZd
105	decide_health	WHO HQ, Geneva	Integrated approach to #health, #healthcare and #social #infrastructure? Look no further: the @COEbanknews is the l… https://t.co/tg0kRPzyn2
106	kolabtree	London, England	Looking for some expert counsel on vaccine projects, with complete confidentiality and quick turnaround time assure… https://t.co/mw4Bf7IjH7
107	HlaInfo	Lagos, Nigeria	Link's below to apply; https://t.co/gVz5txgE3z . #Healthcare #Leadership #Management #QualityImprovement… https://t.co/Lo86BUO4N6
108	dublinwellwoman	Dublin, Ireland	Add us to your checklist and book your CervicalCheck smear at one of our three clinics ✔️ Pembroke Rd. ☎️ 01 668 1… https://t.co/qWi6ibL6aW
109	tmj_sws_jobs1	Switzerland	Career tip for landing jobs like "Study Start-Up Specialist - sponsor-dedicated" in #Schwerzenbach, ZH. Go on infor… https://t.co/j2vgeoG2pj
110	SpecialtyCareUS	Brentwood, TN	Can you recommend anyone for this job in #CoralSprings, FL? https://t.co/jeK8yCXwF1 #Healthcare
111	r2guidance	Berlin	R2G launches 2021 Global Impact Survey: What Has Changed In The Digital Health Industry After One Year Of Pandemic?… https://t.co/9BMhtXc7NJ
112	Tcs_Technology	Pune	The #HospitalManagementSoftware by #TCSTechnology is a comprehensive &amp; integrated information system designed to m… https://t.co/Z8Siq2Szr4
113	HStvZim	Harare Zimbabwe	#FeelGoodFridays: #Twimbos we care about you and your health, tune in to #OfftheMenu Health Heroes Series with Chie… https://t.co/t9jQmq9ifP
114	TheWeekLive	India	#Volunteers help ease the burden on the #healthcare system, explains @Minipthomas https://t.co/NlrnlL7scf
115	iread_bayode	Lagos, Nigeria	SUGAR IN ANY FORM IS BAD FOR OUR GENERAL HEALTH. LET'S PROTECT OURSELVES AND LOVED ONE. #selflove #mentalhealth… https://t.co/G3VXDyTKOt
116	_FinancialFox	London, England	Lean how to successfully invest in #Startups with host @stefixy &amp; @tombritton, Co-founder @SyndicateRoom. Some of t… https://t.co/mylEhocywN
117	healthinsagnt	United States	What Health Insurance Does Boeing Use? https://t.co/YHq9Ae6QaT #healthinsurance #obamacare #medicare #healthcare
118	tdpel		Malaria Is A Life-Threatening Disease That Can Be Cured – Dr. Babajide Majekodunmi https://t.co/giWG5yIp5m #boove… https://t.co/6TTOEr1eUu
119	HealthCareHeds		Amarillo (TX) KVII: Texas House discusses Medicaid expansion . More #HealthCare #news - https://t.co/OuPAaUQGcS
120	Tcs_Technology	Pune	The #HospitalManagementSoftware by #TCSTechnology is a comprehensive &amp; integrated information system designed to m… https://t.co/8UPHI2GtSU
121	MPLaFountain		@UMassMemorial is looking for Registered Nurse, West One. Learn more! #Jobs #RNJobs #Nursing #HealthCare https://t.co/f4RIALvlxU #job
122	ITOnlineSA	South Africa	#JobseekersSA ALERT - #Clinical Product Liaison for JHB head office; min MBChBActive registration with HPCSAMinimum… https://t.co/PLOYB0odjn
123	ErinHillParks1	London, UK	Elsevier applies advanced Machine Learning and Natural Language Processing techniques to help researchers, engineer… https://t.co/YB9jq6r3Qx
124	dynamonortheast	North East England	The next Healthcare Innovation Readiness Programme will take place on 25th May. Businesses from across the North Ea… https://t.co/pVFZQP2Xgv
125	GIANT_health	London, England	- @SthlmSciCity works with concept development, communication and relationship building to strengthen Stockholm’s c… https://t.co/fSziehx4oV
126	BigMedilytics	Europe	This week our colleague Dr. Ana Ferrer from @incliva_iis participated in the Law &amp; Privacy International Conference… https://t.co/p1QZUG7SsO
127	SourceFuse	Global	[SourceFuse Vaccination Drive]: We’re getting vaccinated! #WellnessFirst Here are some highlights from our COVID-1… https://t.co/jqkRqSvz1C
128	_SanjayDas	Malaysia	The key to successfully engaging #patients. Infographic courtesy: @Xerox #healthcare #healthtech #digitalhealth… https://t.co/GjcDAZuagd
129	RxInfoAcademy		Which COVID-19 vaccine websites are easiest to access? A state-by-state analysis https://t.co/fdvP1LWukO… https://t.co/Vpih1jr5h3
130	roshni_beeharry	London, England	Hi All! #Writing for #Wellbeing for those in #Healthcare-related fields" workshophis Sat, Apr 24 3.30-5PM BST. Aca… https://t.co/syZClVQHFv
131	surginno	Leeds	29th April: Waste and Sustainability Virtual Conference 2021 held by NHS @NPAGUK Register here:… https://t.co/gnrWCXNdGY
132	ElementalHCare	UK	29th April: Waste and Sustainability Virtual Conference 2021 held by NHS @NPAGUK Register here:… https://t.co/gHiurOMZXR
133	RedwoodsDK	Preston, Lancashire	#SOLD: Redwoods Dowling Kerr have sold The Rock Residential Home situated in #Devon. Read the article here:… https://t.co/K5xz0fdJBK
134	UHC2030	Global	#WASH is something many of us take for granted, but it is fundamental to. #health and so much else. W/out… https://t.co/0YMDjaOBns
135	BuildingIndex	Dublin	PLANS APPLIED ✔ An application has been lodged in #Donegal for the #construction of a 70 bedroom Nursing Home over… https://t.co/ViVvQ2agxo
136	IstiaqueDoza	Bangladesh	So, the shopping malls here are going to be open again from Sunday. With this policy of one week on and one week of… https://t.co/GlkuKnh8xb
137	Ordinar45758781		@guardian Earthing is good at prevent and help fight almost all health problem,effortless &amp; cost nothing you to sta… https://t.co/X24VaZzeMq
138	MSInSociety	Maharashtra, India	Maharashtra Health Hackathon is oragnised in partnership with NHM-Maha, @mithackmed, @actgrants, @welingkarinst,… https://t.co/CVjM4l6sRy
139	DShorb	Lewiston, ID	Hey all! Here's a post you might've missed! Read about..."The Four Wrong Assumptions Made About Home Care Workers."… https://t.co/5cifx438Dm
140	MedSolve		Friday Inspiration! “Oh! It’s Friday again. Share the love that was missing during the week. In a worthy moment of… https://t.co/B7z3TdO6Tv
141	MHcommunicate	Germany	MIT: #MachineLearning Explained &amp; How To Use It. https://t.co/EFtFSaEWtf #DeepLearning #DataScience #Fintech… https://t.co/64C6JQkBQO
142	DrCareAnywhere	London	We're here for our patients whenever they need us. It's the smart, easy way to look after your health. Find out mo… https://t.co/T9s05KRKLp
143	MashableSEA	Malaysia	You wouldn’t want your doctor to do this. 🚫 #MashableSEA #Indonesia #TikTok #Healthcare https://t.co/H8bbfoTbd6
144	Sadafsayeed	Delhi India	States should learn from Kerala’s model of #HealthCare. They have sufficient hospitals , sufficient beds and traine… https://t.co/SCe0HIapzb
145	broadstreetlag	Abuja, Nigeria	$eko a #healthcare #stock listed in #Nigeria @nsenigeria led the #toplosers with a #downtick in its #stockprice of… https://t.co/GFNXJ5QFdq
146	tmj_she_jobs	Sheffield	Don't be shy. Score a job like "CRA II - North of England" at Covance by Labcorp by asking for referrals. It's a gr… https://t.co/4tkTUPQg5q
147	RajKamalBindal	New Delhi	and some of them have died also. Above all the people who have got only one dose of #vaccine are more serious post… https://t.co/5onJquzKaU
148	mrjefffox		To try and bring equity to patient-facing digital health tools, it would be wise to invest properly, track digital… https://t.co/1g6KTNKpTQ
149	RKamalBindal		and some of them have died also. Above all the people who have got only one dose of #vaccine are more serious post… https://t.co/Ar4lnumMk3
150	clownselors	New Delhi, India	Bringing care back in health care, and making joy a part of healing, Clownselors at work at Bethany hospital (Shill… https://t.co/MmLjLs97PA
151	Impala_Global		The importance of digital inclusion in healthcare &amp; education by Ole Ho Christiansen #digitalinclusion #healthcare… https://t.co/1dHoncFvvi
152	RajeshwarHospi2		As One of the Leading Hospitals in Patna,We have taken the responsibility to share few healthy habits and some hygi… https://t.co/YIpmzGQ2bU
153	rneelmani	Gurgaon, India	2nd WAVE OF #COVID19 SHOWS HOW POORLY PREPARED #INDIA IS ON BASIC #HEALTHCARE INFRA; POLITICAL COMMITMENTS… https://t.co/TeK220aWcK
154	CGC_Mumbai	Mumbai, India	Did you know that #smoking, exposure to sunlight, tobacco and areca nut (supari) use have all been linked to… https://t.co/vyMW0GHK6a
155	padimi1	Lagos, Nigeria	Thank God It's #Friday, @padimi1, What's your #FridayFeeling this #fridaymorning? #insurance #insurtech… https://t.co/I06zkN4agF
156	Luner_IoT	USA, UK, Spain	100 million IoT devices could be at risk from holes in their security. https://t.co/vwsv5pis9F cc. @JSOF18… https://t.co/wiRCu7gxze
157	MTaylorNENC	North East, England	The @PARAStroke project is one of the many great ideas and projects which I have been able to provide a bit of supp… https://t.co/7SdXULU2Q7
158	NHSnecs	England, United Kingdom	👩‍⚕️ Our specialist Health and Justice Commissioning Support Service have delivered high profile projects alongside… https://t.co/fSxgjpGWIU
159	ActiveUh	Online	People have a lot of misconceptions related to the affects and side affects of whey protein. Here are some myths an… https://t.co/1NEtiqvyPN
160	newsgramDOTcom	Chicago, IL	Liver disease is a serious concern in India with more than 10 lakh cases being reported every year. Late diagnosis… https://t.co/JxCUuaQzGW
161	TheAjayMeshram	Nagpur, India	At the end they are humans. #COVIDEmergency2021 #healthcare https://t.co/I49bhs9Pau
162	ITLNLive	Mumbai, India	#India permits study on possible #drone delivery of #Covid-19 vaccines https://t.co/vcxhfB7iYT… https://t.co/sUM9llL8NW
163	Check4Cancer	UK	2020 @LaingBuisson Awards winners are announced! We're proud to have been recognised as #LBAwards2020 finalists in… https://t.co/1P94XH0OhE
164	tdpel		Twice Weekly Rapid Testing To Be Available To Everyone In England https://t.co/krSNTBJp7N #business #covid19… https://t.co/zY29iLW8vM
165	winfinithpage		Winfinith Advanced Respo Relief #respiratory #covid #health #coronavirus #asthma #medical #lungs #rrt #nurse… https://t.co/tAvqvJRfIt
166	ut_MoHUA	India	Make sure to take advantage of the #LargestVaccineDrive and protect yourself and your loved ones from COVID-19.… https://t.co/WtPbtoxTli
167	TekkiePinas	Laguna	Globe encourages Pinoys to access its lifelines: HOPELINE, HEALTHNOW, BANTAY BATA #163 Read more:… https://t.co/qTpV6M7mgm
168	vkay05	New Delhi, India	Next time your respective leaders brag about their bogus achievements for your votes, ask them about this… https://t.co/GkyJhBh4Vl
169	IoTNowTransport		#Podcast 12: Real world #tech : #EdgeAI drives car-making, #healthcare and retail https://t.co/GR0NYQQISp
170	focusedcaregm	Greater Manchester, England	Our Focused Care Practitioners work within a GP team to unpick the barriers to healthcare. This is Sheenas story.… https://t.co/E4uyIYjuPa
171	FlashHealthSL	Colombo, Sri Lanka	A healthy vision 👀 requires healthy food 🌽 #HealthyEyesight #EyeCare #EyeHealth #HealthyFood #EyeProtection #corn… https://t.co/a3YF4hTIVY
172	bbcstar		The sad and desparate state of our country. Need all our politicians and administration to work on this on war foot… https://t.co/KoQ6wx2Zmn
173	HenricRobert	Pune, India	The #medical_device_security Market projected to reach $6.59 Billion Read More: https://t.co/7LbAkeVs2y… https://t.co/GITUH2NnNG
174	Rejoicing_Heart	Reading, PA	BE FILLED WITH JOY GIVE YOUR REINS TO GOD Proverbs 3:6 (#KJV) In all thy ways acknowledge him, and he shall direct… https://t.co/9gOBRqADJn
175	udit_malik	New Delhi, India	Salute to all front-liners. Thank you! Thank you for working your butts off during this pandemic. I appreciate that… https://t.co/p9JwRwYvvy
176	ChrisPDuffy	Vic Australia	Due to my doctors booty, my wrist will never get better. #doctors #doctor #medicine #medical #health #healthcare… https://t.co/HQ9g26UFQM
177	CatfossModular	Catfoss Limited, Beck View Road, Beverley, East Yorkshire, England, HU17 0JT	After another successful week, the modules have now been installed for the superstructure at Northampton General Ho… https://t.co/3LjMp1rEBX
178	SotomayorJade	Chicago	Work hard, play hard! I’m ready for some fun! Where’s the 🌞#blonde #tan #beachready #healthcare #mask #selflove… https://t.co/cjgQHQnKqX
179	ASHISHRAMDIMRI	India	@marinakurian @ShesOnCall @JaimePonceMD #Congratulations to a good #healthcareworker👩‍⚕️💐#healthcare🩺#Healer😷
180	saihospitalsrjy		Don't Fill Your Lungs with Toxic Air. For an Appointment, call: 8332987911, 8331819383 https://t.co/DdljbtS50X… https://t.co/1wecziNxnM
181	GLICOHealth	Ghana	Call or WhatsApp: 026 158 9926/ 020 222 2113 Email: info@glicohealth.com Website: https://t.co/Uu7uiiamQ6 #GLICO… https://t.co/U2HbKBcnUq
182	oxengsci	University of Oxford	The future of #healthcare beyond #COVID-19. Professor Constantin Coussios joins Deutsche Bank’s Christian Nolting t… https://t.co/dHGKOLXo4x
183	UnitedIndore	Indore, India	🗳Do you think Government of Madhya Pradesh @CMMadhyaPradesh @MPVidhanSabha @healthminmp is ready for next… https://t.co/Djepa9vGEt
184	HarvestHealthUK	Rotherham, England	Our Balmoral active mattress is the perfect solution for preventing and treating pressure ulcers for very high risk… https://t.co/NIgIoIrWyD
185	jinxhealthcare	Mumbai, Maharashtra	Introducing the 'Trusted by Moms' series of Baby Oil by Jin-X. Ask now at your nearest stores. Visit us at -… https://t.co/pKFh5mtjRe
186	AppsUnify	United States	Cyber attacks in the COVID-19 era https://t.co/TQKTMaiyLh #Cyberattack #COVID19 #pandemic #CovidVaccine #Ransomware… https://t.co/1h8BChXSD9
187	IHCSanJose	San Jose	Part of what makes chronic pain such a challenge is that it not only hurts physically, but also mentally and emotio… https://t.co/dIBerlodBe
188	BartonCareers	South Lake Tahoe, Ca	We're hiring! Read about our latest job opening here: Medical Assistant- Community Health Center -… https://t.co/jdZeNtO05v
189	Senyang75708408		🥳🥳This is our new factory. The environment here is really good.#airmattress #healthcare https://t.co/kuF4pBstut
190	TheNewHealthca1	UK	In honour of #WorldBookNight 📚 2021, let get a thread going - what are your favourite digital healthcare books?… https://t.co/xrNgP7LOvr
191	AlphalakeAi	London, England	Our next COVID a Catalyst for Change conference is next week! We are very excited to be joined by Katie Murray, Tec… https://t.co/x3ey9W5cGW
192	ElmwoodTweets	LDN, NYC, SP	Welcome to @SummitHealthHQ We centred our comprehensive #branding program on the idea of connections. View the work… https://t.co/lOviuGwLEf
193	HCNowRadio	Atlanta GA	The Incrementalist Dr Nick talks small changes to revolutionize #healthcare starts now! Listen live: https://t.co/d3ujQOIGI9
194	BDandCo	Franklin Lakes, NJ	James Waterson and Stefan Solomon, BD, explore the importance of joined-up #healthcare and #digital #innovation:… https://t.co/eEy1X3VrnE
195	recruitmentESN2		Join our Modern and Sustainable Histopathology service across Ipswich and Colchester Hospitals! Apply now:… https://t.co/8ZnrQNMdxx
196	DeloitteCY	Cyprus	As #healthcare companies cater to activated and empowered customers, understanding differences in their attitudes,… https://t.co/SD1HY0Syck
197	BluecrossLocums		We are hiring! Hospitals are in need of doctors. Give us a call and see how we can assist you with achieving that… https://t.co/RRPP9qtRFL
198	Homecare_360	Westlands, Nairobi, Kenya	Let us help you restore your health, function and strength, at the comfort of your home. #care #healthcare #health… https://t.co/OMsvyUnDSv
199	VR4RehabProject		Are you looking to turn your ideas into #VirtualReality?💡 We got you! 🚀 Download now the #VR4REHAB #Blueprint: the… https://t.co/rnHUe6biJl
200	Hospaccx_	Mumbai, India	#Hospaccx Healthcare Consultancy covers the complete range of hospital set-up activities including “TURN KEY ARCHIT… https://t.co/N0W2WJTK15
201	KgocKohe	India	Did you know, Citrus fruits are an excellent source of vitamin C that strengthens our immune system. #Facts… https://t.co/tNnsZktNSf
202	patelskinsurat	Surat-395006 Gujarat (INDIA)	#medical #medicine #doctor #health #healthcare #hospital#doctors #skin#helthyskin#cosmetic#science #pharmacy… https://t.co/yS5DGqRY9L
203	baileycareuk	Melksham, Wiltshire	Care Worker NEEDED in #Swindon 💷 £9.20-10.70 per hour 💼 Temporary, Full or Part time - 28 Days Paid Annual Leave… https://t.co/YjNgvGrrTO
204	DrSwatiBakshi1	New Delhi, India	(3/4) Today, there is a dearth of essential drugs and basic life support system owing to huge dependencies on highe… https://t.co/e01JUtUn4S
205	HubInesc	Rue du Luxembourg, 3, Brussels	Have you listened to our new podcast on #AI in #healthcare and #personalised medicine?🎧 Put your headphones on and… https://t.co/dYONbqkFDc
206	Aarogya_path		Save India from lockdown, follow COVID-19 appropriate behavior, says PM Narendra Modi. Download the Aarogyapath app… https://t.co/HttlJrS3Rk
207	shantinursing	Delhi, India	Shanti Nursing Services is medical care that happens inside one's home. #nursing #healthcare #homecare… https://t.co/cFA3mj7lU1
208	kedihealthng	International	Always remember that YOUR HEALTH IS YOUR RESPONSIBILITY and with #kedihealthcareproducts, you are good to go. Be po… https://t.co/BgW0Zl60sZ
209	HenricRobert	Pune, India	The #embolic_protection_devices market projected to reach $604.9 Million, at a CAGR of 8.3% Read More:… https://t.co/zJSh1dCPpi
210	DrSwatiBakshi1	New Delhi, India	(2/4) There's absolutely none or utterly poor implementation at the primary level,consequently increasing the burd… https://t.co/YtllhG5cER
211	elna_s	Johannesburg, South Africa	1/2 Bit late on sharing this, but I had such a lovely conversation with @DrDulcy for @dailymaverick about the inter… https://t.co/oMF7NHyjqD
212	Seraphimllp	Delhi, India	The #COVIDSecondWave is causing increased stress &amp; anxiety. Here’s what the doctors say to keep a check of your… https://t.co/1ZC5wKWZwf
213	mytentaran	Saket, New Delhi	Relax your mind soul &amp; body with Yoga https://t.co/OFNinmba9c #Yog #Yoga #Meditate #spiritualgrowth #yogaasana… https://t.co/LVBWRVPGwD
214	AsteriskLabora1	Chandigar	Asterisk Healthcare is an ISO Certified and highly reputed Third Party Pharma Manufacturing Company in Chandigarh.… https://t.co/m5nY83h7dV
215	iSecurity	Global	Eradicate Cyber-Attack Vulnerabilities in The Healthcare Industry https://t.co/rNLWmChrzz #datasecurity #healthcare #cybersecurity
216	andresvilarino	Madrid, Spain	New #ArtificialIntelligence that is Shaping 2021 #AI #Algorithm #ML #MachineLearning #QuantumComputing #Data #Tech… https://t.co/TXCp5KpPV0
217	LumiraDx	Stirling	We’re #hiring: Our mission is to transform #healthcare through our next-generation #pointofcare testing platform. W… https://t.co/UtagJ3hpaL
218	healthinsagnt	United States	Can I Buy Delta Dental Insurance From An Agent? https://t.co/ZdOgtNZGHt #healthinsurance #obamacare #medicare #healthcare
219	mytentaran	Saket, New Delhi	Effective and quick relief home remedies for back pain https://t.co/gs0RBG9JcP #backpain #pain #cure #health… https://t.co/1xM4Fbb7cJ
220	PHIMCPK	Punjab, Pakistan	#SehatSahulatProgram provides free inpatient #healthcare services to the deserving population, special persons and… https://t.co/FZPVTU3KE9
221	carsinogenic		@ClimateReality a century of #carculture is a major problem . why do we vaccept all the #noise #stink #deaths… https://t.co/PV9FzAwiNx
222	chenyan2646		Selecting the best oxygen therapy device depends on several factors. Design plays an important role in selecting th… https://t.co/UKqynbVSWp
223	SiliconLux	Luxembourg	Digital Tool Mobee Care Helps Elderly Staying Fit And Mobile Read more on @siliconlux 👉 https://t.co/5lETskSC1P… https://t.co/BHp6K14bIE
224	SpadeEnvision	Chennai	Shares of Apollo Hospitals Enterprise Ltd. rose 1.79 percent to Rs 3288.5 in Friday's trade .The stock quoted a 52-… https://t.co/ozRMUshDXw
225	MIP_PoliMi	Via Lambruschini 4C Milano	The wake-up call for data science in #healthcare cannot be ignored. For this reason, our business school has introd… https://t.co/8L8jP6nVhp
226	AsiaBioSpectrum	Singapore, Bangalore	#Australia's @Trajan strengthens move into #data-based preventative #healthcare https://t.co/qxGhi6ycZ9 via @AsiaBioSpectrum
227	COCIR	Brussels and Beijing	It's #FrAIday ! Join us on 11 May and gain insight into the latest regulatory developments for #AI-based… https://t.co/98PZEfe0W5
228	invest_mv	Schwerin, Germany	The innovation-friendly business climate in Mecklenburg-Vorpommern offers ideal framework conditions for the reloca… https://t.co/CMyzJSjM0G
229	HealthHelsinki	Helsinki, Suomi	Thank you everyone attending and excellent speakers @erkki_soini @AnniTackman @ackermanemil Kristina Leppälä &amp;… https://t.co/rrPWtHZqrH
230	pharma_synth	Delhi, India	The health of our bones relies on a balanced diet and a steady stream of nutrients &amp; most importantly Vitamins.… https://t.co/VDLP6bOcvc
231	fede_citti	Como, Lombardy	The SAS Forum has always been an incredible source of #inspiration since I was a student and this year I got a chan… https://t.co/QkbBqlt9kO
232	MyLogoBiz	Malaysia	Modern Swan Logo for Sale https://t.co/a4bdCdmMl2 #modern #swan #bird #logo #animal #waterbird #letter #monogram… https://t.co/gyKHw0Xchz
233	jgeofil	Utrecht, NL	Has anyone been researching new original ways of assessing the #quality, #utility and #realism of synthetic health… https://t.co/Zj8NGnhdR7
234	DasShilpa	New Delhi, India	What’s your stance on the central government as it has failed to give the “Basic Right of Life” to its citizens? Ar… https://t.co/ebC4Jhv3hZ
235	LisaWal27760138	USA	Plantar Fasciitis Feet Insoles Arch Supports Orthotics Inserts Relieve Flat Feet, High Arch, Foot Pain Plantar Fas… https://t.co/ZzwWE8KYkR
236	LisaWal27760138	USA	Band-Aid Brand Flexible Fabric Adhesive Bandages for Wound Care &amp; First Aid, Assorted Sizes, 100 ct, Beige Band-Ai… https://t.co/V0uMrkvPWq
237	LisaWal27760138	USA	LUMIFY Redness Reliever Eye Drops, 0.25 Fl. Oz LUMIFY Redness Reliever Eye Drops, 0.25 Fl. Oz 4.7 out of 5 stars… https://t.co/H8cibg9xVY
238	LisaWal27760138	USA	Amazon Basic Care Ibuprofen Tablets 200 mg, Pain Reliever/Fever ulcer (NSAID), Red, 500 Count Amazon Basic Care Ib… https://t.co/5T2zAV1AOH
239	LisaWal27760138	USA	Kerasal Fungal Nail Renewal, Restores Appearance of Discolored or Damaged Nails, 0.33 fl oz Kerasal Fungal Nail Re… https://t.co/1w3A4LXs9y
240	LisaWal27760138	USA	Clearblue Digital Pregnancy Test with Smart Countdown, 3 count Clearblue Digital Pregnancy Test with Smart Countdo… https://t.co/0e6AVmGxTi
241	davidchao	El Dorado Hills, CA	modrnhealthcr: NOMINATE TODAY! Recognize those who are changing the face of healthcare in any of these four areas… https://t.co/kZ1SkXs7nr
242	LisaWal27760138	USA	Tylenol Extra Strength Acetaminophen Rapid Release Gels, Pain Reliever &amp; Fever Reducer, 100 ct Tylenol Extra Stren… https://t.co/vj1licPEXL
243	LisaWal27760138	USA	Cortizone-10 Maximum Strength, 2 Ounce Box Cortizone-10 Maximum Strength, 2 Ounce Box 4.7 out of 5 stars 27,462… https://t.co/TIvXkrD4cd
244	LisaWal27760138	USA	Amazon Brand - Solimo Melatonin 5mg, 120 Gummies (2 Gummies per Serving), Helps with occasional sleeplessness Amaz… https://t.co/Ml8aHYLMmj
245	LisaWal27760138	USA	Goodnites Bedwetting Underwear for Boys, S/M, Discreet, 44 Count Goodnites Bedwetting Underwear for Boys, S/M, Dis… https://t.co/NwXt1nppBG
246	TrivCare		#healthcare Baby Toys 0-12 Months Intelligence Development Owl Cloth Book Rattles Unfolding Activity Books Cute Ani… https://t.co/Onkuce1czQ
247	DrWayneCottrell	Canary Wharf, London, E14 5HX	We are now a Government provider for all PCR travel testing. ⁠ ⁠ Get in touch today for more information. ⁠… https://t.co/Vu27gjDY2Z
248	nextservices	Ann Arbor, MI	Gastroenterologists are still recovering from the COVID-19 pandemic and adapting to new changes in how they practic… https://t.co/75lwdpQJWy
249	nextservices	Ann Arbor, MI	Listen to #TheScopeForwardPodcast while on the move! Praveen Suthrum's conversations with GI leaders are now availa… https://t.co/Sd8OTZ5UcB
250	innofrugal	Finland	What is frugal design and why was it vital during COVID-19? https://t.co/W3xg2U2ezQ via @wef #frugal #innovation… https://t.co/kIPh6zNT2d
251	kingpatprash	Mumbai	These are not craters but funeral pyres #Delhi #pandemic #SecondCOVIDWave #CoronaSecondWave Not just the capital… https://t.co/01Cd45sRDP
252	JobsHelpers		Love where you #work, check out this new Caregiver role with Senior Helpers! https://t.co/PYyv1bCILt #Healthcare
253	CallHealthIndia	Hyderabad, Andhra Pradesh	Consult our Specialist Doctor right from your home. ✔️No waiting ✔️No travel ✔️Personalized care Book Now on… https://t.co/SVJU7lbjfi
254	rupamsarkar	Bangalore, INDIA	Agree GOI has an IMP role, but what was the State Govt doing? Isn't #healthcare a state subject TOO? Is center sole… https://t.co/AqJYReHZVL
255	Avinash02365424		welcome to you to be a part of the “2nd International #Healthcare Summit” is scheduled during from August 23-24, 20… https://t.co/HBmJ7MsTuk
256	TheNextTech2018	Worldwide	Encouragement for #Healthcare Entities – The New HIPAA Bill Aims to Bolster #Cybersecurity https://t.co/yjrNTyuPbN… https://t.co/xrWK1mCdmu
257	HenricRobert	Pune, India	The #cell_harvesting market expected to reach $324.5 Million Read More: https://t.co/buV02LGSLG #research… https://t.co/mCQgvHit2g
258	askclinik	Global	There are several variants of the coronavirus that have developed due to "mutation". But the B.1.1.7, B.1.351 and i… https://t.co/RtaXFWetzq
259	WevolverApp	San Francisco, Amsterdam	“Xsens doesn’t just provide the DOT wearables and run. They’re equipped with the right engineers to assist in our d… https://t.co/626lngS85Z
260	juanlerena2	London, England	It’s great to be back in the gym for an early morning workout after several months in lockdown. Time to shock the b… https://t.co/naHbVntewI
261	BillK293524	BG	Healthcare systems are inadequate in most countries. Things like these shouldn't happen. #healthcare #Psychiatry… https://t.co/LZUMT5GLCW
262	AndrzejKlimczuk	Polska / Poland	Convenience Over Reputation: Study Looks at How #OlderAdults Pick a #Doctor https://t.co/nCOMUmVGFl #healthcare
263	david_concepts	England, United Kingdom	The AIR CRADLE® Transfer System - https://t.co/AFDaJChsxM - "an exceptional leap forward in patient care, well-bein… https://t.co/dKE4Rk8RJE
264	research_market		The breast imaging market is undergoing transformation with the introduction of #AI and ML in early detection of le… https://t.co/tfxNHsRqNc
265	Newsworldexpres		Canada’s #healthcare #workers #brace for the #painful #blow of a https://t.co/Et412v6jl6 #americas #americasnews #canadas #world
266	makaungola	Nairobi/Kigali	The 8th @Merck Foundation Africa Asia Luminary converges in #Zambia #GirlEducation. #GirlsEducation… https://t.co/PjUBPNwVh4
267	david_concepts	England, United Kingdom	The AIR CRADLE® Transfer System - https://t.co/AFDaJChsxM - a finalist for 'Innovation of the Year' in the 'Nationa… https://t.co/GkLPBh0lP7
268	Garnet8Ltd	Southampton, United Kingdom	The disjointed use of data in #Business and the #PublicSector has led to new silos. These silos add wastage, risk… https://t.co/pQt80CW4jR
269	spectrum1995	INDIA	SISGAIN has been providing #revenuecyclemanagement #softwaresystem for the #healthcare sector. Our… https://t.co/zalPiRPCtz
270	KnowlexUK	Bolton, England	Amy Gyte, Biomedical Scientist and Health and Safety Executive, will be one of our esteemed speakers at our… https://t.co/U0fFUqiS3T
271	WevolverApp	San Francisco, Amsterdam	Find out the challanges and avantages of manufacturing medical devices with 3D printing https://t.co/rYvHEp35Nn I… https://t.co/Pz2Se7UKK9
272	RotifyUk		Do you need to keep track of #GMC #compliance? We've made it very simple for you 👀 #GP #generalpractice… https://t.co/poK8H5Z4Zu
273	Outlookindia	New Delhi, India	REPLUG | Biohacking Is Use Of Science-Based Tools To Optimise Health, Says Biohacking Pioneer Dr Sajeev Nair… https://t.co/6QGJgr5RCv
274	lab_universe		For any type of medical test contact us .... #histopathology #urineREculture #thyroidissues #medical #diagnosticlab… https://t.co/tmN7M1dCIM
275	pnsintelligence	Noida, India	Increasing use of #cartridges for diagnostic applications is a key trend of cartridges market. Get more insights:… https://t.co/BP4CZP6ZSL
276	CyberUniti		The Swiss hacktivist who gained access to the security cameras of the California startup Verkada in March 2021 has… https://t.co/tJxe9jUoNy
277	CyberUniti		SLTT governments have been warned they are being targeted by Business Email Compromise scammers.… https://t.co/SUCZ8yk3TN
278	CyberUniti		Three zero-day vulnerabilities in SonicWall email security are being actively exploited https://t.co/BiiT1yZtiw… https://t.co/ZUSHoesEY7
279	CyberUniti		The global COVID-19 vaccine cold chain continues to be targeted advanced persistent threat groups, according to an… https://t.co/bUGpEm9Ly8
280	CyberUniti		Three zero-day vulnerabilities have been identified in SonicWall Email Security products that are being actively ex… https://t.co/7VSrd7o4xH
281	SantoshHosptls	Ghaziabad	How to know if you have developed Hernia. Read More : https://t.co/kuo67Cxecp #Healthcare #NCRDelhi… https://t.co/zePtBPAMmO
282	LossWeight123	mumbai	Eat healthy...stay healthy. #immunity #ImmunityBoosterTips #FightAgainstCorona #healthylifestyle #HealthyEating… https://t.co/6KmJz7oVFX
283	mediaindiagroup	Paris	Scenes of desperation in #COVID19 hospitals in #Delhi continued as #healthcare infrastructure collapses as tsunami… https://t.co/91hW4YdmI1
284	BioAlps	Switzerland	#Biotech companies based in Switzerland have experienced record #investments in 2020: --&gt; Western Switzerland regio… https://t.co/YVxxDjbvDe
285	walnuthub		Our Digital Strategists have put together successful Internet marketing campaigns for Healthcare Businesses ranging… https://t.co/xFcCN4KNGv
286	cyberradarunive	105 Elmsford St Durham NC 2770	Today, Data Science is being used across all parallels of various industries, including #business, #healthcare,… https://t.co/WeP2VsKEcM
287	perfectiongeeks	Delhi	PerfectionGeeks Technologies serving the best Mobile &amp; Web Application solution. Kindly like, Share &amp; subscribe our… https://t.co/y8c3OUnJlY
288	TheDevPeople	Stonehouse	We our so excited about our new online programme which is coming MAY 21ST!!! #healthcare #frontlineworkers… https://t.co/GxEj0XR8tx
289	me2_gp	Oxfordshire, UK	Finally it’s the weekend 💙 One step at a time! Stay safe ☺️ #FridayFeeling #Weekend #WeekendVibes @nhswebsite… https://t.co/LxU7kFvtlp
290	MedioksOfficial	India	Buy Now - https://t.co/a4voD2vVp5 * Free shipping on purchase above Rs.5000 * 2% additional discount on prepaid ord… https://t.co/cmbqXlJUFq
291	Atos_Security	France	[#Healthcare] The French Student Health Foundation, at the head of 13 clinics, victim of a #cyberattack 🗞… https://t.co/8nMMCOlIEn
292	resoluteAIin		Personal Protective Equipment for Healthcare Workers and improving patients safety with the help of FaceGenie. #ai… https://t.co/pli0NmGq5W
293	_timos_	Global	India Is Experiencing A Devastating Wave Of Covid-19: Impact To Reverberate Around The World… https://t.co/lYZZSnXDhi
294	_timos_	Global	Did So-Called ‘Stanford, NIH Study’ Really Show Face Masks Are Ineffective Against Covid-19?… https://t.co/DXU36VCHVm
295	PetonicInfotech	New Delhi, India	India's oxygen shortage: Causes, politics and black marketing Watch the complete video at https://t.co/9jolGsmYJx… https://t.co/aMvkDyx1PO
296	Tcs_Technology	Pune	The #HospitalManagementSoftware by #TCSTechnology is a comprehensive &amp; integrated information system designed to m… https://t.co/HKUQyRYyzs
297	NewingtonChemi1	Ramsgate, England	Graham Phillips explains how veganism can be very unhealthy if not done properly. Click here to watch the full vide… https://t.co/hbvg4qRobR
298	GDPUKcom	Manchester	Examining the Charges against GDC - @DentistGoneBadd looks through Ted Hastings’ eyes https://t.co/I5YPFMqzhm… https://t.co/rjBa1UTP4l
299	RaizLtd		Our Laparoscopic Instruments are created from cutting edge technology. View our catalogs: https://t.co/w8KzrM944d… https://t.co/pqMSwfSd0f
300	RevolLims	Tamilnadu, India	Reduce Maintenance costs, Integration with other systems, scalability and growth, visibility to vital information,… https://t.co/fxUKjNrrZi
301	juneliang	Selangor, Malaysia	Dr. Milind Sabnis, Director, Healthcare at @Frost_Sullivan will be delivering the keynote address, Global… https://t.co/kZEMchpUCV
302	SSI_Deutschland	Nürnberg, Augsburg, München	SSI Blog Post: Is #Telehealth Ready for #AI? &gt; https://t.co/Vmjj2XnAaC &gt; via @SSI_Innovations #Healthcare… https://t.co/jysdNIrlxb
303	parkbaselarea	Basel, Schweiz	The Switzerland Innovation Park Basel Area Main Campus is opening in 2022!🚀 Early birds, are you looking for flexib… https://t.co/TF5jDvjBUi
304	JimmyLa46826510	New York, USA	Top Alternatives for CureMD: Features and Pricing #SimplifyingSelection #healthcare #healthcareIT #medtwitter… https://t.co/TFCaul8nKF
305	brics_cci	New Delhi, India	Register at- https://t.co/jhs4IbV0Ua #BRICSCCI #Brics2021 #brics15 #bricsindiachair #webinaralert #webinars2021… https://t.co/5jQZDjO9YU
306	medicalmagzn	Mumbai, India	StimaWELL North America Inc. enters the US market https://t.co/Dss6MyIyMQ #healthcare #automation #medicaldevices… https://t.co/L0jp8KiblF
307	AveannaCareers		We're hiring! Click to apply: Speech Language Pathologist (SLP) - Home Based - https://t.co/lorsGzPLfG #Healthcare #Donna, TX
308	JimmyLa46826510	New York, USA	Cerner EMR vs. AdvancedMD EMR #healthcare #healthcareIT #medtwitter #digitalhealth #healthIT #doctors #telehealth… https://t.co/XKexmV5sxJ
309	Vascular_India		Avoid crossing your legs for long periods of time. Studies found that people who cross their legs for long periods… https://t.co/0Ml3EOodkL
310	JimmyLa46826510	New York, USA	Electronic Medical Records (EMR) Market Report 2021 by Global Key Players, Types, Applications, Countries, Size, Fo… https://t.co/O2jVVMzFbA
311	Tcs_Technology	Pune	The #HospitalManagementSoftware by #TCSTechnology is a comprehensive &amp; integrated information system designed to m… https://t.co/t7wc40LQb0
312	RenishawMedical	UK, Gloucestershire	We’re thrilled to be among one of the first companies in the country to be featured on UK Healthcare Pavilion. Fin… https://t.co/PPeVWLjz4H
313	AnnePordon	The Netherlands	Elsevier applies advanced Machine Learning and Natural Language Processing techniques to help researchers, engineer… https://t.co/kbx5Y9xvTc
314	Wounds_UK	United Kingdom	As #healthcare professionals, we are often ideally placed to spot signs of domestic abuse and help patients to acce… https://t.co/FKqtzl7qHO
315	kidstogether		People With Disabilities Could Soon Face Health Care Discrimination https://t.co/o488mS9gwo #Disabilities… https://t.co/2Gektp4Kys
316	EHMAinfo	Brussels	✍️ Survey on the impact of the pandemic on #healthmanagement education 🗣️ Launched by #EHMA in collaboration with… https://t.co/9OzALnmqr0
317	CytomolLabs	Hyderabad	Here are the benefits of walking barefoot. #cytomol #cytomollabs #wellness #health #healthylifestyle #healthtips… https://t.co/uvGUGVM6x2
318	padimi1	Lagos, Nigeria	Easy and affordable access to #healthcare, #microinsurance and #finance. #insurance #Insurtech #business… https://t.co/zCoraVq5ZM
319	medginnie	New Delhi, India	It is the elders who need utmost care and we at MedGinnie understand that and the smile of Mrs. Mbula says it all.… https://t.co/oa98YCiANI
320	deeshagroup	India	There is not friend as loyal as a book. Happy World Book Day. Keep reading! . . . #worldbookday #books #reading… https://t.co/TVdp3RH0Ql
321	Mukeshdwr	Bengaluru, India	@DrKumarVishwas @srinivasiyc Raise voice for reform of public health facility. Private sector can not complete it. #CovidIndia #healthcare
322	PrinSciAdvOff	New Delhi, India	Innovation &amp; Science@Bharat Series #HappeningToday at 3 PM Join @PrinSciAdvGoI Prof. VijayRaghavan, SG… https://t.co/9cbUlfAFaC
323	trials_in		It only takes 2 seconds to vote for us at @TheEuropas. Support us innovating healthcare through cutting-edge techno… https://t.co/FVabJH6Hv0
324	DolesNora	Los Angeles, USA	Electronic Health Records (EHR) Market 2021 Is Booming Across the Globe by Share, Size, Growth, Segments and Foreca… https://t.co/gypi16VUrk
325	hostxolo	india	Here is talking about log in dashboard "DOCTOR". All solutions of online hospital management. #hospital #covid… https://t.co/qdvhrPBYR9
326	david_concepts	England, United Kingdom	The AIR CRADLE® Transfer System - https://t.co/AFDaJChsxM #mobility #nursing #carers #innovation #technology… https://t.co/PZfcyFBi4o
327	smithelle82	United States	#healthcare #energybooster #Jointshealth #Patriotpowergreens Grab Your 30 Days Trial Pack of Patriot Power Greens https://t.co/SLxsFXwBmS
328	DolesNora	Los Angeles, USA	The MedicsCloud EHR from Advanced Data Systems Corporation is Enabled for Clinical Decision Support #SoftwareFinder… https://t.co/Gs4nrk3dkq
329	AppsUnify	United States	ARE YOU (AND YOUR DATA) AT RISK? 10 CYBERSECURITY STEPS YOU NEED TO TAKE NOW https://t.co/f8QxG08jWP #CyberSecurity… https://t.co/RIQYmG7V3P
330	mytentaran	Saket, New Delhi	Tips for pregnant women regarding C section https://t.co/vFawUNbk11 #health #healthtips #healthyliving… https://t.co/YXIEPyIDI9
331	TexasHca	Texas, USA	We’re one of the region’s largest, most comprehensive healthcare providers in the DFW area. Be a part of a team tha… https://t.co/QpFyED1s8j
332	trivendravikram	India	#CovidHelp #healthcare #CovidSOS Lets provide only #Verified information on #OxygenCylinders #HospitalBeds… https://t.co/Q0o37igKWo
333	brics_cci	New Delhi, India	Register at- https://t.co/jhs4IbV0Ua #BRICSCCI #Brics2021 #brics15 #bricsindiachair #webinaralert #webinars2021… https://t.co/CWyjc8J2uE
334	ruchika6sept	New Delhi	Lets join hands with frontline workers to save lives❤️❤️❤️ #frontlineworkers #CovidIndia #COVIDEmergency2021… https://t.co/jc5iaW0Y9y
335	NaveenSankarS	Texas	#healthcare #today @webmd At some point we will have to accept that we are all going to get this. Lockdowns are not… https://t.co/UzkB0v5lME
336	DheerajShaha	Pune, India	Biosimulation - Growing Use For Pediatric Drug Development #software #biotechnology #pharmaceuticals #healthcare https://t.co/0UKO12u7wE
337	ADRIANDOMAINAME	ARGENTINA	https://t.co/27GDayaAS9 For Sale at Sedo .com #BigData #Science #Startups #Marketing #Tech #Fintech #iot #ai #5G… https://t.co/jh5HXaMMXe
338	GeneOnlineNews	Santa Clara, CA	Australia Health Tech Showcase took place in Australian Office in Taipei (@AusOfficeTPE ). Health tech companies sh… https://t.co/bC2aVnEs0M
339	debeshchoudhury	Kolkata, West Bengal	What Should You Do If COVID-19 Spreads Through Air? https://t.co/ZWQKDBSDPg #COVID19 #selfcare #healthcare
340	stylesatlife	Yanam, India	How to Treat and Overcome Leg Cramps During Pregnancy? #legcrampsduringpregnancy #pregnancy #pregnant #legcramps… https://t.co/uIbgDrVKVR
341	ayushliving	Houston, TX	Those who struggle to sleep may want to take up an #Ayurvedic recommended meditation practice, which has been prove… https://t.co/vqjuwooeBf
342	conquer_pcos	Mumbai, Maharashtra	#FridayFeeling So what if my ovaries wear pearls... Conquer PCOS For more info: https://t.co/AcMOneRrew… https://t.co/29ZhEvLhwv
343	healthinsagnt	United States	Can Golden Rule Insurance Company Drop You? https://t.co/PFP4DUrU57 #healthinsurance #obamacare #medicare #healthcare
344	ADRIANDOMAINAME	ARGENTINA	https://t.co/xzVATyVHfu For Sale at Sedo .com #BigData #Science #Startups #Marketing #Tech #Fintech #iot #ai #5G… https://t.co/QBUmddWadh
345	PawanSomanchi	Hyderabad, India	is cheese good for your health #HealthCare #health via https://t.co/cBj7YRwrst https://t.co/j8kI9ifg6R
346	AjmeraNaturals	Surat, City	Taste that brings you back to home. #ajmera #ajmeranaturals #natural #naturals #oil #LFC #ADA #ads #Google #Apple… https://t.co/0IiwNNPtaN
347	chandrasekarmr	India	@AshwiniKChoubey #Healthcare is our top most priority. Lets join our hands together and protect the most vulnerable… https://t.co/TAO1RalDkW
348	WearablesExpert	Global	Digital Transformation is no longer differentiation for hospitals 🏥 &amp; Healthcare Organizations - is a MUST… https://t.co/XmMM4imQfJ
349	mangosteenguy	Indore, India	How can you expect a country of 5% taxpayers as the backbone to counter hateful neighbors, loan default farmers, Na… https://t.co/sq6QXwTzQd
350	tmj_syd_jobs	Sydney, Australia	Covance by Labcorp is hiring in #Sydney! Click the link in our bio to apply: Sr Pharmacokineticist #Healthcare
351	JyotiSahai	Bangalore	#Fitbit rolls out stylized #Wearables @msharmas @HCITExpert @MobiHealthNews #HIMSS21 #HITsmIND #healthcare… https://t.co/lfDR44JKKe
352	opsvidisha	Noida(UP)	@ANI @PTI_News It is surprising that @SupremeCourtFan @highcourtdelhi #gujrathicourt #allhabadhighcourt has become… https://t.co/3pIFNsMob0
353	DivocHealth		We are glad to announce that Prof. Rajesh Chandwani has joined DIVOC as the board member. He comes with expertise i… https://t.co/dD9DvBv5ig
354	MahuaVenkatesh	New Delhi	Pl don't hoard #Oxygen cylinders and antiviral drugs. This will save many lives and provide necessary #healthcare f… https://t.co/FuHQXxLCJs
355	MedicoTopics		Know to become productive 👍 #MedTwitter #medicine #Medical #MedicareForAll #healthcare #Medico #MedicosViaDM… https://t.co/iCJr7Y6bBM
356	MedSurgeIndia	Delhi	How to stop a Bad Breath.... #cucumber #health #healthcare #healthtourism #Medsurgeindia https://t.co/EFMsbyWf1P
357	ThisIsDrNatalie	London | Toronto	#Data from #cancer centres connected to provide full population coverage for Scottish #NHS “#clinicians and organis… https://t.co/C4xxS9heAc
358	asianewsteam	Bangkok, Thailand	Here, he sifts through the noise to help you choose the best lifestyle habits to prevent chronic diseases.… https://t.co/qktEdyv6Nr
359	DereksMandellah	Kenya	Covid cases are rising what should the world do to prevent this from happening #SaveLives #CovidIndia #COVID19SL… https://t.co/u8dQ3luugt
360	Chinta_Free		vaccination Stay Strong #StaySafe #CovidIndia #healthcare #follobackforfolloback #funny #selfie #selfcare https://t.co/o8yT3GY23n
361	Fitrushealthy	Chicago, IL	💡Today's wise saying💡 "No great man ever complains of want of opportunity" ************************* 1st Portable… https://t.co/lIJsupqhZG
362	tdpel		#Lagos Govt. Charges School Principals On Better Performance https://t.co/oB84noQseL #blockchain #boove #business… https://t.co/RpPpqXSckC
363	ryannol58287638		Emergency EMR created in a week to respond to COVID-19 crisis #SoftwareFinder #SimplifyingSelection #healthcare… https://t.co/6Z6kCbYxh0
364	05Rosasanchez		It is our great pleasure to invite you to participate in the International #Conference on #Hospital_Management an… https://t.co/ABWMzVdnCj
365	HandSinEU		New criteria are coming for enamels and ceramic materials in contact with drinking water. More materials can be use… https://t.co/4mHvWZAFV6
366	HealthSaarthi	Mumbai, India	In our 12th #episode of the #podcastshow #healthmatters - discussions about #health Dr Savitha N talks about… https://t.co/SxROWhaRkI
367	JyotiSahai	Bangalore	#PredictiveAnalytics Accurately Screens for Pulmonary #Hypertension @msharmas @HCITExpert @HITAnalytics… https://t.co/7h2GxmG4HJ
368	MedSurgeIndia	Delhi	Eating Papayas will assist with irregular &amp; painful periods. #papaya #periods #periodcramps #bloodflow #health… https://t.co/dx3rnftHz3
369	DiversityQ	London, England	The National BAME Health &amp; Care Awards @BAMEHCA 2021 announces its second set of winners @SusieLagrata @RN_TEAde… https://t.co/oONt483f5V
370	_SanjayDas	Malaysia	A study reveals new AI software to help determine Covid-19 infection probability. https://t.co/bxxq0bwOt8… https://t.co/thClutgX6g
371	PolyCompanyAPAC	Asia Pacific	Poly and #Microsoft offer digital end-to-end solutions that enable providers to deliver a better virtual… https://t.co/V2uqJyPKki
372	saada186	Islamabad	#CovidIndia 🚨 #India records 3.32 lakh new #COVID19 cases, world's highest single-day spike #pakustv #NYC… https://t.co/5SqHhbktHW
373	HotDocOnline	Melbourne, Australia	COVID-19 Vaccine Appointments Update at clinics using @HotDocOnline *as of 23/04/21: - 879,431 booked to date - 347… https://t.co/r5Xt2LOIJs
374	DheerajShaha	Pune, India	In Vitro Diagnostics - Sharp Rise In Market Demand For PCR, NGS, Serology Based Rapid-Test Products #IVD #medical… https://t.co/E4xxbPBygn
375	sayantan77	Hyderabad, Delhi NCR India	Govt issues revised clinical guidance for management of Covid-19 patients !! #covid19impact #healthcare… https://t.co/XQW0aLaBwW
376	lifestylemedics		"Let your food be your medical and medicine be your food" #lifestyle #FridayFitness #healthcare #healthylifestyle… https://t.co/CRhLXC6Zlh
377	IeInsights		"Healthcare is undergoing a revolution. This revolution is being enabled by digital tools and artificial intelligen… https://t.co/tLGYOwpTTt
378	PoojaPatel132	Faridabad, haryana	Does Mamaearth Onion Hair Oil control hairfall?? Detailed review here https://t.co/ngyuRzsq0D . @mamaearthindia… https://t.co/flYjf6G2oC
379	enewsroomindia	Kolkata, India	A must read piece by @ndsharma India’s religio-superstitious public and collapse of government’s #healthcare syste… https://t.co/OdHrCYtyNl
380	KenlonIndustri1	Kampala, Uganda	Get yourself the perfect substitute to ordinary sugar. With Sweet Molasses, your health is guaranteed and well hand… https://t.co/Qibt8KMHdx
381	PeninsulaQatar	Qatar	Read today's edition of The Peninsula (April 23) for latest updates on #Qatar #coronavirus #MiddleEast #Health… https://t.co/EqvXbyNklT
382	ScribeShah	Kolkata/Giridih	India’s religio-superstitious public and collapse of government’s #healthcare system https://t.co/a4sSVGTeVd #COVIDEmergency2021 #COVID19
383	CurieuxExplorer	Mumbai, India	Hannes, the myo-electric controlled, polyarticulated, #robotic hand prosthesis. 🎥 @WevolverApp @mvollmer1… https://t.co/7qvnKPNZna
384	GDPUKcom	Manchester	NHS Dental Charges ‘Scrapped’ If SNP Wins Election - our commentary says - history shows this will not work… https://t.co/Y4b2g79pjO
385	mytentaran	Saket, New Delhi	Is cheese good for your health? https://t.co/6TBvFU2j8m #cheese #health #healthcare #healthcaretips… https://t.co/z2yC00bBZ4
386	technologycount	India	In our recent blog, We have compiled How to Improve the Operational Efficiency of OPD with #hospitalsoftware Read… https://t.co/wSrkTJSkuy
387	OneNebulaHealth		UCMC investment report shows increase in Medicare and Medicaid losses, details new community ... #medicare… https://t.co/CxJR2Yz2c5
388	BeveragesOtc		Grab your OTC Beverage today! It’s gonna be warm today 💖 . #enjoythetaste #healthiswealth #2021yearofnofear… https://t.co/yFnkk7x8uc
389	david_concepts	England, United Kingdom	The AIR CRADLE® Transfer System - https://t.co/AFDaJChsxM - has been nominated in the 'MedTech Breakthrough Awards… https://t.co/F8TczSY0LS
390	C3IT	India, United States	Empowering your team to do their best work from anywhere—that's how you build resilience. Contact @C3IT at… https://t.co/TQY8WBYeA9
391	ShifaFoundation	Islamabad, Pakistan	#JummahMubarak, #Start this #fridaymorning with the verse of the Quran (9:60)"The #Alms are only for the #Poor, the… https://t.co/G07GXQ3Dvq
392	ayushakti_ind	India	We love it when our customers are happy with our quality service. Here's a review posted by Nitesh Bhoir for Ayusha… https://t.co/ikqrKL9oRg
393	ApurvRao2	Pune, India	#healthy #health #healthyfood #healthylifestyle #healthychoices #HealthyEating #healthyliving #healthylife… https://t.co/Ty0pqmSZj4
394	KontraqtB2B	Satu Mare, Romania	Kontraqt - Supply Chain Resilience #industry40 #industry4 #procurement #procurementtransformation #iot #ai… https://t.co/ue1WIMTTKt
395	andr_krause	Switzerland	Helping #healthcare providers operate smart and efficiently @SAPHealth https://t.co/fJuh8jXUi2 https://t.co/MfyLJ0RiZ1
396	inclusionchick	Davis, CA	The fact that a family who has a critically ill infant with BRAIN CANCER must spend their precious time fundraising… https://t.co/M0S7sVT2I8
397	DigitalSalutem	Global	Episode #14 João Bocas interviews Tim Wenderow "@VocalisHealth is using AI to analyse your voice " 💊 Watch:… https://t.co/hxNPyO43j1
398	david_concepts	England, United Kingdom	The AIR CRADLE® Transfer System - https://t.co/AFDaJChsxM - "an exceptional leap forward in patient care, well-bein… https://t.co/TMlyqXHNsc
399	justtotaltech	San Francisco, California US	The well-being of humankind means the well-being of their mental health and physical health. These smart medical de… https://t.co/hFNHgzksmO
400	ACFER01	London, England	Uptick in UK elective surgeries Mar 2021. Expectation = ~4m backlogged patients will start to see some relief towa… https://t.co/XaJVl5o9qc
401	valleygeneralvr	Brisbane, Australia	This morning, Mercy Connect spoke to the Border Mail and shared some insight into our latest co-production- Imercyv… https://t.co/SbgmSPBuxE
402	ArianaNews_	Kabul,Afghanistan	India records world’s biggest single-day rise in COVID cases https://t.co/yBQa4VjgDP #ArianaNews #India #record… https://t.co/4qLWyblPpj
403	saieyecare01	Ghaziabad, Uttar Pradesh	Book Online Consultation with Dr. Shivani Bansal. #consultation #consulting #meditation #appointment #coronavirus… https://t.co/Kp8MEp3ow1
404	RxInfoAcademy		Low-code EHR-PM enables massive growth for pain management chain https://t.co/Uo9JIRS4Q4 #informatics #healthcare… https://t.co/Xar2gkCFsJ
405	tonyj01	Manchester	NHS Dental Charges ‘Scrapped’ If SNP Wins Election - our commentary says - history shows this will not work… https://t.co/I48TYrlOuH
406	gurinipspb	Chandigarh, India	Burned out by the pandemic, 3 in 10 health-care workers consider leaving the profession #pandemic #healthcare… https://t.co/QjsxkVMyjS
407	PureSoftware		PureSoftware employees have been following all the necessary COVID-19 precautions. We encourage everyone to wear ma… https://t.co/1Rela2WmKV
408	AIFeeds	Seattle, WA	#News: Artificial intelligence helps identify new key-lock pairs against coronavirus #artificialintelligence #AI… https://t.co/4ZEzKu0Ipu
409	ADRIANDOMAINAME	ARGENTINA	https://t.co/OSDDH6ENqf For Sale at Sedo .com #BigData #Science #Startups #Marketing #Tech #Fintech #iot #ai #5G… https://t.co/etEIjNKLlW
410	MAPATWARDHAN	Mumbai	CAPLIN STERILES GETS USFDA APPROVAL FOR PROCHLORPERAZINE EDISYLATE INJECTION #CaplinPoint #Labs #USFDA #approval… https://t.co/AVp55pj1Cw
411	Homecare_360	Westlands, Nairobi, Kenya	Make your health your number one priority! #care #healthcare #preventivecare #preventativehealthcare #vaccine… https://t.co/LaRxVF5eTS
412	wire_law		We at the @wire_law would express our sincerest gratitude to the health care workers, individuals and all the local… https://t.co/JNwqsewI9C
413	tonyj01	Manchester	Government Evasive On Reducing ‘Colossal Backlog’ --https://t.co/eLkI8L1wVF -- #dentalhealth #dentistry #news… https://t.co/VT3UO0R3Y3
414	healthwirepk		Miswak has been around since before the times of ancient Babylonians and Egyptians. Read the benefits of using Mi… https://t.co/orf9fV2IT1
415	Healthcare_MDPI	Basel, Switzerland	"Intermittent #energy Restriction, #weightloss and Cardiometabolic Risk: A Critical Appraisal of #evidence in Human… https://t.co/poXtgfZuHm
416	Onlinemedsdotin		Stay Safe ! Stay Healthy ! #healthcare #health #covid #medicine #medical #doctor #nurse #hospital… https://t.co/d2rdfc0SY6
417	AmbiTech4Health	Pune	Stay Safe ! Stay Healthy ! #healthcare #health #covid #medicine #medical #doctor #nurse #hospital… https://t.co/aneoboWX5D
418	ikdrc_ahm	Civil Hospital Campus, Asarwa,	Group and personalised therapy sessions by our physiotherapists is a regular feature in Covid Wards at #IKDRC . It… https://t.co/IrVcsK40qG
419	DheerajShaha	Pune, India	PDX Model Market - Increasing Use In Preclinical Studies #patientderived #pdxmodel #biotechnology #cancer… https://t.co/OUekWcAJ4t
420	holee_health		Go easy on yourself today. Whatever you do, let it be enough. #holee #happyfriday #wellness #healing… https://t.co/jSu96aSZp5
421	VUMCcareers	Nashville, TN	Join the VUMC team! See our latest job opening here: https://t.co/INHendUexK #HomeCare #Healthcare
422	Orsa_tech	London, UK	With an extensive network of investor profiles, Orsatech leads the way in successful start-up investment connection… https://t.co/gSETtrcriA
423	BasegreenA		At Basegreen Academy, we deliver first class healthcare, first aid and social care training. #Success #Healthcare… https://t.co/2MNj1SYzlt
424	TheSecondAngle	India	Lack of Healthcare Facilities, Misleading with Covid Data. India is watching. India will Remember !!… https://t.co/OGCUY6B9dD
425	sundeepbaluvuri	India	@ysjagan @KTRTRS @MinisterKTR @TelanganaCMO @AndhraPradeshCM Please start a portal for bed availability like Tamil… https://t.co/c5BIxhbEUn
426	david_concepts	England, United Kingdom	The AIR CRADLE® Transfer System - https://t.co/AFDaJChsxM - a finalist for 'Innovation of the Year' in the 'Nationa… https://t.co/bKm3P2BbXU
427	ADRIANDOMAINAME	ARGENTINA	https://t.co/TnAR7ucAdJ For Sale at Sedo .com #BigData #Science #Startups #Marketing #Tech #Fintech #iot #ai #5G… https://t.co/J4oucQ286C
428	CriticalCare_20		Register now to be a part of the International Conference on Critical Care and Emergency Medicine which will be hel… https://t.co/4LeXFPIdSE
429	cavendishpros	London	#Technological-Gadgets That Have Changed the Course of #Healthcare for Patients https://t.co/PPJF63fAqM
430	Mishti6495		#PMOIndia I am sitting far away and seeing my family and all Indians suffering is #Heartbreaking. I request you tha… https://t.co/uFRg5xVf1q
431	ADRIANDOMAINAME	ARGENTINA	https://t.co/dzqg8gDYLG For Sale at Sedo .com #BigData #Science #Startups #Marketing #Tech #Fintech #iot #ai #5G… https://t.co/fv0Srr4bfd
432	PAMIOfficial1		Ten scientific reasons in support of airborne transmission of SARS-CoV-2 https://t.co/b2LN3Z7eo0 #healthcare #covid #research #Pami
433	MemorialCareJob	California	Want to work in #FountainValley, CA? View our latest opening: https://t.co/Je2HX9AvEe #Healthcare
434	GDPUKcom	Manchester	Government Evasive On Reducing ‘Colossal Backlog’ https://t.co/hsrfcnvGdw - #dentalhealth #dentistry #news… https://t.co/g8q4Hbxw4x
435	mediscrubs	Biggera Waters, Gold Coast	Between April 23-29, take 15% on all Navy and Burgundy when using this week's coupon code BUNA15 at the Mediscrubs… https://t.co/MirAQYz3dn
436	GovInfoME	Amravati, India	IIT Jodhpur Recruitment 2021: Notification released for 50 Non-Teaching positions https://t.co/at4Mvlzb4k #IIT… https://t.co/TAYYPl8hUV
437	ADRIANDOMAINAME	ARGENTINA	https://t.co/Ur3TZbSWLt For Sale at Sedo .com #BigData #Science #Startups #Marketing #Tech #Fintech #iot #ai #5G… https://t.co/2tfUvVITWv
438	healthinsagnt	United States	Can I Use Cambia Health Solutions Right Away? https://t.co/vS9xW5sIGC #healthinsurance #obamacare #medicare #healthcare
439	DheerajShaha	Pune, India	Molecular #Spectroscopy - Potential Applications Of Terahertz Spectroscopy In Healthcare #healthcare #marketing… https://t.co/1PeefDFW0l
440	EssaysAgrade	UK/USA	Essays Writing Services ‼️Having trouble putting your ideas into words? DM. #dissertation #thesis #Course #Help… https://t.co/ANlSmVdJMC
441	david_concepts	England, United Kingdom	The AIR CRADLE® Transfer System - https://t.co/AFDaJChsxM - "an exceptional leap forward in patient care, well-bein… https://t.co/WlTD20HbFV
442	rk_ajmer		𝐁𝐞𝐬𝐭 𝐇𝐨𝐬𝐩𝐢𝐭𝐚𝐥 for 𝐓𝐡𝐨𝐫𝐚𝐜𝐨𝐬𝐜𝐨𝐩𝐢𝐜 𝐒𝐮𝐫𝐠𝐞𝐫𝐲-𝐑𝐤 𝐇𝐨𝐬𝐩𝐢𝐭𝐚𝐥. Call 𝟗𝟒𝟔𝟐𝟕𝟖𝟖𝟓𝟖𝟎 #healthcare #woman #hospital #surgery #doctor… https://t.co/jllOiInXsE
443	MrParthosaha	Bengaluru South, India	Join us May 25 - 26 at the ISG TechXchange: Health Sciences for patient-centric approaches and interoperability, sh… https://t.co/tRoNxF3Lzh
444	robomed9	Bangalore	#Robomedinnovations #vhspl #vhslogitech #medicaldevices #healthcare #healthcareservices #smartpeakflow #Genteel… https://t.co/LAB0ygzw3W
445	ADRIANDOMAINAME	ARGENTINA	https://t.co/yLfowlD2NA For Sale at Sedo .com #BigData #Science #Startups #Marketing #Tech #Fintech #iot #ai #5G… https://t.co/QLOFxu106j
446	waltersp44	northampton	Just an observation but why do you consistently report negative news? Quote “pandemic over what is the next pandemi… https://t.co/CZQjpieonC
447	TrivCare		#healthcare Kitchen Accessories Silicone Cover Fresh Keeping Silicone Stretch Lids Caps for Food Dish Keep Fresh To… https://t.co/U25qouugV3
448	stridechc_jobs	Colorado	Interested in a job in #Aurora, CO? This could be a great fit: https://t.co/9AqP2EEUZh #Healthcare
449	CMD_iTransform	Mumbai, India	Indeed it's a crisis situation on all fronts be it life saving supplies or manpower. iTransform has taken an initia… https://t.co/mOmXy3YEAA
450	GovInfoME	Amravati, India	AIIMS Delhi Recruitment 2021: Notifications released for various Research Assistant, Radiology Technician and Other… https://t.co/UN4ceJCgqp
451	FredSRomero	Brooklyn, NY	Cloud-AI in the Non-Profit and Healthcare Industries - via @pensignal #Healthcare #ArtificialIntelligence… https://t.co/FnaTwPijVi
452	Cadila_Pharma	Gujarat, India	More than 12 million persons with epilepsy in India are contributing to nearly one-sixth of the global burden. Lear… https://t.co/QgqkAKu8P1
453	EssaysAgrade	UK/USA	Essays Writing Services ‼️Having trouble putting your ideas into words? DM. #dissertation #thesis #Course #Help… https://t.co/iXDIsEbN25
454	Viaante	India	What our clients say about us for the solutions we offer. https://t.co/d1zsATS5AI #Healthcare #PharmaSolutions… https://t.co/0NwDC0l3SV
455	ShaadiwishInc	India	ThinkYou and its team of experienced health professionals has got it all. https://t.co/wZAGHH14Ar #bestdietician #healthcare
456	ColumbiaAfrica		High blood pressure is a leading cause of stroke, a condition that is on the rise among younger generation. Get te… https://t.co/KlIyRIV5SS
457	aanandsivaraman	Chennai	First of four-part series from Cognizant looks at the individual as the source of #healthcare data as well as being… https://t.co/a1y5Bh1ZDF
458	MedSurgeIndia	Delhi	WHY SMOKING IS BAD FOR YOU ? #smoking #cigarette #healthcare #health #healthtourism #Medsurgeindia https://t.co/T8UMDeCFYh
459	DheerajShaha	Pune, India	Radiotherapy - Growing Demand For Image-Guided Radiotherapy In Europe #radiotherapy #health #healthcare #marketing https://t.co/VHniW6eFMX
460	payoda	Texas, USA	#Payoda just published "The Role of Conversational AI in Healthcare" Please read here: https://t.co/bM5AshJTUV… https://t.co/eMSrsHqxoJ
461	frankzanotto	Sydney, Australia	Time to turn conventional thinking on its head - time to inject your customers into the center of your business str… https://t.co/g0FhTe1ZGX
462	SarojHospital	Madhuban Chowk Sec-14 Rohini	Read more: https://t.co/THnKrguOTu #kidneytransplant #healthcare #kidneyhealth #delhi
463	ficci_india	New Delhi, INDIA	FICCI is available to pass on its expertise to the govt and the #healthcare Committee: Mr @subhrakantpanda, Vice Pr… https://t.co/YKdrgjg8Sf
464	medicalhelptr	Istanbul, Turkey	Laminectomy is a major #surgical procedure that requires highly-trained medical specialists as well as well–equippe… https://t.co/Z7YfmQzSrj
465	BellerMedical	United States	Hate, spite, jealousy, envy, &amp; negative emotions are counterproductive to one's health. #healthcare
466	ek_koshishh__		We live int the society where Caste is more Important than Healthcare #reservation_is_virus #aarakshan #bugdet… https://t.co/9Zh8r7J4O4
467	ProdXIndia	Noida	Healthcare App UI Design with heartbeat monitoring system. Let's collaborate to build digital era : hi@prodx.live… https://t.co/AAXDxZNlFo
468	VILabIndia	Kolkata, India	Covid-19 Glossary: How What Strain, Variants, Mutation Mean?#health_corner#covid-19 #covid-19_glossary… https://t.co/YfN4tnZqxg
469	NpoReports	Nigeria	COVID-19: NCDC Reports 100 New Infections, Total Case Count Now 164,588 https://t.co/Yp9Ic9utfU #CoronaSecondWave… https://t.co/H3ep6h37uh
470	Strictly4men1		Follow that personal care routine religiously and keep going all day long without any break. #wellness #healthy… https://t.co/VKHkLCqA9r
471	sibpl_gic	506,V-Jai CP,Jaipur, Rajasthan	Get Individual &amp; #Family #Health #Insurance Plans Get Quotes now @ https://t.co/7AdhjwIUpS Download Mobile App:… https://t.co/u5Y8poNNz8
472	fit_northeast		Such high levels of distress may have potential implications for women and for foetal and child health and developm… https://t.co/Z73trjse1H
473	MedicalEd2021		Register now for the upcoming #internationalconference on #medical and #nursing Education which will be held on… https://t.co/YAVNPJ0xpC
474	ikdrc_ahm	Civil Hospital Campus, Asarwa,	The physiotherapists at #IKDRC ensure that our in-patients get regular 'Ward workout'. These workouts not only keep… https://t.co/1YzqPXpgsf
475	VitalConnectMRX	Canada	U.S. Health Insurer Announces New Plan To Reduce Racial Disparities In Maternal Health By 50% In Five Years… https://t.co/LdADlgh58g
476	NCORE_NHS	Derby, England	***Motivating the Unmotivated: Helping 'Difficult' Patients*** 6th September 2021 in Derby at London Road Communit… https://t.co/Zo5mxNrpin
477	OneNebulaHealth		Boise nursing home closing after losing Medicare and Medicaid funding #medicare #healthcare #healthcare https://t.co/x1a0h31RmP
478	RxInfoAcademy		Round 2 of the COVID-19 telehealth program application portal will open April 29 https://t.co/Vn4tz2lfSN… https://t.co/sjbm7iecGd
479	QuickwellR		COMPLETE CARE PLAN FOR FAMILY BEST ICU CARE SERVICES AT HOME. 📲 Call Us: 1800-419-4948 📧 Mail Us : info@quickwellh… https://t.co/C5vyMjrVE8
480	drgalenorg	Austin, Texas	9 Natural Ways to Boost Your Energy. Get more #health information and #onlinedoctorconsultation with our internati… https://t.co/nM9I4NX8B6
481	SRHSCareers	Spartanburg, SC	Join the Spartanburg Regional Healthcare ... team! See our latest job opening here: https://t.co/WYHetzE2RO #Healthcare #Spartanburg, SC
482	quantumbhopal	Bhopal, India	World Immunization Week 2021 #worldimmunizationweek #vaccineswork #who #immunization #vaccines #healthcare… https://t.co/gTIApeLHQn
483	debraruh	Virginia USA & Global Citizen	Penn Scientists Correct #Genetic #Blindness With a Single Injection into the #Eye. #healthcare #inclusion #pwd… https://t.co/bpuozHUA0L
484	HospitalLords		Remedies for Constipation in Pregnancy #pregnancy #constipation #digestion #pregnant #constipationrelief… https://t.co/boWtuVpsYN
485	ClaimChase	Thane-Maharashtra	How To Choose A Health Insurance Plan For Your Family? Here is a definite guide for choosing the right health plan… https://t.co/SZ5ntoUZHz
486	SwasthamAyurve1	Reddiyarpalayam, Puducherry	Best Outcome for Every Patient Every Time. Better Doctors. Better Care at SWASTHAM AYURVEDA HOSPITAL To get appoint… https://t.co/tAAQ2gttEl
487	VkleenS	India	Thank you, Neha, for choosing Vkleen. To buy our products online, you can visit our website… https://t.co/ayZQLPHqRD
488	rezoai	Noida, India	Today, the #healthcare industry is facing excessive queries related to #covid tests, home collection, pricing &amp; rep… https://t.co/WfUEeqOeEl
489	Seniorcareonlin	usa	Looking for #companionship, #personalcare, #healthcare for your parents or grandparents. We are providing you a one… https://t.co/8FZp0aMPn6
490	MedSurgeIndia	Delhi	#Didyouknow the Mango facts to prevent #Cancer..... #Mango #fruit #health #healthcare #healthtourism #Medsurgindia https://t.co/pK4oiOKhAC
491	IntellecapTweet	India	How innovations in digital health are opening new doors in healthcare system Read more at: https://t.co/R6tN3U8Jje… https://t.co/BRzuCm5oWJ
492	AboutKidsHealth	Toronto, Canada	DYK: All #babies in #Canada have a blood test to check their bilirubin level around 24 hours after they are born, b… https://t.co/Ywz7LruPTQ
493	HCNowRadio	Atlanta GA	Conversations on Healthcare Hosts Masselli &amp; Flinter interviews today's thought leaders driving change in… https://t.co/lmwIXEJrQg
494	MailMyStatement	Colorado	VA Health Records Protocols Probed, Following Sexual Harassment Reports https://t.co/rcMMv3YuXh via @SecurityHIT #healthcare #cyberseucirty
495	CKerrstall	Not a State of Hate! 🏳️ 😷⚕️	@IPittyTheFool77 My braver &amp; more selfless family members whom have devoted their lives to others in their role as… https://t.co/C4nxBaBVIj
496	SantoshHosptls	Ghaziabad	Know When is the best time to go for total knee replacement surgery. Read More : https://t.co/7ycsb5TnUz… https://t.co/AG2jU1wqUT
497	vohglobal	New Delhi, India	COVID-19: CSIR lab develops technology to meet oxygen demand, minimise storage risks https://t.co/7pHRgoDpNv… https://t.co/mPtzIRZuDc
498	vohglobal	New Delhi, India	Covid-19 vaccine: Centre has not contracted all SII production https://t.co/MIG0QYxDdm #healthcare… https://t.co/7EysvAVUsM
499	FoundersCube	Bengaluru, India	AR in Healthcare! Augmented Practice #AR #AugmentedReality #healthcare #tech #technology #innovation #invention… https://t.co/8Y6HCHOlAn
500	CareGiversAmeri	Pennsylvania, USA	Limited time, $250 SIGN ON BONUS NOW OFFERRED FOR IMMEDIATE MULTIPLE SHIFT OPENINGS FOR CAREGIVERS THROUGHOUT CLEAR… https://t.co/RUzJ547KRW
501	Metromedi01		SMS EVERY DAY KEEP THE CORONA VIRUS AWAY Remember, SMS can stop the second wave Call/whatsapp - 9347422222 Health E… https://t.co/5ucLAuvAJq
502	vohglobal	New Delhi, India	Undruggable cancer protein becomes druggable, thanks to shrub https://t.co/tV7BZlS5o4 #healthcare #healthcarenews… https://t.co/4TxeUvAttp
503	boikanyogroup	Pretoria, South Africa	Better technologies...better LIFE!!! Info@boikanyomed.co.za #digitalhealthcare @boikanyogroup #pharmaceutical… https://t.co/YbBCBrvups
504	HealthDotInc	Switzerland	Study Finds 1 in 10 Healthcare Workers with Mild COVID Have Lasting Symptoms #HealthCare #health https://t.co/4UNs98nAfQ
505	Metromedi01		Express and Safe Home Delivery Saveupto 20% 100% Genuine Medicines Call/whatsapp - 9347422222 Health Executives - 2… https://t.co/5TMHzDqL9S
506	vohglobal	New Delhi, India	Taking oxygen intermittently does not help Covid-19 patients: Experts https://t.co/adXcwHfjM1 #healthcare… https://t.co/StvQC58kaj
507	TheHealthcareI1	USA	#GeorgeBarakat A DEDICATED LEADER WITH A DRIVE TO MAKE HEALTHCARE ACCESSIBLE TO ALL Visit More :… https://t.co/IHWTOZNNVa
508	ConditionNews		Our health care system is still broken. #healthcare https://t.co/Vv24REv9yT
509	HealthCareHeds		Greensboro (NC) WFMY: Medical insurance mixup almost costs Triad couple $2,300 . More #HealthCare #news - https://t.co/OuPAaUQGcS
510	alvintanicala	California, USA	@Brad_Justus thanks for helping compile these leadership tips and bringing HIP together for the #hipweek21 !… https://t.co/IfO1bMUbcF
511	InformistMedia	Mumbai	Why Mindtree expects steady revenue from the healthcare vertical in the medium term. An @InformistMedia #Exclusive… https://t.co/2xwA1oqclS
512	healthinsagnt	United States	What Is Cambia Health Insurance Benefit Code? https://t.co/o1kN3TmQgi #healthinsurance #obamacare #medicare #healthcare
513	unltdindia	Mumbai, India	In these difficult times, to ensure all eligible #NGO working on #livelihoods, #healthcare #environment are able to… https://t.co/AxTPlLdEHd
514	ConferenceMind	Bhubaneswar	Did You Know? Some of the great Health Benefits of Green Tea •Fight Cancer •Increase Immunity •Prevents Heart Dis… https://t.co/rkkYjlpGcu
515	JyotiSahai	Bangalore	With #Xray insights, #AI helps #diagnosis of #heart arrhythmic disorders @msharmas @HCITExpert @nresearchnews… https://t.co/haCQO2qyzO
516	leahtaylor	Denver, CO	Lewis often hears from grateful #students who say his site helped them become practicing #healthcare professionals.… https://t.co/PysuP5Wbgu
517	bmetrock	Franklin, TN	I'd Do Anything For Love (But I Won't Do That) Voice/AI news &amp; notes; RIP Jim Steinman @BlutagVoice @Audioburst… https://t.co/WN8LEXvfW5
518	BZhitkov	Moscow, Russia	My new #conceptual #illustration on @GettyImages https://t.co/AVR2ojn2sq #telehealth #telemedicine #onlinedoctor… https://t.co/H0pIL8rfsl
519	Hinshelwood_S	Watford, Hertfordshire, UK	This article will explain why it is essential for healthcare providers to store medicine and medical equipment prop… https://t.co/ra1GCRjjOQ
520	REQSBusiness	7301-A W Palmetto Park Rd #100A Boca Raton, FL 33433	#reqs #hospitalbilling #medicalbillingcompanies #reqssolutions #healthcare #medicalservicesinflorida… https://t.co/dE4glbYl5I
521	AutonomousHoag	San Francisco, CA	Serious question for #Americans against #government-funded #health #insurance: Why are you ok with government-fund… https://t.co/nkITLPwK5M
522	BartonCareers	South Lake Tahoe, Ca	Want to work at Barton Health? We're hiring in South Lake Tahoe, CA! Click for details: https://t.co/ef1IgiVIZp #hospitaljobs #Healthcare
523	Vimsacin	India, Bangalore	Bones, stop growing after puberty and muscle and fat cells also stop dividing. But cartilage - that’s the plastic-l… https://t.co/mK5aWyiPSp
524	LifeSciVoice		Follow the link: https://t.co/FTiyasKbDW #lifesciences #biotechnology #science #biology #biotech… https://t.co/0BA4UvKoit
525	hca_health		We seek to raise the bar higher, not only for ourselves, but for healthcare everywhere. Being bigger isn’t our goal… https://t.co/NECfYcUmwe
526	PawanSomanchi	Hyderabad, India	Grossmont Healthcare District awards $205,400 in scholarships to East County students #HealthCare #health via… https://t.co/dSHRjHj7HT
527	PhenixcareIndia		Phenixcare brings Health Care Services at Your doorstep. Get Nursing Care, ElderCare, NRI Travel Care, &amp; Babysittin… https://t.co/eog51zXIqc
528	Srinivasulu1707		Heartfulness Meditation is Need of Hour it protects us from negative news. It infuses courage, peace, happiness, e… https://t.co/t0kb1AkYW4
529	adapadvocacy	Washington, DC	Read our latest blog, "New CDC Surveillance Reveals Risks Among Transgender Women, Including HIV"… https://t.co/2UmXs2SHGf
530	Samhitadotorg	Mumbai, India	Since the onset of the pandemic, the IPA, founded by @Samhitadotorg , @gatesfoundation, @HUL_News, &amp; @rblbank, with… https://t.co/drV3Dyv9BS
531	BiovoiceNews	New Delhi, Bangalore	HEALTH POLICY: In a crucial meeting on 22nd April, #healthcare federations deliberated on a set of immediate recomm… https://t.co/hr7XDTllW4
532	PharmacyITMe	Orange, CA	HIMSS21 Digital offers unique user experience https://t.co/gRFvdwNotu #healthcare #healthcareIT #informatics #technology #news
533	advvsj	Rajasthan, India	World is laughing &amp; criticizing India. System is completely failed because of few corrupt and opportunistic people.… https://t.co/kc8DdY1A9c
534	Tech2Thai	Bangkok	Sputnik V vaccine's developer issues a statement regarding the quality and safety of the vaccine… https://t.co/BDfACEEw0T
535	NeelkanthHospi2	Gurgaon, HARYANA -122002	Maintaining a healthy weight via workout as well as by eating healthy food, can lessen the occurrence of PCOS. To k… https://t.co/wzMszAWeGa
536	awesome_ark	India	“ #nationalemergency “ has occurred. Waiting in crematoriums, no space in hospitals, oxygen supplies hit, shortage… https://t.co/IBAOAOzGqT
537	RcmTall		Make your practice successful with our services. Schedule a free consultation today(973-206-8939) Visit us today… https://t.co/FByHLngaiy
538	HCNowRadio	Atlanta GA	Harlow On Healthcare David Harlow's fireside chats trending #healthcare topics on #HarlowOnHC starts now! Listen li… https://t.co/Fu3NXPa3Xh
539	MailMyStatement	Colorado	House Reps Urge HHS To Enforce Hospital Price Transparency Rule https://t.co/LWIWiHFGrI via @RevCycleIntel #pricetransparency #healthcare
540	Geriatricgeron1	London, UK	Anti-aging compound improves muscle glucose #metabolism in people https://t.co/C17Is8ML3Z #healthcare #aging… https://t.co/TjVCpLlYue
541	HcaTech		CJW Medical Center is a collaborative healthcare network, driven by physicians, nurses and colleagues helping each… https://t.co/fHzbJPwYxy
542	Srinivasulu1707		Precautions, Breathing Excercises, Diet, Asanas, Meditation, Natural Immunity boosters save your life not any gimmi… https://t.co/CFPHg9di3v
543	MukeshTekwani4	Mumbai	Length of 1 step while walking is approximately 2 feet or say, 60 cms. So every step you walk is 60 cm. Remember, 6… https://t.co/VLSgGbSlRe
544	Midwifery_21	UK London	#Pregnant #women with #COVID-19 face high mortality rate: Worldwide study also found that 11 percent of #babies con… https://t.co/6H0ZVxRjer
545	bluegemhemp	Deerfield, IL	#DidYouKnow that @bluegemhemp was ranked #1 #CBD in the #USA. 🙏 to our loyal #customers. 👉https://t.co/2uCRjBlUVR… https://t.co/md2i1cLgbP
546	Ishangoyal33	India	Omega-3, probiotics, multivitamins cut COVID RISK #CovidIndia #COVID19 #CoronavirusPandemic #CovidHelp… https://t.co/4G31jPWSwu
547	Raghu_VAVA	New Delhi, India	@BJP4Delhi @adeshguptabjp @LtGovDelhi #coronavirus #CovidIndia #COVIDEmergency2021 #coronareturns #healthcare… https://t.co/iShPdHLGHD
548	bottomsupclinic	Bengaluru, Karnataka	Sometimes, the kitchen ingredients do wonders to your health. Coriander is one of them. Check out the benefits it… https://t.co/Ki2IUXd44H
549	Raghu_VAVA	New Delhi, India	@drharshvardhan @BJP4Delhi @PMOIndia @MoHFW_INDIA @narendramodi @BJP4India @JPNadda @AmitShah @AyushmanNHA @moayush… https://t.co/L2BMMlWA5d
550	Raghu_VAVA	New Delhi, India	@BJP4Delhi @adeshguptabjp #coronavirus #CovidIndia #COVIDEmergency2021 #coronareturns #healthcare #CoronaDeath It s… https://t.co/yw2QJApI92
551	Raghu_VAVA	New Delhi, India	#coronavirus #CovidIndia #COVIDEmergency2021 #coronareturns #healthcare #CoronaDeath It seems most of the Covid Dea… https://t.co/Of5dRjOqUY
552	topmedstore	Nevada	Few Overlooked Signs of Depression @topmedstore Click here --&gt; https://t.co/vp1M3shCW1 #depression #Online… https://t.co/oJC7aF8UXF
553	debadipb	37.782164,-122.434037	Boots: Hair-Care Sales &amp; Its Ways Profit &amp; Solutions Management Research Publication Series Researched &amp; Written b… https://t.co/vRLyMQCVL2
554	ariannacblue	Indianapolis, IN	We prioritize the needs and behaviors of mobile #healthcare teams to make #collaboration easy. Learn more https://t.co/I5f8aDsD80 #mhealth
555	Derek_Griffin1	Utah, USA	Blue Shield of California's Wellvolution growing its platform for members with diabetes https://t.co/5a0EfH3ET4 via… https://t.co/EFAYiWr3Jc
556	rupamsarkar	Bangalore, INDIA	@Mohansinha Really Sir? Why is Govt allowing #ElectionRallies or #ReligiousGatherings? Is it possible to maintain… https://t.co/wigVWVIn9k
557	sparkyb1	Sept 2020: Now PERTH, ON 🇨🇦	@BastsBest Tragic. Sad reality when RW thugs like Corrupt Jason Kenney hijacks the beautiful province to privatize… https://t.co/fkc1KWWdEt
558	de_bose	Sydney	#Klotho is an amazing #anabolic substance secreted by our #kidney. But it’s #anticarcinogenic and #antiageing in na… https://t.co/ICa4ThukU0
559	OneNebulaHealth		Molina Healthcare to Acquire Cigna's Texas Medicaid Contracts #medicare #healthcare #healthcare https://t.co/m6r2lzZWVL
560	RxInfoAcademy		Ezekiel Emanuel wants big thinking for new government health IT projects https://t.co/NGAbwkjfxv #informatics… https://t.co/lwdlQvOLyY
561	skbala621	Hyderabad, India	@KTRTRS Frontline worriers traveling public transport... If they have corona. Corona I'll spread more and please pr… https://t.co/GvDq6Z6X14
562	aparuschke	Madrid(Spain)-Munich(Germany)	The most important #KPI for every industry, among others #healthcare and #insurance, is #CustomerSatisfaction. Cro… https://t.co/5PHZzx23ZB
563	rupamsarkar	Bangalore, INDIA	@ANI Going to a pilgrimage at this hour of #COVID19 #pandemic is absolutely STUPID, it just adds extra burden on th… https://t.co/UEIWs8jqhq
564	9newshdpk	پاکستان	PM to chair meeting of National Coordination Committee on Covid-19 today #CoronavirusPandemic #COVID19 #PMImranKhan… https://t.co/t4du81OV2n
565	b9a07636928341c	Ambur, Tamil Nadu, India	All of you kindly plz watch this video. It's very useful information now-a-days. https://t.co/sNlGFnk6El… https://t.co/FdT7lgxYun
566	JobsHelpers		Looking for a new opportunity and one that you can make a difference in the lives of seniors? Check out this newly… https://t.co/VCA7jvBggW
567	MedicalTriibe		https://t.co/mJf5VP8s32 Happy weekend our wonderful consumers. Drink a lot of water and rest well. Spend some time… https://t.co/Vepy8gamXQ
568	MedicalTriibe		https://t.co/mJf5VP8s32 We are a health care facility that offers Fertility Evaluation. You can rely on us. Call 30… https://t.co/2n0WmwNPuW
569	GovInsider	Singapore	This women's and children's hospital in Singapore is #3Dprinting personalised support devices for young patients wi… https://t.co/cD5mZDcycP
570	GNSHTM_eCornell	Singapore	The healthcare industry can be a fascinating one. Choose from a wide range of healthcare certificates at eCornell… https://t.co/tEpbKd6auC
571	LACARECAREERS	Los Angeles, CA	L.A. Care Health Plan is dedicated to our employees and their personal and professional growth. Click here and find… https://t.co/ig1F14RhJI
572	CHAHPMedCenter	Hollywood, Los Angeles	There may be an increased risk of throat #cancer with people eating very hot foods and beverages. Dr. Thomas Horowi… https://t.co/gjLN0B5IY8
573	TOPRANEWS	London, UK	Regulatory professionals expend a significant amount of time on variations; make sure this process is handled corre… https://t.co/Ha6oLHCylQ
574	MailMyStatement	Colorado	DHS CISA Shares SolarWinds Post-Threat Compromise Activity Tool https://t.co/YqBAsOZW3i via @SecurityHIT #healthcare #cyberseucirty
575	OneandOnlyIndie	Delhi	@AdityaRajKaul People at large won’t be able to repay debt these health professionals have created on us,risking th… https://t.co/BIyzQWmGRz
576	vijucherian	Somewhere between here and there.	If this is the situation in Delhi/NCR, which enjoys unflinching media and political attention, imagine the situatio… https://t.co/GQu7ezNgZ8
577	MedigateLtd	New York, United States	Medigate offers the most extensive integration in the #healthcare space. Learn how to connect with confidence in th… https://t.co/uoROGs4F1d
578	nabisa10		@shailrawat7 @AKSriva24243482 @alokmehtaeditor @SCofIndia @PMOIndia @rsprasad &amp;sir why unpredictable..when every co… https://t.co/slPT70O0C7
579	danisanerd	Toronto	Thank you @UofTHistory and all of these scholars, for this eloquence and advocacy for #Ontario #Healthcare during t… https://t.co/8L6QNv6IXD
580	5PHCS	Switzerland & U.S.A.	Very cool class 4️⃣ tonight: from unmet need, target discovery, TPPs &amp; commercial forecasting to market access 📶. W… https://t.co/O3Hk6NLcLJ
581	SeanIngold	Greater New York City Area	President Joe Biden called on employers Wednesday to offer paid time off to employees receiving or recovering from… https://t.co/5hgPovXAVj
582	stridechc_jobs	Colorado	Join the Stride Community Health Center team! See our latest job opening here: https://t.co/xPNVBvC0vZ #Healthcare #Englewood, CO
583	healthinsagnt	United States	When Do Premera Blue Cross Insurance Benefits End? https://t.co/dJ15FfOtOL #healthinsurance #obamacare #medicare #healthcare
584	MAPATWARDHAN	Mumbai	Strong injectables portfolio key to Aurobindo’s growth #Aurobindo #Pharma #demerger #Injectables #products… https://t.co/MaP9FKkRmI
585	namaste_doctor	Hyderabad	💊 AVAIL MEDICAL HELP FROM SAFETY OF YOUR HOME 💊 Get 1 - on - 1 video consultation from India's top rated Doctors w… https://t.co/KDH5KGJGEZ
586	avlgal	Western NC, USA	@AlyssonFergison @omwill3 He fights for #womensrights, #LGBTQ, #ClimateJustice, #VotingRightsAct,… https://t.co/xURBLD59GK
587	digitalke1	Global	6 #EmergingTechnologies impacting #Healthcare in #Italy &gt;&gt;&gt; @MikeQuindazzi &gt;&gt;&gt; #HealthTech #AI #MachineLearning… https://t.co/ilo29OKgb3
588	AveannaCareers		Interested in a job in #Alexandria, VA? This could be a great fit: https://t.co/xHt9soy66D #Healthcare
589	newnarrativeHK	Hong Kong, New York	In #healthcare it’s particularly important that content campaigns don’t just inform, but connect the organisation a… https://t.co/mf2i17rS6D
590	SantoshHosptls	Ghaziabad	#ThankYouWarriors We salute your spirits for fighting to keep us safe against #COVID19. Thank you for your unwaveri… https://t.co/PmVbWlesk3
591	shms_healthIT	Noida, India	#COVID-19 has pushed boundaries of current #Healthcare sector. Allowing fast adoption of #IoT tools like remote mon… https://t.co/WCJldZNV4D
592	Emcas12	Deep in the ❤️ of Texas	Surgery is scheduled for mid May!! Please help or share if you can! 🙏🏼 #surgery #scoliosis #depression… https://t.co/h6jlh7l8H6
593	EarlThiessen	Canada	Get ready #Alberta!! Running Lapse Recovery Services will be launching soon! Recovery Mentorship from a lived exper… https://t.co/Yj1tZBup1m
594	guptashivansh77	Anand, Gujarat	How can the health infra of a state with 6.5 Cr Pop nearly collapse with ~13k daily cases when another state with h… https://t.co/dsg3mAOnDY
595	OraneConsultin1	Noida, India	How SAP HANA Helps to Ensure Improved Healthcare Services? To know more in detail, https://t.co/w9Y0p9CODh Cc:… https://t.co/27wD7iUXHU
596	VitalConnectMRX	Canada	When I Was Asked If Getting My Fibromyalgia Diagnosis Young Was ‘Easier’ https://t.co/zP00FNslpz #TheMighty #MentalWellness #Healthcare
597	MailMyStatement	Colorado	Some experts fear next-generation Covid vaccines may be worse https://t.co/5rnPXsIqpZ via @statnews #healthcare
598	Neuberg_Diag		This World Laboratory Day, Neuberg Diagnostics pledges to empower every citizen with the best diagnostic options in… https://t.co/oC5fAm9BGS
599	MAPATWARDHAN	Mumbai	New Covid variant shows signs of antibody resistance #Global #Covid #variants #vaccine #maker #manufacturer… https://t.co/OMcsIQ4sxI
600	sojournerruth	Atlanta, GA	Central Ohio Primary Care and National Church Residences have collaborated to bring an exceptional senior health ca… https://t.co/4AB9RGuxAe
601	chandanda	India	Learn the right way to mask up to stay safe! Take care stay masked properly! #covidー19 #staymasked #healthcare… https://t.co/U8q2C37RnK
602	DrTam_Vacaville	Vacaville, CA	How to Stretch. Stretching correctly will increase your flexibility and reduce the risk of you getting injured when… https://t.co/wDSStWMUqx
603	BeBraveMyLoves	Please water your plants	"Every developed country in the world has a free or low-cost national #healthcare system + free or even subsidized… https://t.co/3U7B1SeVxu
604	Rajendr48566240	texas	Blood Sugar Blaster Review by weight holic https://t.co/Dcy4VwORvX ))=&gt; #healthcare #diabetes #weightloss #fitness… https://t.co/qoEy71oM1q
605	JustChillieh	Florida, USA	I’m feeling a bit manic. I don’t want to take the yucky medicine. It tastes like crap and it makes me feel like… https://t.co/EFbpdKe49N
606	Veterans4Change	CA,WA,GA,NC	Sandusky physician charged with prescribing medically unnecessary controlled substances and health care fraud… https://t.co/KpZLT6f8TS
607	AmmasNuskhe		Vinay Srivastava’s death shows UP’s healthcare system has collapsed #HealthCare #health via https://t.co/IphRfr8oSG https://t.co/UGrY4jVRMq
608	Veterans4Change	CA,WA,GA,NC	Six Individuals Sentenced for Nearly $8 Million Health Care Fraud Involving Northern Virginia Pharmacies… https://t.co/9fn7KNg3MT
609	GeriatRx	North Carolina, USA	It was so great to have another opportunity to discuss the public's concerns with the Johnson &amp; Johnson Vaccine wit… https://t.co/W4nvx7qfet
610	Veterans4Change	CA,WA,GA,NC	Howard County Physician Pays More Than $660,000 to Resolve False Claims Act Allegations of Fraudulent Billing… https://t.co/MXGtSu4P4B
611	empowereringyou	Townsend, MT	Burned out, exhausted, and traumatized! That’s what selfishness has done to medical professionals. It’s horrifying,… https://t.co/b9ZCyCG04h
612	Veterans4Change	CA,WA,GA,NC	Massachusetts Eye and Ear Agrees to Pay $2.6 Million to Resolve False Claims Act Allegations… https://t.co/9viFmsxKuV
613	Veterans4Change	CA,WA,GA,NC	Comprehensive Pain Specialists and Former Owners Agree To Pay $4.1 Million To Settle Fraud Allegations… https://t.co/az3PL0lqQl
614	NayanaKathpalia	Mumbai, India	@narendramodi #CovidVaccine #CoronavirusPandemic @timesofindia @IndianExpress @htTweets @ndtv #IndiaFightsCOVID19… https://t.co/NnTda8c8zy
615	Veterans4Change	CA,WA,GA,NC	Queens Pharmacy Owner Pleads Guilty to Health Care Fraud https://t.co/Orf70gGTCR #veterans #military #healthcare… https://t.co/Pp1L7akRu9
616	HEALTHKING11		reduce your risk of a heart attack. manage your weight better. lower blood cholesterol level. lower the risk of… https://t.co/g3Rb7gmAPv
617	MAPATWARDHAN	Mumbai	Centre clears the air on Covishield procurement for states #India #Covid #vaccination #drive #plan #distribution… https://t.co/L4x11xqyDC
618	LifeSciVoice		Follow the link: https://t.co/Sa7BBr8th0 #lifesciences #biotechnology #science #biology #biotech… https://t.co/cfztfRR8io
619	dr_salim_MD	Pennsylvania, USA 🇺🇸	@CMichaelGibson @NeilFlochMD We in #healthcare #medtwitter need to address it - from leadership to watching our col… https://t.co/5WRJCnl0JB
620	MAPATWARDHAN	Mumbai	Covid national emergency, draw up plan, SC tells govt #India #Centre #Govt #State #nation #emergency #plan #oxygen… https://t.co/8EgLPN8rF9
621	Jitumoni28	India	Today everybody came know that what is importance of #healthcare, if you can't spend 10% of your GDP in healthcare… https://t.co/ufbRwdvFs2
622	NHAGENDA	Los Angeles, CA	Save 15% Site-wide on some of the best supplements available on Earth Day with FREE Shipping Available Here:… https://t.co/rsDyW9yqQ4
623	TamaraMcCleary	Boulder, CO	Is #AI-enabled radiomics the next frontier in #oncology? https://t.co/kGNiBuAOHQ #healthcare #HealthTech https://t.co/8aHVknogC1
624	CO_ACHE	Colorado & Wyoming	Coming up! Changing the Way We Think About Mental Health. April 28th, 6 p.m. to 7:30 p.m. MST. This event qualifi… https://t.co/sWXhSPvyFI
625	iAmGiliyar	India	Hospital-at-home care has the potential to innovate how and where hospitals provide care to their patients -… https://t.co/2r7d5IAvzO
626	insurancegold1		Vinay Srivastava’s death shows UP’s healthcare system has collapsed #HealthCare #health via https://t.co/W87dEfFC2X https://t.co/t8kn86iZOz
627	sobatmagang_id	Indonesia	Your health is an investment, not expense. —Anonymous #quoteoftheday #magangid #quote #healthcare
628	tim39941098	Earth Between Mexico & Canada	@RalphNader REGISTER TO VOTE PRAGMATIC https://t.co/K48YHJ52VU #UBI=END POVERTY recycle100=END UNEMPLOYMENT… https://t.co/vdnC6pY1VQ
629	OneNebulaHealth		A bill to make Puerto Rico eligible for Medicaid, SNAP, and tax cuts is in the works #jobs #work #medicare… https://t.co/4RmfwmzyEE
630	tim39941098	Earth Between Mexico & Canada	@RalphNader @TheresaSchroe14 REGISTER TO VOTE PRAGMATIC https://t.co/K48YHINrxk #UBI=END POVERTY recycle100=END UNE… https://t.co/PXBV4kTggp
631	InSyncOnline	Roseville, CA	Success is not the absence of failure; it’s the persistence through failure. Visit us at https://t.co/fdhZ1aR6W8… https://t.co/FOyzJiKazj
632	sanjivvmore	San Francisco Bay Area	Momentum is building for all virtual #TiEcon May 6-8th. Data is the new oil, and that fuels #AI #ML Artificial Inte… https://t.co/epfAL45YH2
633	Katy92072370	Berlin	Avoid this drinks and foods if you’re trying to lose weight as this can hinder weight loss. Loving yourself is extr… https://t.co/2gUPmbdg8L
634	hughdsullivan	Colorado, USA	Thermo Fisher buys contract-research company PPD for $17.4 billion https://t.co/LoUVxrJmvp via @statnews #healthcare
635	tim39941098	Earth Between Mexico & Canada	REGISTER TO VOTE PRAGMATIC https://t.co/K48YHJ52VU #UBI=END POVERTY recycle100=END UNEMPLOYMENT #HealthCare &amp;… https://t.co/SeC9qXEUWx
636	suzygorme	Mountain View, CA 94043	Sensitive data theft at major #Healthcare company prevented when @MicroFocusSec #ArcSight Intelligence neutralizes… https://t.co/Gr5UZOnP5D
637	casacareers	Pomona, CA	Can you recommend anyone for this job? Physical Therapy: Sports Medicine Director - https://t.co/OLiEe633xU #Pomona, CA #Healthcare
638	dpaustralia	Australia	We are a 2021 Australian Web Awards finalist. 🍾🥂✌️ Couldn't be more proud. https://t.co/WVdphsGX5n #auswebawards… https://t.co/aCcNjcu2ed
639	tim39941098	Earth Between Mexico & Canada	@ToweC The Pragmatic Party #UBI=END POVERTY recycle100=END UNEMPLOYMENT #HealthCare &amp; #Education costs based on inc… https://t.co/OE9cKCwJai
640	eHealthIreland	Ireland	The next info webinar and Q&amp;A for the one year Postgraduate Diploma in Healthcare Innovation is taking place next… https://t.co/xfQtdYiSMs
641	MailMyStatement	Colorado	Intermountain buys Utah-based air ambulance company Classic https://t.co/NtGLUnlHoh via @healthcaredive #healthcare
642	MicrobesInfo	Earth	200 million #vaccine shots reached by #China and the United States ... | #SARSCoV2 | #immunization | #HealthCare… https://t.co/8gE7yfaAy9
643	suzygorme	Mountain View, CA 94043	Wearable Tech in #Healthcare: Possibilities and Pitfalls. @ramsesgallego discusses how healthcare orgs can effectiv… https://t.co/xsJs54rHbC
644	Derek_Griffin1	Utah, USA	How UnitedHealth Group is aiming to harness the dual capabilities of its health plan, Optum https://t.co/rFi13jQYuq… https://t.co/Ix94gcaHrv
645	thebambamspam	Houston, TX	#science #hotdogs are gross #staysafe #capitalism #merica #healthcare is a commodity in this country yet #vision… https://t.co/7hjoOqXfHU
646	EmerusCareers	The Woodlands, TX	We're hiring! Click to apply: Emergency Room Technician (PRN Nights) - https://t.co/1lbifSZym4 #Healthcare #OklahomaCity, OK
647	BoTreeTech	India	Top 15 #Healthcare #SoftwareDevelopmentCompanies you should know: https://t.co/8nBsZbfIOv #healthcarewebapp… https://t.co/hGyU9aG7Y7
648	pksc76		Don’t try to skip and jump, but toil through the way, and there shall be just rewards at the end of it all.… https://t.co/iI73bBklZu
649	LACARECAREERS	Los Angeles, CA	If you identify with our core values of empowerment, inclusion, innovation and accountability, you’ll fit right in… https://t.co/4uzqi2clMN
650	healthinsagnt	United States	What Is a Health Insurance Benefit Period of US Health Group? https://t.co/lYJc0gzY4t #healthinsurance #obamacare #medicare #healthcare
651	sanjivvmore	San Francisco Bay Area	Momentum is building for all virtual #TiEcon May 6-8th. Data is the new oil, and that fuels #AI #ML Artificial Inte… https://t.co/QrELohxzEt
652	dtamedika		Mindray USG Z60. iLive: generates an amazingly realistic view of the fetus with human skin-like images.… https://t.co/GpxLfNdmoe
653	shayshik	New Delhi, Delhi	Sensitive data theft at major #Healthcare company prevented when @MicroFocusSec #ArcSight Intelligence neutralizes… https://t.co/oVzM83HxaU
654	shayshik	New Delhi, Delhi	Wearable Tech in #Healthcare: Possibilities and Pitfalls. @ramsesgallego discusses how healthcare orgs can effectiv… https://t.co/dYYKy2CBT9
655	tdpel		#Edo Health Insurance Scheme To Strengthen #Healthcare Delivery, Reduce Mortality, Out-Of-Pocket Spending… https://t.co/UmUbTZjppS
656	RozalinaRS		The reimbursement process for new #medicines and novel #medicaldevices is failing us, say patient advocacy groups a… https://t.co/EHNCgnegfM
657	kalkineau	Sydney, Australia	Chimeric Therapeutics has completed the follow-up period for the first patient cohort in CLTX CAR T Phase 1 clinica… https://t.co/QT2QCPrq3I
658	sportsgeek22	Regina, SK	@PremierScottMoe this is an example of why our #healthcare system needs to improve! Please do what you can for her… https://t.co/VWthNHWJOG
659	CurrierSheldon		#ABCOVID I would just like to say thanks to all the health care workers out there. Hang in there your all doing aw… https://t.co/H6B88e5uNZ
660	FitIndiaMoveme1		#MadOverNuts, let's do a #FactCheck https://t.co/KTORPiieMI https://t.co/tisr5q8CaO #healthcare #VocalForLocal… https://t.co/SEH1hADjwm
661	NewsMedical		@medrxivpreprint Slow COVID-19 vaccine rollout in Tokyo could mean no Olympic and Paralympic Games… https://t.co/p0Lffr9nCL
662	NewsMedical		Slow COVID-19 vaccine rollout in Tokyo could mean no Olympic and Paralympic Games https://t.co/SmftiLNcJ7… https://t.co/iPebOZLZ4n
663	happine31256001		I gave my pregnant colleague Oceanwell stretch mark treatment oil as a congratulatory gift.I'm really looking forwa… https://t.co/nbtcJri3pw
664	HarFUNlimited	भारत	We can't deny the fact that our #healthcare system is collapsing! Our #Doctors #nurses #hospitals are exhausted !… https://t.co/cLUjzcUriD
665	DShorb	Lewiston, ID	Hey all! Here's a post you might've missed! read about why..."Employer Provided Healthcare Is A Safety Issue For Ho… https://t.co/1Ckz47WQe3
666	maggs3270	Canada	Great to see @TheRichardLewis up and about. Yes, we are all grateful to be alive after certain ages, milestones, m… https://t.co/AXrkQD8s4D
667	clinicoin	Uvita, Costa Rica	Medically savvy smartphone imaging systems https://t.co/wHtUGXIPgw #smartphone #mobiledevice #technology… https://t.co/7Gyvdm6Foy
668	EmerusCareers	The Woodlands, TX	If you're looking for work in #OklahomaCity, OK, check out this job: https://t.co/l2KdbzUsRj #Healthcare
669	MoniKrish24	Hosur, India	Join us May 25 - 26 at the ISG TechXchange: Health Sciences for patient-centric approaches and interoperability, sh… https://t.co/hEF1MH6Szf
670	Payment_Network	Baltimore, MD	While we all want to return to a sense of normalcy, our #healthcare system must advance far beyond the FFS norms pr… https://t.co/jFQFvCeJiK
671	MailMyStatement	Colorado	AHA counters site-neutral Medicare payments with study highlighting hospitals' more complex outpatients… https://t.co/vB8ZidZ2K3
672	Monika_aurumind	💐👋🏻DM toBook aFreeCall 🌸➡️	Expect the Unexpected !!!! #motivation #healthcare #creativethinking #customerrelations #onlineshopping … https://t.co/zTU5Ml6zFv
673	Rosenchild	New York, NY	⚕️ Our Research and Development Help Save Lives We Design, Develop, and Deploy #Technology for: ✔️ #Healthcare pr… https://t.co/Dw7HHDtVZ6
674	sanjivvmore	San Francisco Bay Area	Momentum is building for all virtual #TiEcon May 6-8th. Data is the new oil, and that fuels #AI #ML Artificial… https://t.co/PdBvIRpswy
675	HealthRedapple	Orange County, California	What are you doing to celebrate this amazing home of ours? #redappledigitalhealth #orangecountydoctors #appleaday… https://t.co/m9RZEft7Ah
676	CrothallHC	Wayne, PA	While community members have praised local #healthcare workers as heroes since the #pandemic began, not everyone on… https://t.co/buR7KHzhG9
677	poojagarg1111		Side effects of drinking too much water..! #healthcare https://t.co/YbBBhXQEYd
678	FareWellEczema	Singapore	What's #CookingAtHome this #weekend ? Who doesn't love #japanesefood Here are some great #recipes to try -… https://t.co/JBdVv8cwL3
679	AleciaSBoysen	Iowa, USA	Beyond grateful for my new job! I’m absolutely loving it 🥰 #Healthcare #Hospital #OperatingRoom #FitMom… https://t.co/BWuSm3D9Cz
680	dishatelugu	Hyderabad	Follow LInk: https://t.co/b6Jw8fFBiO #yoga #ayurvedicmedicine #healthcare #Dishadaily #TeluguNews https://t.co/GElFIj05UO
681	AngelHeartJoy	Port Townsend, WA	Finding Your Immunity from Disease https://t.co/JLDXLXWWKN via @YouTube #Healing #Prayer #Jesus #vaccine #COVID19… https://t.co/T4SOcZpY6h
682	PawanSomanchi	Hyderabad, India	500,000 on Welsh NHS waiting lists amid pandemic #HealthCare #health via https://t.co/cBj7YRwrst https://t.co/QCItmgie1Y
683	www_healthecon	Florida, USA	Webinar on Digital Healthcare Trends and Shift to Value-Based Care https://t.co/ljuLqKf9hy #HEOR @Optum #healthcare… https://t.co/Mlcd6DEGS2
684	healthcareOS		Join us this Saturday (24th April 2021 at 3 pm), as we host a webinar on “Adoption of Technology in Healthcare” wit… https://t.co/Zc35CmrQo3
685	forcemultstevea	Olympia WA	@mcadamsrachel1 Augmenting Human Intelligence in #Healthcare: The Next Disruptive Innovation via @mi10_ai… https://t.co/KV2znDSycu
686	forcemultstevea	Olympia WA	@automeme @googlenews @JoannMoretti @fogle_shane @CurieuxExplorer @ShiCooks @anand_narang @kalydeoo @WSWMUC… https://t.co/kEPkk3ByKm
687	Dstrick7	Boar's Hat	#American #Healthcare...the people who would benefit the most from #UniversalHealthcare are deadset against it beca… https://t.co/PhJ5cAGhLc
688	UWeling	India🇮🇳	Another #Fire causing #deaths at a #Hospital is #Regrettable. Need a #NationalHospitalSafetyBoard, to independentl… https://t.co/kls4ptbnlU
689	wissen_tech	Bangalore, Karnataka	How the #healthcare industry is being transformed by #robotics. #Infographic #HealthTech #ArtificialIntelligence… https://t.co/tiLh2vfcrg
690	Hanzala14206556	Pakistan	#healthcare #IndiaFailedAgain #modi #ImranKhanCancelEXAMS #COVIDEmergency2021 #retweet #cancel12thboards… https://t.co/QdN3Ma54dY
691	Engineer_Health	🇱🇷 🇨🇦	Stanford AIMI Invited Lecture | Anthony Chang, MD - From the Moon and Formula One to Beethoven's Ninth Symphony: Mu… https://t.co/OfZ8dfpRCg
692	EmerusCareers	The Woodlands, TX	We're hiring! Click to apply: Emergency Room Technician (PRN Nights) - https://t.co/ycUkhxmOZx #Healthcare #Moore, OK
693	TrivCare		#healthcare Extra Large Size Women's Denim Dress Spring 2021 Summer Loose Stitching Fashion Vintage Jeans Mid-Lengt… https://t.co/ax7G8R80uV
694	garp12	India	Experience #digitalcollective #marlabs #healthcare #LifeSciences #banking #insurance #manufacturing https://t.co/3nHgoUEkoa
695	iAmGiliyar	India	Psychedelics (a class of psychoactive substances that alter mood &amp; senses) set to become the next major innovation… https://t.co/BZd4dd6G6Z
696	RIyengar13	San Francisco, CA	In my book #Enterprise #Blockchain Has Arrived w/ @jwoods_57 we predicted #enterprise would lead the adoption of… https://t.co/u0I3WDLK8m
697	IWdotcom	Internet	Pharma CEOs Profited Millions From COVID-19 Vaccines—Except For One via @IWdotcom #Innovation #Biotech #COVID19… https://t.co/uhrlF8YoLc
698	iDeepakGuptaa	Global	Pharma CEOs Profited Millions From COVID-19 Vaccines—Except For One via @IWdotcom #Innovation #Biotech #COVID19… https://t.co/ZGRniAPrEp
699	poojagarg1111		Hemochromatosis~ a condition with Individuals that raises the risk of iron accumulation in the body. #healthcare https://t.co/VdxsIhHm7r
700	_Sivasai		#Saliva:-Gold-standard sample for #SARS_CoV_2 detection #DHPSP #saclation #SARSCoV2 #COVID19India #CovidVaccine… https://t.co/0Dqb6f2kGd
701	GenteelLtd		Oval Indoor Rollator Features: 1. Arched handle can be easily used by one hand only 2. Easy folding with yellow rel… https://t.co/9h2k7vhU9S
702	HCNowRadio	Atlanta GA	Healthcare de Jure Host and attorney Matt Fisher dishing up the hottest #healthcare issues of the day starts now! L… https://t.co/0gjvOZGFtz
703	MailMyStatement	Colorado	Patients hit with surprise medical bills paid ER docs 10 times more than others https://t.co/VLojvSAFzb via… https://t.co/e3kPNQNHLa
704	HCALeadersJobs		We seek to raise the bar higher, not only for ourselves, but for healthcare everywhere. Being bigger isn’t our goal… https://t.co/XATR8HWJzN
705	zecohealth	Orlando, Florida	Let's learn how BPA damages brain health #healthcare #education #GirlsinICT #psychology #finance #Health… https://t.co/JoUUE20Rx2
706	SrikantMatrubai	Bangalore	#HealthisWealth Include PAPAYA, WATERMELON, pink GRAPEFRUIT, red CARROTS, BROCCOLI, and other dark green leafy veg… https://t.co/qaTIoynIWV
707	StevenHall2050		Get your covid vaccine as soon as possible. Authorities believe Covid-19 vaccinated individuals may be protected fo… https://t.co/fOQK4wpBjA
708	clinical_cc		https://t.co/YLEPUR2CPr Statistically one of the most common compensable injuries in the workplace, back pain acco… https://t.co/RGa7TLEVxA
709	lionsmaneshop	Somerset, United Kingdom	#Healthcare #healthcare India Is Experiencing A Devastating Wave Of Covid-19: Impact To Reverberate Around The World https://t.co/zOCqUNxB5C
710	StreitzAbility	Richmond, VA	Penn Scientists Correct #Genetic #Blindness With a Single Injection into the #Eye. #healthcare #inclusion #pwd… https://t.co/VPWEXyIy23
711	DrAmbrishMithal	New Delhi, India	We are in unprecedented times The #pandemic is overrunning us Anger is natural- but can we stop the blame game?… https://t.co/t7eBz8CM7j
712	LEK_Consulting	21 Global Offices	We are pleased to welcome Arnaud Bauer as a Principal to our #lifesciences and #healthcare practice. Joining our Si… https://t.co/dnCMDPjCfM
713	LEKadvisor		We are pleased to welcome Arnaud Bauer as a Principal to our #lifesciences and #healthcare practice. Joining our Si… https://t.co/HhW52s0Cj0
714	hca_health		We believe that our colleagues are worth more than a paycheck. That is why we provide them with a number of other b… https://t.co/cEEN7kDg3S
715	PawanSomanchi	Hyderabad, India	GDC Counts Cost Of Acting Unlawfully #HealthCare #health via https://t.co/cBj7YRwrst https://t.co/lAXExItlHR
716	FerrumHealth	San Francisco, CA	#NVIDIAs Relationship With #Healthcare Is Worth More Than You Think #AI #NLP #ML https://t.co/9nV5SGs3nc
717	GeorgiaMc06	Sydney, New South Wales	Vernacular medicine is out in the world for the general public with @ConversationEDU - please spread it far and wid… https://t.co/vupL3CSHtr
718	VILabIndia	Kolkata, India	Spinal Cord Injury (SCI): Causes And Prevention (World Spinal Cord Injury Day)#health_corner#health_corner… https://t.co/dQAo21ERnj
719	NS_Labour	Nova Scotia, Canada	Media release: NSTU – Urgent action needed to keep schools safe during COVID-19 outbreak - Nova Scotia Advocate… https://t.co/pxmZWEnQVf
720	VitalConnectMRX	Canada	Pulse Check: Employee Back Pain Management Programs https://t.co/b6dsyMVjow #Wellable #WorkplaceWellness #Healthcare
721	Grav1	Mansfield, TX	Following your money: Texas House poised to pass cautious $247B budget; rejects plan for more health care for worki… https://t.co/zfc67Zx1p0
722	SionnaMaz	London, England	Reasons to get sleep .. fun fact lack of sleep can cause a chemical imbalance in yr 🧠 . So now my leg needs to twit… https://t.co/JnUBFhkGxt
723	SEHQC	Charleston, SC	Healthcare leaders need to be on the lookout for the signs and symptoms of burnout in their employees, as they can… https://t.co/5h9feIE8TX
724	WoundsAus	Australia	Only 10 days to go! We are so excited to be so close to our Virtual Conference. Remember, you have 90 days after… https://t.co/oljlMh98yT
725	healthinsagnt	United States	Will Health Net Insurance Pays For Pool? https://t.co/TJqS4ZTizl #healthinsurance #obamacare #medicare #healthcare
726	geoff_ginter	Pine Beach, NJ	If you live in the New Jersey 3rd #NJ3rd &amp; care more about #healthcare than you do about party politics, then pleas… https://t.co/krqzk9eYHo
727	HealthRedapple	Orange County, California	Possible new PET tracer for early detection of Alzheimer's https://t.co/e6PDRSN0MI #medical #healthcare
728	FrostSullivanCS		Dr. Milind Sabnis, Director, Healthcare at @Frost_Sullivan will be delivering the keynote address, Global… https://t.co/WjhIrNBFAV
729	metalheadshawn	Kelowna, British Columbia	@cbcnewsbc Fund addiction treatments and mental health services now! #bcpoli #MentalHealthMatters #healthcare decri… https://t.co/E1esyBrxf9
730	mborg1111		Do We Still Need to Keep Wearing Masks Outdoors? https://t.co/CxKv3Yir5c #facemask #facemasks #covidー19 #health… https://t.co/zLirky0wPZ
731	LetsTalkAmdavad	AHMEDABAD	Ahmedabad collector deploys more 35 officers on duty in Sola Civil hospital @CollectorAhd #solacivilhosp LetsTalkC… https://t.co/tIDkSjXOi1
732	tmj_mel_jobs	Melbourne, Australia	Looking to score a job at Covance by Labcorp? You're in luck. Click the link in our bio for the job description and… https://t.co/umZRSY7uoy
733	Apricus_Health	Scottsdale Arizona	Happy #EarthDay from Apricus! https://t.co/mk5Tr8ZQ4t #healthcare #CareYourWay https://t.co/S1zYtjJsxn
734	DShorb	Lewiston, ID	Hey all! Here's a post you've missed. Go read about...."Why Medicare For All Is The Best Solution."… https://t.co/d2wCI3u106
735	Pandainfosoft	USA	Optimize Your Revenue And Make Billing More Convenient For Staff And Patients. Outsource End-to-end Medical Billing… https://t.co/NEz4NlNuhS
736	SBHGCareers	Long Beach, Ca	This job might be a great fit for you: Office Assistant - https://t.co/VfLrei8GpK #Healthcare #Lancaster, CA
737	LeadingRoles	Brisbane	#registerednurse Connect ‘n’Grow® is seeking an Expert Health Trainer/Educator to support content development &amp; co… https://t.co/kcszIvn0Gb
738	AghiathChbib	United Arab Emirates, Dubai	Computer game tech behind 'lazy eye' screening tools https://t.co/NFBaQsMvRq #telemedicine #healthcare https://t.co/vkV1bGxArC
739	MailMyStatement	Colorado	H-ISAC Supply-Chain Insights Aim to Prevent Next SolarWinds Cyberattack https://t.co/ko8BwqDoSJ via @SecurityHIT #healthcare #cyberseucirty
740	bbondecpa	Nashville, TN	Join us! Reserve your seat now for the 2021 Business Insights Webinar with a concentration on the healthcare indust… https://t.co/mY8QWwFFxl
741	IntelyCare	Quincy, MA	Some of our veteran IntelyPros offer #advice for #nursing professionals who are just starting out in #healthcare. T… https://t.co/iBv7Zv01ip
742	SoCalValleyGal	California, USA	I got blood drawn a week ago from 2 different doctors, the one never called me I found it on the UCLA portal. The o… https://t.co/NGjATi5Mc7
743	safehavenhc	Brooklyn, NY	Happy Earth Day! https://t.co/VeEbrAZ0Hb #safehavenhc #seniorcare #family #homecare #cdpap #lovedones… https://t.co/e0WMzkssO9
744	InfoblazeGlobal		NZ releases belated criticism of #WHO_CovidReport #NewZealand #HealthCare @WHO https://t.co/E1slBkfGV6… https://t.co/JJYlXAv5c2
745	InfoblazeNZ	New Zealand	NZ releases belated criticism of #WHO_CovidReport #NewZealand #HealthCare @WHO https://t.co/O4BPyvdpVV… https://t.co/RXM2w99tU6
746	Crystal_Roses92	Pennsylvania, USA	You dont just get over it, thats not how mental illness works. #mentalhealth #bipolar #ptsd #depression #anxiety… https://t.co/3ZyBZm9SHq
747	Mukeshdwr	Bengaluru, India	@DrKumarVishwas @OfficeOfDKV India needs a big reform of our health sector on priority. #COVID19India #healthcare #HealthIsWealth
748	napernurse	Naperville, IL	Danger Of ‘Long #Covid’: #Study Shows Patients Face Increased #Death #Risk For 6 Months — Even If They Weren’t Hosp… https://t.co/Mz8wyMkAGq
749	ZGJR	Maine, USA	PLEASE read &amp; share! This is such a MAJOR PROBLEM facing us in #Healthcare!! Burned out by the pandemic, 3 in 10 he… https://t.co/62KB50i20R
750	ianbatt2	Toronto	@enviroartist @RMConservative We have sickcare systems, not #healthcare systems. Prevention and good health mean fe… https://t.co/P1IgI86q3e
751	iAmGiliyar	India	Humana shares its ongoing journey to make communities healthier through a #personalizedcare approach. #healthcare… https://t.co/rxYuwAZdzH
752	Mukeshdwr	Bengaluru, India	@PMOIndia @narendramodi India needs a big reform of our health sector on priority. #COVID19India #healthcare #HealthIsWealth
753	40PlusDC	Washington DC	Have questions on affordable #healthcare? Join us Mon. 4/26 10am EST for a session on the New “#Obamacare Plan Spec… https://t.co/sf4UNnLD6o
754	EquityAus	Australia	Mayne Pharma $MYX pump came by brokers ahead of #FDA approval after insto buyers pump. It's sliding now...classic p… https://t.co/dTZEXMVxBb
755	WickingDementia	Hobart, Tasmania	Would you like to hear more about our free Preventing Dementia Massive Open Online Course from Prof @JamesCVickers?… https://t.co/B0CZsEZJxn
756	Mukeshdwr	Bengaluru, India	@akshaykumar India needs a big reform of our health sector on priority. #COVID19India #healthcare #HealthIsWealth
757	JHussainNayak	India	#COVIDSecondWaveInIndia is a result of mismanagement of various state governments and mostly people becoming carele… https://t.co/JGLMiRg9TR
758	LetsTalkGujarat	GUJARAT	Amreli: Markets to remain shut till April 26 due to Corona spike LetsTalkCity #GujaratFightsCorona #lockdown… https://t.co/ZYv90asCUy
759	PharmacyITMe	Orange, CA	Congressional watchdog issues recommendations for VA IT system overhaul https://t.co/DEYMObIlq2 #healthcare… https://t.co/X7gwr1SknW
760	KeenanRec	Arthur House, BT1 4GB	🌟 Healthcare Support Workers 🌟 Check out Kerry’s short display of hospitals we supply staff to. If you have 6 mont… https://t.co/w95JWcjxLO
761	fintechsfi		#Healthcare to rely more on big data following the #COVID19 pandemic https://t.co/fQnsv3SWNO #bigdata
762	Miss782		@ItsAnAnalBurp @CBCNews Every single female in your life,mother,sister,cousin,daughter deserve proper care during p… https://t.co/Ba1xVozyIG
763	BartonCareers	South Lake Tahoe, Ca	Can you recommend anyone for this job in South Lake Tahoe, CA? https://t.co/MsdF7SzrYf #hospitaljobs #Healthcare
764	PharmacyITMe	Orange, CA	New #Podcast Episode: 258. Last Week in Health IT for April 22nd, 2021 https://t.co/66DhLivGwO #pharmacyit… https://t.co/DPGBjeJEe3
765	Peady	Bedford, NS	The people working tirelessly for public health to keep us safe right now are heroes. Can you imagine the stress an… https://t.co/BimzyxATU5
766	VtRecruitment	Vermont	When you work for The State of Vermont, you and your work matter! Click here to learn more and apply today for a… https://t.co/KjMMa6caXe
767	GeeksRoom	Dallas, Texas	You'll find AI-powered edge computing solutions in nearly every scenario where #healthcare is being delivered.… https://t.co/Dc4qc40Qwp
768	Med_Director	Sydney, Australia	Protecting your patients’ sensitive information from cyber threats should be a priority for any healthcare practice… https://t.co/icXk94aDbg
769	rachidakiki		There are approximately 7,000 rare diseases and it’s estimated that 25-30 million Americans have rare diseases. Mor… https://t.co/5Hg43PO5gQ
770	LetsTalkAmdavad	AHMEDABAD	Ahmedabad: Health workers teaching physiotherapy to covid patients in Civil hospital, .... @civilhospamd… https://t.co/7B1L16jykD
771	inquisitiveGyn	Kulin lands Melb 🇦🇺 She/Her	Please for ALL of us it’s well and truly time to update national guidance 🙏🏽 #auspol @PKelly_CBR @healthgovau… https://t.co/WrqCRA5c7G
772	nikki_flaser		Heart of darkness and I drink it black. My rocket fuel getting prepped for the morning. Another full week in… https://t.co/3MRW8EoBIU
773	JourniHealth	Portland, Oregon	"I'm optimistic about biases being broken across #healthcare, biases of what we assumed people wanted and needed in… https://t.co/EkmOCsQlRJ
774	epilert_inc	San Francisco	Adequate supervision is essential. In general, each swimmer with epilepsy should have one to one supervision by a r… https://t.co/29wFSrbu2E
775	Daubar_the_OT	Florida, USA	Better late than never when it comes bringing OT awareness! Let's start these #ABCsofOT !! #OccupationalTherapy… https://t.co/zV4IQX42QD
776	CPRNearMe		Five benefits of CPR training in the workplace. #healthcare #cpr https://t.co/EEwLz9ocod
777	NCPRF	Life Training Skills Online	Heart disease looks different for women. #healthcare #healthy https://t.co/nUm64Sjp8x
778	FleurDeLisFHC	376 Main St, Cankton, LA 70584	"Don't let yesterday take up too much of today!" - Will Rogers #RHC #RuralHealthCare #healthcare #urgentcare… https://t.co/4NGS6SCCRg
779	skinlync	Cambridge, United Kingdom	⭐️Acupuncture and acupressure✨ The practice of #acupuncture uses fine needles inserted at specific points in the… https://t.co/1CBlDyQXII
780	BGDMakeupArtist	Oahu, HI	STFD!!!!! 💜💜💜 I love how “Queen B” look on you!!! I’m going to cry, this is what I wanted, my vision. I wanted a fu… https://t.co/EsgPakhKUG
781	MassDevice	Cleveland, OH	.@EndeavourVision announce that it closed the Endeavour #MedTech Growth II fund at $375 million in capital commitme… https://t.co/iifcufF57i
782	SpeakingOfShow		https://t.co/mj9cVCp3Nh Check out this great conversation @DrApurvGupta &amp; I had with Vamshi Gunukula, COO @… https://t.co/LDuP04slHk
783	KrishanaSankar	Canada	Racism not race is the glaringly obvious problem especially during #COVID19. It's not vaccine hesitancy but an acc… https://t.co/hj0FyE3VNf
784	_SanjayDas	Malaysia	Ways the healthcare industry is reaping big rewards from big data. by &amp; via @terence_mills… https://t.co/r0N294i1hK
785	alejojohnson	Abu Dhabi, United Arab Emirate	Minister: Morocco 🇲🇦 Seeks to Combat Brain Drain in Health System Reform #Morocco #Maroc #المغرب #Africa… https://t.co/4UrqJh2sNn
786	dan_coyle	New York City	...desire to expand and explore taking big chunks of growing and often-evergreen markets, such as #healthcare See… https://t.co/xlPhSZ36uH
787	tim39941098	Earth Between Mexico & Canada	REGISTER TO VOTE PRAGMATIC https://t.co/K48YHJ52VU #UBI=END POVERTY recycle100=END UNEMPLOYMENT #HealthCare &amp;… https://t.co/asDG3PrMs0
788	CVSHealthJobs	United States	Want to work at CVS Health? We're hiring in #McDonough, GA! Click for details: https://t.co/EBlhLpkCnB #Healthcare
789	chidambara09	Mysore and BERLIN	Still U need a #MASK? https://t.co/aT1bzEcsgF #bigdata #FRENCHtech #dataScience #CX #MachineLearning #Python… https://t.co/NV3wAQ9zO0
790	EmerusCareers	The Woodlands, TX	Can you recommend anyone for this job in #Pittsburgh, PA? https://t.co/uXodM36KnT #Healthcare
791	Itgirl100	California, USA	Oakland: Kaiser Permanente to pay #Black #employees in $11.5 million settlement #KaiserPermanente #KP #Medical… https://t.co/GJmK4qP83O
792	SSResponseNet		How does the ShareSafe Response Network benefit you? What are the benefits? A “One-Stop” COVID-19 Resource Center.… https://t.co/JedbGNTmXC
793	HealthDotInc	Switzerland	Telehealth Drone Brings Healthcare to Your Living Room #eHealth #health #healthcare https://t.co/MG51deQAP4
794	SpecialtyCareUS	Brentwood, TN	Interested in a job in #Birmingham, AL? This could be a great fit: https://t.co/gKDiZdVMnG #Healthcare
795	abdullahChohan_		Protect Yourself Please!🙏 #COVID19 #CovidIndia #healthcare #covidpakistan #CoronavirusPandemic #IndiaNeedsOxygen… https://t.co/hiT9mdunXa
796	ActLikeOurHous1		Not only are health care workers enduring the horror of the front lines in this horrific pandemic, they are being t… https://t.co/0pgS05yRr4
797	NS_Labour	Nova Scotia, Canada	All Nova Scotians need paid sick days now - Nova Scotia Advocate #NSFL #nslab #canlab #unions #solidarity… https://t.co/CYdUl756HK
798	RachelDaySocial	Portland, OR	Fascinating thread on #interoperability in #healthcare from a group of women leaders in the industry. Check it out! https://t.co/HCDzDKa9tm
799	healthinsagnt	United States	When Did Universal American Corporation Open Its Enrollment? https://t.co/EToauo4dfW #healthinsurance #obamacare #medicare #healthcare
800	LACARECAREERS	Los Angeles, CA	We're hiring! Click to apply: Supervisor, Care Management - https://t.co/AXMVvxVEU8 #Healthcare #Healthcare
801	HealthCareHeds		Cincinnati (OH) Business Courier: 2021 Health Care Heroes winner: Dolores Lindsay . More #HealthCare #news - https://t.co/OuPAaUQGcS
802	JOSEPHJ95754430	Werribee, Melbourne, Victoria	God save, heal &amp; protect all nations. Prayers &amp; Blessings. https://t.co/EBynb2QGWL #pandemic #Pandemie #CovidIndia… https://t.co/COo7yOBFDY
803	LetsTalkAmdavad	AHMEDABAD	Ahmedabad: 100 bedded covid centre prepared at DK Patel hall in Naranpura @CMOGuj @AmdavadAMC @Mukeshias LetsTalk… https://t.co/BYuwR7BD9Y
804	DanaKCWolfe	San Francisco, CA	The patient experience should be the foundation of every #healthcare platform. Patient-centric means easy-to-navi… https://t.co/GeKwFM0rXD
805	ayushsaxena151	India	@healthians Hi Team, I understand your situation during this pandemic, but not a single person is there to assistan… https://t.co/eFmjFu917s
806	lopezunwired	Dallas, TX	ER Physician Association Hacked https://t.co/iRT9M10cMB #InfoSec #Healthcare https://t.co/RXSrEnkSfi
807	COpermanente	Colorado	Compassionate, connected, and collaborative – that’s how we provide high-quality care to @KPColorado members. Check… https://t.co/YESkN1CZQh
808	chsgo	Vancouver, BC	WE DID IT!!! CRH is closed!🙌 The WELL family is now &gt;1300 people strong 💪 with revenues approaching $300M with stro… https://t.co/RbJwbUl1Hu
809	ZGJR	Maine, USA	An exciting field in #medicine - Lasers To Lunar Arks: #Cryopreservation Heats Up - IEEE Spectrum… https://t.co/Z6s4RhcJxe
810	tmj_ca_health	California	CVS Health is looking for teammates like you. See our latest #Healthcare job openings, including "CA Pharmacist – C… https://t.co/ygewVqJIoI
811	JobsHelpers		If you want to make a difference in seniors lives? Then join our fabulous team of committed individuals. Senior Hel… https://t.co/cWuwna1N4s
812	PaladinCareers	Canada nationwide	We're hiring! Click to apply: Healthcare Security Guard - https://t.co/PeblmtiJAE #Healthcare #Vulcan, AB
813	datapropartners	Michigan	We're back with 15 Common Small Business Cybersecurity Mistakes! Check it out and see if this is you -… https://t.co/SDMwKOXyuo
814	JobsHelpers		Love helping to enhance the lifestyle of older adults? We are seeking a Experienced Lead... in #RockHill, SC to joi… https://t.co/iUbVo2EziH
815	AJ_my_tweets	Philadelphia, PA	CMMI Chief Fowler: Value-Based Care at a Crossroads https://t.co/XcogoDRcuE #healthcare https://t.co/TkwJJYPaPS
816	Infoblox	Santa Clara, CA	New #WRECK vulns highlight the need for #DNS #security in #IoT environments. @srikrupa5 shares her expertise on… https://t.co/APILlFcKfb
817	GabrielSim	Singapore	The #digital front door represents the growing expectation from #healthcare consumers for well-integrated patient-c… https://t.co/xUGFOfDJns
818	MailMyStatement	Colorado	What's on the horizon for healthcare beyond COVID-19? Cerner, Epic and Meditech executives share their takes… https://t.co/SxpyhYGBTF
819	VoiceofKarbala	Iraq	📷 *Can we take?* #Vaccine During Fast #Healthcare Workers Job All Related #Questions #Answer by Grand Ayetullah Sye… https://t.co/4sWbITfcVI
820	HealthDotInc	Switzerland	Now is the time for providers to be proactive about telehealth #eHealth #health #healthcare https://t.co/0NOwqnNk8A
821	MedicalLabMLO	Sarasota, Florida	Unexpected biochemical pathway triggered in lung cells by COVID-19: https://t.co/2sWo0h1CtL #pulmonary#lungs… https://t.co/et66unejxm
822	camper_e	Oakbrook Terrace, IL	A survey conducted by #TeamWE reveals what role technology plays in protecting and supporting #healthcare organizat… https://t.co/y2kawndD6Q
823	mawusevuvor	Planet Earth	Great to see startups from @EasternTechHub soaring high. #TheStartupLife #StraightOutOfKofcity #healthcare https://t.co/gKC41BG91X
824	tdpel		Ghanaian Fetish Priest In Court For Dealing In Fake Money https://t.co/NTvgK8330v #blockchain #boove #business… https://t.co/Qbc67HT8ec
825	Xristian806	Indiana	It hurts my head to contemplate what Republicans are thinking. 🔵🔴 #healthcare
826	GreenImagingTx		Employer-Run Healthcare NOT Insurer-Run Healthcare - https://t.co/ERK0tO82jI #healthcare #GreenImaging… https://t.co/DDhvLXb0Qe
827	JRTherapists	Lancaster, PA	https://t.co/hQKNVUjlf8 Knee to Know Pain Medicine After Knee Replacement - Top Tips #kneereplacement… https://t.co/YvYt1wRv5t
828	de_bose	Sydney	These are exactly kind of initiatives needed to transition to #decentralised organisations, from massively hierarch… https://t.co/7Jfsm6E1z2
829	LetsTalkAmdavad	AHMEDABAD	Amid rising Covid-19 cases among staffers, Ahmedabad passport office reduces appointments to 50% @MEAIndia LetsTa… https://t.co/nanTG3cFra
830	AlturiOrg	Los Angeles, CA	Owner of #China’s biggest #gay dating app enters online #healthcare business focusing on men’s health. BlueCity Hol… https://t.co/r1zs1JLhP5
831	tim39941098	Earth Between Mexico & Canada	REGISTER TO VOTE PRAGMATIC https://t.co/K48YHJ52VU #UBI=END POVERTY recycle100=END UNEMPLOYMENT #HealthCare &amp;… https://t.co/nKgDTS981t
832	KPMidAtlantic	Mid-Atlantic States Region	Did you know that Kaiser Permanente offers prescription home delivery? You no longer have to worry about picking up… https://t.co/tarKITLNnm
833	stephenjbright	Perth, Western Australia	How can #AOD services address social determinants that create inequitable access to #healthcare among ppl who use… https://t.co/ooXmAEOwAM
834	checkforalump	Phoenix, Az	According to the @NBCCStopBC, senators introduced the Metastatic Breast Cancer Access to Care Act today. This is a… https://t.co/sSlCnmum2G
835	HealthDotInc	Switzerland	Telehealth as a tool to keep people with disabilities out of the hospital #eHealth #health #healthcare https://t.co/oj0dnUhy2y
836	UChicagoMedJobs	Chicago, IL	We're hiring! Read about our latest job opening here: Respiratory Associate - https://t.co/oSB3Yjnx88 #Healthcare #Harvey, IL
837	tmj_sfo_health	San Francisco, CA	If you're looking for work in #RohnertPark, CA, check out this #Healthcare job via the link in our bio: CA&amp;nbsp;Pha… https://t.co/LxKF7v1rxb
838	_timos_	Global	First OnePlus Watch update does little to fix underlying issues https://t.co/Jey00C6etM &gt;&gt;&gt; https://t.co/2FO2ai4x9M… https://t.co/SkrmdUoFfu
839	caryobgyn		Most Women at High-Risk of Breast Cancer Are Unaware of Preventative Medicines. Read more: https://t.co/PFqLx2aFXg… https://t.co/QTxad1Lx56
840	HIPAAJournal	Sherman Oaks, CA	The Swiss hacktivist who gained access to the security cameras of the California startup Verkada in March 2021 has… https://t.co/OnHPAhpbXb
841	HIPAAJournal	Sherman Oaks, CA	SLTT governments have been warned they are being targeted by Business Email Compromise scammers.… https://t.co/kmCzHp3PfA
842	BoomerBenefits	Fort Worth, TX	New to Medicare? Here's where to start: https://t.co/Mfqc2bsA4G #Medicare #BoomerBenefits #Retirement… https://t.co/vmF5Ev7fuZ
843	lopezunwired	Dallas, TX	DOJ Launches Task Force to Battle Ransomware Threat https://t.co/m1vhktXDA1 #InfoSec #Healthcare https://t.co/ZKXaiPaK4x
844	HCNowRadio	Atlanta GA	The Incrementalist Dr Nick #TheIncrementalist What will it take to improve #healthcare? starts now! Listen live: https://t.co/d3ujQOIGI9
845	NS_Labour	Nova Scotia, Canada	Canada Post in Halifax confirms positive COVID-19 case among employee, mail delivery suspended Thursday #NSFL… https://t.co/HCjR0aqsBf
846	aanandsivaraman	Chennai	Most tests should be able to detect the variants of concern, but test developers and health officials must remain v… https://t.co/tGvgkNV4O3
847	Mercer_US		Despite gains in #health #insurance, Americans are still vulnerable to high #healthcare costs. Learn why the curren… https://t.co/sAwLvCAtM2
848	WinnipegRHA	Winnipeg, Manitoba, Canada	Busy at work all week long? Don't miss our Weekly Health News Recap Every Saturday by 10 am. #healthcare… https://t.co/meU6Nc7yhm
849	MicrosoftASIA	Singapore	Could #WearableTech and mixed reality be the future of patient care? Stay up-to-date on #healthcare's evolution tow… https://t.co/S9LK0FuRzd
850	FrontierMontana	Montana	Montana's healthcare providers can now contract directly with patients for certain basic care. 🥳 @GovGianforte… https://t.co/jvsvAV0GOd
851	Derek_Griffin1	Utah, USA	UnitedHealth Group posts $4.9 billion profit in the first quarter, beating expectations https://t.co/INNEfgXHfd via @HC_Finance #healthcare
852	MicroFocusSec	Global	See how #ArcSight Intelligence neutralizes #InsiderThreat and prevents sensitive data theft for a Major #Healthcare… https://t.co/G4m0bDnBUW
853	radiologex	Los Angeles, CA	What does global home #healthcare look like, here is a report to break it down for you. https://t.co/bJL4IsHrtG… https://t.co/YyuXEzMUmc
854	MailMyStatement	Colorado	Hospital Price Transparency Rule Compliance Is Inconsistent https://t.co/p2VKRb7hcr via @RevCycleIntel #healthcare
855	tradegovukLatAm		The UK is working on the development of technology with the goal of facing #healthcare challenges. 👉Learn about so… https://t.co/HBtV9ERJC7
856	AveannaCareers		Interested in a job in #Houston, TX? This could be a great fit: https://t.co/Gqpq2ub0Ai #Healthcare
857	_timos_	Global	GlaxoSmithKline hustles the 7th PD-1 past the finish line with Jemperli. But how big will uptake be?… https://t.co/LZq2K2vsPR
858	_timos_	Global	Nearing a COVID-19 vaccine approval in China, Fosun gears up to launch BioNTech shot: report… https://t.co/OGHMmhjfmX
859	RoseMusachio	Ohio, USA	Penn Scientists Correct #Genetic #Blindness With a Single Injection into the #Eye. #healthcare #inclusion #pwd… https://t.co/9zKBdBVnSE
860	WelcomeToOpal		In this week's episode, we shine a light on How to Be a Great #Mentor with Marge Ang, an accomplished senior… https://t.co/6qNxaOrEAL
861	killumms	Everywhere youre not	I need to raise $3,300 to get this hernia surgery taken care of. It’s starting to actually bother me now 🥴 #hernia #surgery #healthcare
862	WorkforAultman	Canton, OH	Are you interested in providing clinical support while making sure our patients have the best care possible? Make a… https://t.co/xvVLedQUIT
863	NorthObgyn		Personalized cancer vaccines for breast, pancreatic cancers show promise. Read more: https://t.co/9gMWF5Rswb… https://t.co/iCh7zWzb9o
864	hughdsullivan	Colorado, USA	What's on the horizon for healthcare beyond COVID-19? Cerner, Epic and Meditech executives share their takes… https://t.co/zBl13yHqxH
865	joyb37	Kolkata, India	@PTI_News The prime agenda of the meeting should on this daily spike of the infection of #COVID19India in this… https://t.co/CRwvzo9Nu9
866	tim39941098	Earth Between Mexico & Canada	REGISTER TO VOTE PRAGMATIC https://t.co/K48YHJ52VU #UBI=END POVERTY recycle100=END UNEMPLOYMENT #HealthCare &amp;… https://t.co/TeTmDv858l
867	Coloradorobin	Nairobi, Kenya	Five Use Cases for AI/ML in Healthcare (Blog series #HealthCare #health via https://t.co/r12ZQ2CSWN https://t.co/YWPeDOO6zV
868	alxkh	Minsk, Belarus / CEE	Report: "Health Industry #Cybersecurity—Securing #Telehealth and #Telemedicine" (April 2021) | by @HealthCyberWG… https://t.co/ibB0VJDwn0
869	DannyNSFL	Nova Scotia, Canada	All Nova Scotians need paid sick days now - Nova Scotia Advocate #NSFL #nslab #canlab #unions #solidarity… https://t.co/6ES7SzHzPC
870	RevolutionsCen		#community #wealth #Thought All FALL ill #oneday #Healthcare isnt free U #pay if in poor country or your… https://t.co/isaN76o3Wo
871	healthinsagnt	United States	How Can I Be a Fortis Health Insurance Agent? https://t.co/cSyZQQYAmL #healthinsurance #obamacare #medicare #healthcare
872	TriadBizLloyd	Greensboro Winston-Salem	vTv Therapeutics High Point wins FDA Breakthrough Therapy designation for type 1 diabetes treatment -… https://t.co/lCenAQzCCN
873	clinicoin	Uvita, Costa Rica	Virtual Waiting Rooms Key for Post-COVID Patient Experience Efforts https://t.co/hRGpGsJaC8 #virtual #technology… https://t.co/i3s0CALxaf
874	MedTechSolLLC	Valencia, CA	Proud to announce our strategic alliance with @avertium &amp; @LIFARSLLC. Our 3-way partnership creates the first combi… https://t.co/mhi1jFQo5P
875	WorkatFloyd	New Albany, IN	Can you recommend anyone for this job? Rad Tech - Part-Time, 1st Shift - https://t.co/qQncRUYhrN #Healthcare #NewAlbany, IN
876	carsinogenic		@NewEconomics so much money for #carculture/decade after decade #noise #pollution #roads #infrastructure #healthcare
877	MarcheHealth		Finally, a digital platform to revolutionize #healthcare: Marché Health. https://t.co/aAgRe7m7qr via @theider @RBJdaily #digitalhealth
878	tmj_abq_health	Albuquerque, NM	Join the SpecialtyCare team! See our latest job opening here: https://t.co/9mXfqSsTDS #Healthcare #Albuquerque, NM
879	tmj_idn_jobs	Nampa, ID	If you are dedicated to creating and maintaining a happy, healthy lifestyle for older adults, come join our team! W… https://t.co/ddq88E4aZO
880	mk76e	Okayama, Japan	Welcome to my blog! https://t.co/EUfeo0ESwR #OTTalk #OccupationalTherapy #healthcare #innovation #science #philosophy #datascience #bayes
881	tmj_las_health	Las Vegas, NV	Want to work at CVS Health? We're hiring in #Henderson, NV! Click the link in our bio for details on this job and m… https://t.co/1MyVy8ayRL
882	andrew_gromenko	Austin, TX	Are you involved in the #healthcare sphere and aimed to increase the quality and efficiency of your #medical servic… https://t.co/PX8RIchl1Q
883	TheBarendAgency	Las Vegas, NV	Simplifying Medicare so everyone can understand how simple it really is to figure out. #Medicare #Healthcare… https://t.co/7prKxuoxZC
884	tarazservices	Vancouver, British Columbia	Canada has recently made the decision to accelerate its caregiver program. This means faster permanent residency fo… https://t.co/kg3q8JWmyc
885	AbdullahUsmani	India	There is 0% Growth in India's HealthCare Infrastructure in the Last 1 Year. #COVID19India #CovidIndia #Emergency… https://t.co/zCgLMtQkSx
886	HealthDotInc	Switzerland	UnitedHealth’s Optum To Broaden Telehealth Offerings In All 50 States #eHealth #health #healthcare https://t.co/dAi1rcYvt3
887	tmj_ca_health	California	Can you recommend anyone for this job in #Murrieta, CA? https://t.co/9Ki9ikpqLY #Healthcare
888	myAidin	New York, NY	As the #COVID19Vaccine becomes more and more readily available, we can't help but wonder what impact this will have… https://t.co/5hA9xO0FHR
889	stevesarner	SF or Sierra Nevada Foothills	Tusj was ym tsrif drawroF vt da....or in other words.. Just saw my first Forward tv ad and, it was excellent! Healt… https://t.co/kfP6qNHmYE
890	Stephentheinsu1	Houston	Small progress is still progress. #health #insurance #healthcare #inspirational #htursday #stephentheinsuranceguy… https://t.co/nt6ZwiuiTd
891	MailMyStatement	Colorado	Advocate Aurora Health's new investment unit is on the hunt for deals https://t.co/pSfMjyEfIM via @healthcaredive #healthcare
892	GrandViewInc	San Francisco, CA	Durable #medicalequipment #rental market is expected to expand at a CAGR of 4.8% from 2021 to 2028, driven by high… https://t.co/11TYBgJQIl
893	tim39941098	Earth Between Mexico & Canada	REGISTER TO VOTE PRAGMATIC https://t.co/K48YHJ52VU #UBI=END POVERTY recycle100=END UNEMPLOYMENT #HealthCare &amp;… https://t.co/hUuWxtuglb
894	tim39941098	Earth Between Mexico & Canada	@7tine76 @Angelakg5 REGISTER TO VOTE PRAGMATIC https://t.co/K48YHJ52VU #UBI=END POVERTY recycle100=END UNEMPLOYMENT… https://t.co/0Z2TjpGwRe
895	Cambia	Portland, OR	Why is #interoperability important in #healthcare? "It impacts the way we deliver care, increases transparency and… https://t.co/0bKdwadLhC
896	ApplPharmSolns	Sacramento, CA	.@RepSusieLee .@RepHorsford Harmful plans like foreign #referencepricing will not fix rising #healthcare costs but… https://t.co/ba67hYDs5h
897	LevaDuell		How to Get a Career as a Medical Assistant https://t.co/YIs9M2JChn #medicalassistant #medicalcareers #healthcare… https://t.co/XT2IJO0Id1
898	TradePharmaNet	Worldwide	At #TPN we have rebaptized our B2B network: The ButterflyNet. It levrages #Blockchain &amp; #decentralization to enhanc… https://t.co/Ndh6VZLvaU
899	TheirStories3	United States	Danny Glover is known for his roles in The Color Purple and the Lethal Weapon film series. Danny Glover has also pa… https://t.co/MhBjzk4Nnh
900	tim39941098	Earth Between Mexico & Canada	REGISTER TO VOTE PRAGMATIC https://t.co/K48YHJ52VU #UBI=END POVERTY recycle100=END UNEMPLOYMENT #HealthCare &amp;… https://t.co/nZqXRBPptX
901	SEHQC	Charleston, SC	As healthcare consumerization gains steam, organizations must balance convenient service and quality care… https://t.co/0HgLxUuYaT
902	Ikara_Anam	Peshawar Pakistan	Follow SOP's Wear a mask Wash your hands frequently Avoid gatherings Stay safe people! Your actions will define yo… https://t.co/qyPSImfzkg
903	Dickson1Jane		THIS IS WHAT WE HAVE GONE BACK TO #PMQs @BorisJohnson #MajorCorruption #wealth NOT #healthcare ! #ShameOnYou ! "Wi… https://t.co/KAF4yrfQcB
904	Medigy1		The key to manage #Nursing shortage in #hospitals is to enable effective #collaboration between in-person #staff an… https://t.co/5p25ev9s4X
905	UniMelb	Melbourne, Australia	A new study finds more competition isn’t associated with better quality of care or lower prices in aged care, promp… https://t.co/epCmxFahVP
906	guillermopepe	Argentina	@Red_Mamotest universalizing #healthcare 🚀 https://t.co/ifiEIgst4F
907	live_earn_learn	Singapore	Looking up Merck &amp; Co Inc https://t.co/odspTbZx5F via @YouTube #stocks #stockmarket #stockoptions #invest… https://t.co/BKiL99yN7z
908	workmtc	Centerville, UT	We're hiring! Click to apply: Emergency Medical Technician - https://t.co/y4zEKoKvJk #Healthcare #Raymondville, TX
909	Hanuqureshi7	Ahmadabad City, India	Collapsed or Exposed ? #healthcare
910	CovanceJobs		This job might be a great fit for you: Study Start-Up Specialist - UK Wide - https://t.co/sGzikpLGLp #Healthcare #LittlewickGreen, England
911	gs1au_health	Australia	3 days, 6 sessions, 26 speakers, covering regulatory developments &amp; innovations from across the globe. Did you mi… https://t.co/4j4bAn0inp
912	HCNowRadio	Atlanta GA	Tune in to hear Dr. Nick @drnic1 &amp; his guests discuss what the future of #healthcare looks like, how we will get th… https://t.co/aAl6SiqH4C
913	Medigy1		John Collier, president &amp; CEO of @proactivemd and Jeremy VanderKnyff, executive VP of health data science, value, a… https://t.co/Gdq3Bh6SdY
914	ThinEnergy	USA	We must understand the value of health to live a happier and fulfilling life. It can be hard but there’s no harm in… https://t.co/pMu1eUtvuB
915	IvanhoeMd	Deutschland	How will the #future treat you? What does the future of #healthcare look like. https://t.co/p7b180weP3 | via @BBCStoryWorks
916	ZixCorp	866.257.4949	#Healthcare institutions are high-value targets for #CyberCrime as they hold a massive amount of personal data! Dow… https://t.co/oUiGVH8g8E
917	LearningTribesU	HQ, Miami, FL	Did you know that the impact of COVID-19 on the healthcare industry has placed many regulatory and compliance teams… https://t.co/bf6CKKPPnS
918	sobek_anubis	Tucson, AZ	1.@VertexPharma ,2.@AlignTechInc &amp; 3.@ResMed 3 #TopValueStocks in #Healthcare to Buy Right Now @themotleyfool… https://t.co/C6V5RL6GLo
919	tdpel		EdoJobs Boosts Science, Tech Education, Donates Laboratory Equipment To Schools https://t.co/n9D5HRC2hz #boove… https://t.co/7sOJg6KN0g
920	ApplPharmSolns	Sacramento, CA	Harmful plans like foreign #referencepricing will not fix rising #healthcare costs but instead disrupt the personal… https://t.co/0TKZsIAE3b
921	azkmediatweet	London - Sydney	The Australian healthcare system is reactive, but clinics need to become proactive with their care to be more effec… https://t.co/vmhPA00cJv
922	TamaraMcCleary	Boulder, CO	IBM’s Retreat From Watson Highlights Broader #AI Struggles in Health https://t.co/ZNmNRc6I34 via @WSJ #healthcare… https://t.co/c3d1XbyfmL
923	alexbfair	New York, NY	Join us now for “#MentalHealth Innovation : 🍄 #Psilocybin for #depression” with @jong_kat, @OwenMuirMD,… https://t.co/NXVQH10DLw
924	ApplPharmSolns	Sacramento, CA	Harmful plans like foreign #referencepricing will not fix rising #healthcare costs but instead disrupt the personal… https://t.co/e0ixp5c9E2
925	DrMarionCouch		#Interoperability isn’t just a buzz word, it’s changing the way people experience the #healthcare system. This is a… https://t.co/mvavA2uSd7
926	VILabIndia	Kolkata, India	Cluster Headache: Causes, Triggers, Symptoms And Treatment#health_corner#health_corner #healthandfitness… https://t.co/PfyV9AIfsu
927	eben_adjei_	Toulouse, France	@NMIMR_UG Great work❤️, wish I could volunteer! Our primary healthcare system is not only about treatment, but heal… https://t.co/7p27rJaRtt
928	DannyNSFL	Nova Scotia, Canada	Canada Post in Halifax confirms positive COVID-19 case among employee, mail delivery suspended Thursday #NSFL… https://t.co/RCbPZw1UG0
929	tim39941098	Earth Between Mexico & Canada	REGISTER TO VOTE PRAGMATIC https://t.co/K48YHJ52VU #UBI=END POVERTY recycle100=END UNEMPLOYMENT #HealthCare &amp;… https://t.co/hhbCnIqWf5
930	MaazKha63068858		Dear Pakistan invest on Health &amp; Education Not on weapons #EarthDay #LetAfghansDecideTheirFuture #healthcare #Pakistan
931	StormyVNV	Texas	@mallorys_oracle Had a good talk with my #VA #Doctors yesterday. He encouraged me to get my #MedicalMarijuana card… https://t.co/YScE45RlYs
932	stratodesk	San Francisco, CA	Why #Healthcare Organizations Need an Effective Incident Response Plan https://t.co/j4aD5QfpMc via @HealthTechMag #HeathcareIT #security
933	niles_jen	Massachusetts	Fantasy: "Doctors are heroes! They save lives!" Reality: Some doctors kill/hurt people. They really don't care tha… https://t.co/GUEkrBrc0p
934	carlatherealtor	Texas	Not happy about this. Everyone deserves to have healthcare coverage #texas #healthcare https://t.co/pIO7dW1yZC
935	KipKnippel	Minneapolis, MN	Successful #healthcare companies put people first. This great piece from @Deloitte shows how CVS leveraged data to… https://t.co/bP7iQs7drU
936	willhan_bill	Illinois	Wearable Tech in #Healthcare: Possibilities and Pitfalls. @ramsesgallego discusses how healthcare orgs can effectiv… https://t.co/W15XKLf5YG
937	MTMtweet	Los Angeles, USA	What countries have Medical Cities? 🤔 The MTM Global Health Care Network combines medical cities around the world.… https://t.co/d5fHtoWUnD
938	aliya_Hshah	City of London, London	When Should #Health Systems Invest in New #Tech? https://t.co/kSEQYidSdO #digitalhealth #healthcare
939	aanandsivaraman	Chennai	Delivering a consumer-grade experience is now the gold standard in #healthcare, as it's essential to reducing costs… https://t.co/A4luquojKL
940	MailMyStatement	Colorado	Anthem, Blackstone, digital health startup K Health launch joint venture to curb costs https://t.co/llVUufsnWl via… https://t.co/rUT8OI6VYx
941	conserv_tribune	United States	The hospital staff should have communicated with the parents every step of the way instead of leaving them in the d… https://t.co/pKXfMLRS3H
942	LLU_Careers	Loma Linda, California	Want to work in #Victorville, CA? View our latest opening: https://t.co/x9rG1E3Sjt #Healthcare
943	4Steps2HealthUS	United States	do you agree with that? #healthylifestyle #healthcare #CoralClub https://t.co/LVXLcku8TM
944	tmj_sfo_health	San Francisco, CA	CVS Health is looking for teammates like you. See our latest #Healthcare job openings, including "Pharmacy Technici… https://t.co/xvfJhgbJKB
945	WearablesExpert	Global	Great mentors sessions 10X with @BrandonMDawson @GrantCardone #10X #Scaling #Healthcare https://t.co/aNUyboucfX
946	3akke		BEST HEALTHY SNACKS AND FOOD! - https://t.co/Sh5kDtJs8a Our website still have many troubles, but your opinion can… https://t.co/SqIPJVzeTM
947	Ordinar45758781		@globeandmail Earthing/grounding is good for health,effortless &amp; cost you nothing to stay grounded,it's easy to DIY… https://t.co/N4Bs7etD4F
948	BJCCareers	St Louis, MO	Join our award-winning network of skilled #healthcare professionals! Now hiring at St. Louis Children's Hospital in… https://t.co/yc84rGyijC
949	Bell_Potter	Australia	Top 3 US sectors: #HealthCare down 0.4%; #Industrials down 0.5%; #TelecomServices down 0.7%. Bottom 3 US sectors:… https://t.co/UCiiahJMzH
950	CoreSchedule		@hansendisease @MetroNorthHHS @qldhealthnews So good! Come swing by the @CoreSchedule stand and say to @VornMeneses… https://t.co/ow3XeLPXOS
951	EmerusCareers	The Woodlands, TX	We're hiring! Read about our latest job opening here: Patient Access Specialist (PRN Days) -… https://t.co/ZslcFlF44W
952	IndeeLiftInc	Livermore, CA	When a person with physical limitations falls, caregivers, care providers, and emergency service personnel are face… https://t.co/pqbj1rvM2Q
953	tmj_qbc_jobs	Quebec	See our latest Québec, QC, Canada #Healthcare job opportunity and click the link in our bio to apply: Principal Cli… https://t.co/albY89G9I1
954	kiwirip	Melbourne, Australia	Chronic #rural #doctor shortage could see a #virtual specialist oversee #Katherine's emergency room. 😷 🎥 👩🏽‍⚕️… https://t.co/2HjroEYsNp
955	PacificRpm		Check out what I’m selling on Mercari! Handheld Infrared Digital Thermometer #Thermometer #HandheldThermometer… https://t.co/WiirZTgpZ3
956	healthinsagnt	United States	When Health Insurance Marketplace? https://t.co/dHlagT5Sbm #healthinsurance #obamacare #medicare #healthcare
957	HarlemUnited	New York City	Our Food and Nutrition Program feeds our community! Nutritious meals help our clients with multiple chronic health… https://t.co/5AXOTe21Dx
958	laudio4burnout	Boston, MA	Insight from one #NurseLeader, “...with employees working across 3 shifts 24x7, Laudio allows me to connect with m… https://t.co/qY31yKRHtE
959	riaadvisory	FL-Miami (US)	This is how #AI can help #Healthcare Payers maximize revenue. #ArtificialIntelligence https://t.co/xcfxVeIl5K https://t.co/4e2xdXpwAY
960	GenlCounNews	Dallas, TX	The Do’s and Don’ts of Incident and #DataBreach Response https://t.co/r0joHFvjru @Exterro #datagovernance… https://t.co/Rwjlg4v5yH
961	UChicagoMedJobs	Chicago, IL	Can you recommend anyone for this job? Clinical Data Analyst, Registry - https://t.co/G5KwMx1iG8 #Healthcare #Chicago, IL
962	FavUncleJack	Marshfield, MA	No offense to this incredible and historic news, but there are many, many more important issues on this planet.… https://t.co/2QSd2WCtwF
963	starzzz03	NJ	Excited to share this item from my #etsyshop : Balloon Animal Scrub Cap|Scrub Hat #nurse #ponytail… https://t.co/2UuW3OpqKi
964	yallaweb	Online	#Video Of The Day:Suffering of #Yemeni Patients Continues Amid #War &amp; Siege https://t.co/t576HClvgv Someone Should… https://t.co/2qyzAqe4g6
965	kiwirip	Melbourne, Australia	‘Lives being wasted’: how #Australia’s #MentalHealth system lets young people down. A piecemeal care approach lacki… https://t.co/MSkZoMFety
966	reveleer	Glendale, CA	What is predictive analytics and how can healthcare organizations apply this data-driven approach? Learn more in th… https://t.co/E88JKa2fi6
967	tmj_tx_usa_jobs	Texas	Want to work in #Austin, TX? View our latest opening: https://t.co/8uhGwogjXh #Healthcare
968	xtinavanvuren	Atlanta, GA	I've been following @C_Sweetener since @VentureValkyrie co-founded it back in 2016. 6 years later and I'm *not at… https://t.co/VRNKfGl2Uu
969	tmj_abq_health	Albuquerque, NM	Want to land a job like "Speech-Language Pathologist, PRN" at Ageility? Applicant tracking systems look for specifi… https://t.co/XYlyzT6MuG
970	tmj_las_health	Las Vegas, NV	Accessible Space Inc is hiring in #LasVegas, NV! Click the link in our bio to apply: Hiring Event - Direct Support… https://t.co/R5Bu6FXQia
971	kwhenfinance		Energy and Technology Stocks Lead U.S Stocks Lower - U.S Daily Sector Wrap https://t.co/nSEplN9k7g #stockmarket… https://t.co/3fN6j3LENG
972	aanandsivaraman	Chennai	Payers can become #healthcare management companies by making #virtual care their members’ primary doorway into the… https://t.co/lZBcAoZLZU
973	MailMyStatement	Colorado	A PBM offered a $500 gift card to persuade patients to switch drugs https://t.co/vN4ASbY0O9 via @statnews #pharma #healthcare
974	tmj_stl_health	Saint Louis, MO	If you are dedicated to creating and maintaining a happy, healthy lifestyle for older adults, come join our team! W… https://t.co/9FmvGh4TTN
975	tdpel		I’ll Work With Traditional Rulers To Tackle Insecurity In Oyo – Makinde https://t.co/pRiIiW5LmF #blockchain #boove… https://t.co/JH6BmQPzBM
976	czaxx	Melbourne	Labor cares about the health of #tasmania, making sure that regional Tassie is serviced with effective #health faci… https://t.co/oW1BAQUWcI
977	tmj_ca_health	California	See our latest #SanDiego, CA #Healthcare job opportunity and click the link in our bio to apply: Pharmacy Technicia… https://t.co/pB6QHC4lRM
978	driseko	Lagos, Abuja, Frankfurt	"No one would make a great leader who wants to do it all himself, or to get all the credit for doing it." . - Dale… https://t.co/H3sDAxRbbm
979	BlankRomeLLP	International Law Firm	In this alert, Nicholas Harbist, Lauren O'Donnell, and Michaela Cronin recommend that #healthcare providers focus o… https://t.co/FF3UlGnMQH
980	KentGraziano	The Woodlands, TX	How Data in the #Cloud Is Helping @AnthemInc Pioneer ‘Whole Person’ #Healthcare https://t.co/BsoAZhqyS6… https://t.co/tPBtZnhP1t
981	UChicagoMedJobs	Chicago, IL	This job might be a great fit for you: Family Medicine Physician - UCM Care Network - Beverly, Illinois -… https://t.co/JW5dl0xZc2
982	brenda_burnside		“We are everything to our patients as primary care physicians,” Meet Dr. Stephanie Chong ⬇️ https://t.co/Ex9DEDbYQE… https://t.co/zNx8t31Jf4
983	MimiTexasAngel	Planet Earth	We could just Repeal all Jim Crow Rule Of Law "State Rights" are not Equal Rights under the law "Marijuana Prohib… https://t.co/RPRDXZVQGD
984	ebglaw	Throughout the United States	Recently, courts have grappled with the issue of whether single-source contracting by a hospital system could satis… https://t.co/qU91Lz2zF4
985	LexMedCtrJobs	West Columbia, SC	Join the Lexington Medical Center team! See our latest job opening here: https://t.co/cMtMYewzQS #Healthcare
986	PPPSWCareers	San Diego/Riverside, CA	See our latest #SanDiego, CA job and click to apply: IT Support Technician - https://t.co/JVOTLro5mb #Healthcare
987	HCNowRadio	Atlanta GA	Children’s author, housecall expert and nationally recognized nurse practitioner @DrLawsonNP talks about advanced p… https://t.co/IWozUet5ap
988	ByrumJoseph	United States	“Using novel and sophisticated #AI approaches, we are developing personalized strategies to identify patients who m… https://t.co/F1aBHrv4Cq
989	wellhealthcorp	Greater Vancouver	WELL is pleased to announce that the previously announced acquisition of CRH Medical is now successfully complete.… https://t.co/7f511W9WCP
990	CVSHealthJobs	United States	This job might be a great fit for you: Client Relationship Manager - https://t.co/GUVEketLGL #Healthcare #HealthyCareer
991	KevinTweeted	Michigan	What countries have Medical Cities? 🤔 The MTM Global Health Care Network combines medical cities around the world.… https://t.co/1NCWnOtuJJ
992	sederahealth	Austin, TX	We have price transparency in virtually every aspect of our lives—airline tickets, vehicle purchase prices, buying… https://t.co/s9pXqNc0T4
993	JewishVoice	New York, NY	AOC: ‘Trampling Racial Justice is a Cause of Climate Change’ - https://t.co/0eEiTwmwSi @AOC #SystemicRacism… https://t.co/dpb8JfKWh5
994	tmg360media		In an article published today by @medtechonline news, we explore the influence of #FinTech over the last decade, &amp;… https://t.co/fCy3MVAJdf
995	kiwirip	Melbourne, Australia	#Delhi #hospitals run out of #oxygen supplies. #Hospitals are overwhelmed, with more than 99% of intensive care bed… https://t.co/Cw2k1Sp7Dh
996	Livelyhsa	San Francisco, CA	Can I use my HSA funds for my child? ➡️ Read More: https://t.co/lRNJLh8kQy ⬅️ #HSA #HDHP #Healthcare #LivelyHSA https://t.co/O195U8BPlu
997	PharmacistsfHL		Evidence is growing that #healthcare delivered by teams, including a pharmacist, yields better outcomes than care d… https://t.co/GccdTXl5Qz
998	carlesdijous	Barcelona, Spain	#Sentara RMH announces new #robotic #surgical technology. The DaVinci Surgical System can be used by surgeons to he… https://t.co/yYXX4QnrQk
999	TrentonHealth	Trenton, NJ	Proud to participate in designing an action plan to help build a better #HealthCare system “Emerging From COVID-19:… https://t.co/7TJ7FRyE7n
1000	PTSDandBeyond	Wherever you are at	JOIN @drlaurie and Genene Gray, RN BSN, Home Care Nurse Educator — TODAY 4/22 @ 7pmET where she is holding a webina… https://t.co/YpxDdeb8aD
1001	DebraLindh	Here with You	JOIN @drlaurie and Genene Gray, RN BSN, Home Care Nurse Educator — TODAY 4/22 @ 7pmET where she is holding a webina… https://t.co/NORStueRma
1002	tmj_bna_health	Nashville, TN	Want to work in #Franklin, TN? View our latest opening: https://t.co/y7P4LlVkgu #Healthcare
1003	tmj_auc_jobs	Canberra, Australia	We're hiring! Click to apply: Sr Pharmacokineticist - https://t.co/Nyi81KgjSi #Healthcare #Canberra, ACT
1004	jprinsure	New Orleans, LA	Your health is everything. Don’t neglect yourself because of health costs. You can get low cost plans that provide… https://t.co/tplUKlSTPI
1005	Alejandro_AVZ1	Florida, USA	Employee Benefits Security Administration Releases New Guidance | JD Supra https://t.co/fyLTSMSHAs #healthcare, #hr… https://t.co/VSUQN9RRIy
1006	mmmerali		Today’s powerful session by @WomenWhoLead_ &amp; @UHNwomen on #HealthEquityandSystemicRacism in #healthcare was a call… https://t.co/mbSBjUJGt6
1007	ntepper90	Chicago	Last year, $MOH successfully protested its initial omission from Texas' $10B #Medicaid program and was able to keep… https://t.co/IH9bGUl1v2
1008	ConsensusCare		Explore how #healthcare #providers can combat pervasive #ransomware attacks in the @SecurityHIT article here: https://t.co/UaiiOgIn2M
1009	MKT_Nana	Peabody, MA	Check out this new #RSM denials application tool, which uses @Tableau and @NarrativeSci technologies to provide act… https://t.co/jes40sZtMt
1010	VANIHCS		We will host a #COVID19 Vaccine Walk-in Clinic at our Marion campus on Saturday April 24 from 8:00am-12:00pm, for a… https://t.co/sqKCzDwVY5
1011	Mercer_US		#COVID19 has been a catalyst for an explosion in #telehealth. The role telehealth will play in a post #pandemic wor… https://t.co/C3o4bLQ65j
1012	YOakleyPR	Philadelphia, PA	Health insurance advertisers in the U.S. now required to pass Google Ads certification #GoogleAds #Healthcare… https://t.co/znc0IXMIcC
1013	ICWUSA	Medford Oregon	This week, we want to put some of our "Product Families" in the spotlight. Take a look at the Elite Arms Family Eli… https://t.co/1lnwgeITfE
1014	aliceuyennguyen	Pinang, Malaysia	Could your next operation be done by a robot? Possibly. I'm excited to watch as robots continue make waves in the… https://t.co/v1Iwb3omtQ
1015	MailMyStatement	Colorado	EHR vendors ramping up focus on patient messaging tools as healthcare consumerism takes hold… https://t.co/bQJnsmvEtI
1016	CIOviews		A momentous journey of Aziza Abed, founder and CEO of Pure Health Dental Partners is featured in our special editio… https://t.co/cJ8Pd8V8Ek
1017	RCMbillingsoft	NY	CAQH Launches National Directory of FHIR Endpoints and Third-Party Apps #caqh… https://t.co/wZbSZ4eCO6
1018	tmj_VAW_other	Winchester, VA	See our latest #Culpeper, WV #Healthcare job opportunity and click the link in our bio to apply: Pharmacy Technicia… https://t.co/m2RCVHeZWH
1019	tmj_rch_health	Richmond, VA	Don't be shy. Score a job like "Occupational Therapist" at CJW Medical Center by asking for referrals. It's a great… https://t.co/rINE7YcNYT
1020	WGreenDental	Rydalmere, Sydney	There are a number of different dental chair equipment options, but which one should you choose? We give you some i… https://t.co/4HZffQUsnh
1021	TEN68US	Fort Lauderdale	We are planning our next event: Healthcare Centers and Digital Marketing Awareness. Please tune in and learn from o… https://t.co/yb0XPhSPkB
1022	Stock_Market_Pr		#healthcare Law Firm Lengea Welcomes Shirin Adelman as Senior Counsel https://t.co/6esdGkmmHG #StockMarket https://t.co/BHe4lZVw01
1023	BannerCareers	Phoenix, AZ	A rewarding career that fits your life. Those who have joined the Banner mission come from all walks of life, unite… https://t.co/c3nmIhUJWa
1024	JobsAtInsight	Tempe, AZ	We're hiring! Click to apply: Senior Project Manager - https://t.co/YjSBUZ7BbW #Healthcare
1025	Seismic_PR		.@serimmune CEO Noah Nasser &amp; CTO John Shon shared the company’s story with @medcitynews. Read how its groundbreaki… https://t.co/MBCn0l62XS
1026	forcemultstevea	Olympia WA	Augmenting Human Intelligence in #Healthcare: The Next Disruptive Innovation via @mi10_ai https://t.co/v9UfeQkfBe… https://t.co/dp50TpwnvR
1027	_SocialSX	Austin, TX	The next social platform for Health. #aesthetics #healthcare #health #doctor #socialsx https://t.co/84PxtATZs7
1028	LeeHealthJobs	Fort Myers/Cape Coral, Florida	We're hiring! Click to apply: Rehabilitation Technician - Gulf Coast Medical Center - https://t.co/ihn2DDvjmK #Healthcare #FortMyers, FL
1029	_M_Dey	Paris, France	Are medical AI devices evaluated appropriately? | #AI #HealthCare #Medicine #IoT #MachineLearning #DeepLearning https://t.co/modhcTShwb
1030	tmj_ksk_health	Kansas City, KS	We're hiring! Click to apply: Sterile Compounding - Pharmacy Technician- Full Time - Lenexa -… https://t.co/83mvwqDCZk
1031	OneidaNationWI	Oneida Wisconsin	This job might be a great fit for you: Dual Diagnosis Therapist - https://t.co/NE3V66hv7M #Healthcare #GreenBay, WI
1032	PIHHealthJobs		Join an organization certified as a Great Place to Work! SECURITY OFFICER, PIH HEALTH-ER-GOOD SAMARITAN HOSPITAL LO… https://t.co/blyH1XNh54
1033	healthinsagnt	United States	How Can Oscar Health Insurance Be Backdated? https://t.co/Nu7J6z0MtH #healthinsurance #obamacare #medicare #healthcare
1034	CIOviews		Sabrina Khan, CFO of @AptorumG featured in our special edition ”The Most Successful #Businesswomen to watch, 2021”.… https://t.co/YsfJ9ELnw9
1035	BartonCareers	South Lake Tahoe, Ca	We're hiring! Read about our latest job opening here: Clinical Educator RN- Full Time- 4-10's -… https://t.co/uOko1YpbHF
1036	stridechc_jobs	Colorado	Interested in a job in #Aurora, CO? This could be a great fit: https://t.co/HYDCNYSHuf #Healthcare
1037	EInk	Global	At #TouchTaiwan2021, we showcased our #colorePaper technologies like E Ink Gallery™, E Ink Spectra™ 3100 &amp; E Ink Ka… https://t.co/97gPKmbJl3
1038	_Americaneagle	Chicago, IL (headquarters)	You don’t need a medical degree to understand why a good user experience is necessary for the #healthcare industry!… https://t.co/TVoTw9GbKW
1039	CSAC_Counties	Sacramento	16 *is* pretty sweet! Individuals 16 years or old in #California are now eligible for their #COVID19Vaccine shot. C… https://t.co/GTu4LPbfT9
1040	lrotter	San Diego/Riverside/Imperia,CA	Want to work in #SanDiego, CA? View our latest opening: https://t.co/JPt6XHdNFl #Healthcare
1041	DarshanTalks	Philadelphia, Pa	Naming a new #pharmaceutical product can be difficult. Why should you perform a trademark search? | #Drug… https://t.co/o2AXRlJoHE
1042	UChicagoMedJobs	Chicago, IL	See our latest #Chicago, IL job and click to apply: Internal Medicine Physician - UCM Care Network - Beverly, Illin… https://t.co/fqVxufrgPP
1043	INFORMS	Catonsville, MD	Janssen team receives Innovative Applications in Analytics Award https://t.co/QVUgGOiXNT #analytics #healthcare… https://t.co/gRzPy4cIzG
1044	SiriusWrp	Toronto, Ontario	@historyofarmani It's not a police problem, it's a white problem. Look at the state of #healthcare, #education,… https://t.co/bItHFCh6mo
1045	FavUncleJack	Marshfield, MA	Give me a break! Many, many more important issues right now than this. #Racism #GunControl #Climate #HealthCare https://t.co/8lpodLZ7HU
1046	WorkforAultman	Canton, OH	Find your passion at Aultman. Apply to our LPN-WOODLAWN REHAB (EXTERNAL SIGN ON BONUS) position in #Canton, OH and… https://t.co/g3TN2MYobG
1047	EarthWizardInfo	USA	learn to have enough food and supplies stored in your home to survive - learn to prepare to survive disease outbrea… https://t.co/dvxm0aOSfr
1048	kulkarnilawfirm	Philadelphia, PA	Can decentralized #clinicaltrials help boost enrollment during #COVID19? Why or why not? | #Healthcare #Patients https://t.co/utNdC5VEmF
1049	RomuloVega	Nebraska	@Adam_Morfeld I'd love to worry about property taxes, but I'm still too poor!🤔 #StudentLoans #Wages #Healthcare Plu… https://t.co/G5ZObDaAXj
1050	ATTBusiness	Dallas, TX, USA	@JohnNosta We honor these #healthcare heroes and enjoy any time we can focus on the work they do. 💙
1051	JVPRimage	Cromer North Norfolk	#Healthcare Ask NHS and Sensely partner to provide physio and #mentalhealth services https://t.co/bJiLjQYXBy
1052	LeAnnThieman	Fort Collins, Colorado	Although research has established diet as a factor in cardiovascular disease, type 2 diabetes, cancer, and other di… https://t.co/DjZhXOJeLn
1053	JInfo4us		Savvy Seniors Move to Cedar Crest in the Fall and Winter https://t.co/2YbwhOJlsf #seniors #seniorcare #senior… https://t.co/kgwciTVcpO
1054	tmj_nsc_jobs	Nova Scotia	Click the link in our bio to see currently open #Healthcare jobs like "Activity Aide (CAS)" at VON Canada in #Amherst, NS.
1055	tmj_las_nursing	Las Vegas, NV	Don't be shy. Score a job like "RN III PACU -PD VARIED -DESERT SPRINGS" at Desert Springs Hospital Medical Center b… https://t.co/Snc9FyRT6y
1056	fr_hossain	Philadelphia, PA	‘Long Hauler’ Study Shows Covid Can Kill Months After Infection https://t.co/ous60MbmyV #PatientCare #safety… https://t.co/F6qnr4pLOB
1057	carsinogenic		@CanadiansOrg use of the personal automobile should have been regualted decades ago #carculture #noise #pollution #healthcare
1058	gcollinstx	Dallas, TX	My statement for @TexasAFP and @AFPhq regarding today’s amendments to the budget on Medicaid expansion. This is NOT… https://t.co/gJeA6QZmxX
1059	HRChealthcenter	Portsmouth & Norfolk, Virginia	Are you looking for a meaningful career in #healthcare? Join us Tuesday, April 27th for a job fair filled with endl… https://t.co/LEwmUxr921
1060	ishdeep_kohli		“The whole #healthcare system has collapsed and doctors are exhausted” Dr Jalil Parkar #Mumbai #Leadership across t… https://t.co/uw4RIbPnaC
1061	SmbsF	Arizona, USA	Digital transformation can help generate significant benefits for patients, clinicians, and health systems, especia… https://t.co/Netdfylgl9
1062	enclara	Philadelphia, PA	A recent qualitative #study found that older adults are resistant to advance care planning, don't understand… https://t.co/cL0dcoGIGj
1063	tim39941098	Earth Between Mexico & Canada	@BirateQueen REGISTER TO VOTE PRAGMATIC https://t.co/K48YHJ52VU #UBI=END POVERTY recycle100=END UNEMPLOYMENT… https://t.co/TXCjN9C2FW
1064	aargelich	Barcelona	e-Health service flowchart Healthcare digital transformation is a must https://t.co/FfT5DAVNaW #healthcare… https://t.co/ATdtScHb2q
1065	XiteRealty	Texas, USA	To bring your practice ownership dreams to life, we equip you with tangible evidence-based demographic data and unm… https://t.co/T7V6QhbXmV
1066	millennium_news	Florida	MPG employees have a strong customer service attitude, fantastic teamwork skills and a smile ready to share. We are… https://t.co/Jz2rEiV6dE
1067	ChaliceGarden	Northern California	We're losing #healthcare workers! 30%, experiencing trauma, burnout &amp; disillusionment, are considering leaving the… https://t.co/CYnK2NZuGP
1068	sashamac20	Chicago, IL	Most tests should be able to detect the variants of concern, but test developers and health officials must remain v… https://t.co/Tk6Oop0MLA
1069	Suspicious_User		As Human Being, and per commandments of Allah which are love,care. we Must #pray for #India,&amp; Every Soul,… https://t.co/V8LdjLMWNA
1070	MailMyStatement	Colorado	White House to give CDC $1.7B to help find and track COVID-19 variants https://t.co/vyjD3UVsgR via @FierceHealth #healthcare #covid19
1071	BCHSYS	Brantford, Ontario	Can you recommend anyone for this job? Regular Part Time Registered Practical Nurse, Medical Integrated Program -… https://t.co/SGKSYTqtHG
1072	NormanGYoung	Florida, USA	The Republican position on #healthcare should be this: obstruct the Democrats. Then, when Republicans get power, t… https://t.co/oDEU4Du4hh
1073	McIntoshInsured	West Palm Beach, FL	Saving Money on Healthcare Coverage- Would you like to know what other people are doing to lower the cost of their… https://t.co/RyNwAzjR2R
1074	RehabNusing	Uniondale, NY	What ways are you doing your part to help clean our planet? #Healthcare #SkilledNursingFacility #Rehabilitation… https://t.co/081VmDykZ0
1075	ForgotCollector	Stratford, Ontario, Canada	And weddings &amp; funerals - this is utter nonsense the spread is through #healthcare and #planes. https://t.co/cmfV06jiKH
1076	BorreroClari	Scottsdale, AZ	#Leadership at work!! #AANAM is putting their words into action. @AANMember is set to be the bar with which other… https://t.co/uIp7f6NTDc
1077	SAPHealth	United States	In the wake of the COVID-19 pandemic that has seen postponement in non-urgent procedures, is this the time for the… https://t.co/vmVMUnMG0t
1078	AIRInforms	Washington, D.C.	Knowledge Hub, developed by AIR and funded by NIDILRR at @ACLgov, provides resources on chronic pain and safer opio… https://t.co/d1jH27YAN4
1079	WeAreConfluence	Wenatchee, WA	#VaccineAppointments We have vaccine appointments available today and tomorrow at our Central Washington Hospital… https://t.co/JQ3pjr4cTg
1080	ForgotCollector	Stratford, Ontario, Canada	@fordnation @francoislegault How about concentrating on #REOPENING Ontario, and helping the economy?? The US/Canad… https://t.co/FGp9Lvi1HL
1081	tmj_stl_health	Saint Louis, MO	The MENTOR Network is hiring in #SaintPeters, MO! Read about our latest #Healthcare job opening via the link in our bio: Program Supervisor
1082	suestroud	Brentwood Bay Vancouver Island	Save our #healthcare workers. Get vaccinated. This is no time for selfishness. Get it done. 💉💉💉💉💉💉💉💉💉👩‍⚖️ https://t.co/Mj5rIXXScV
1083	Gil_Bashe	FINN Partners - Health Practice	@FinnPartners @medikalife @newtopia Now, corporate leaders must look unflinchingly at the underlying causes of our… https://t.co/MxFD2RFXdw
1084	Healthcare_Emma	Clare, Ireland	Great service available for all #healthcare workers. Well done @Heroes_Aid ! 💖🩺🥼👩🏻‍⚕️👨🏻‍⚕️🚑🏥 https://t.co/yER35YkHET
1085	AnthonieDenBoef	Paradise on Vancouver Island	@GordJohns and the #NDP state that it costs nothing to fix a broken arm. They are very much mistaken. Our taxes p… https://t.co/m97HTHUF4P
1086	ccob_gyn	Greensboro, North Carolina	We love to hear it 💜❤️ #healthcare #healthylifestyle #Doctors https://t.co/3TmFwHAVOD
1087	drbarousse		A nice bone marrow case. It is always good to review these topics. #Bones #marrow #mri #DWI #pain #healthcare #MSK https://t.co/45IXa0CBPW
1088	GoForHealth	Natural Health Remedies ⬎	Learn How You Can Cut Your Knee Pain In Half In The Next 5 Minutes WITHOUT Harmful Drugs Or Invasive Surgeries...… https://t.co/5UQr4Esl3k
1089	tmj_ca_health	California	Want to work at CVS Health? We're hiring in #Bakersfield, CA! Click the link in our bio for details on this job and… https://t.co/rlqBW0giDe
1090	natlawreview	Chicago, IL & Denver, CO	Distinguishable Products and Tying Claims in Health Care Markets https://t.co/nAkjJeq9ej #HealthCare #Antitrust
1091	drrenusehgal	Gurgaon, India	Unfortunately @kiranshaw Human Resource alone cannot work without hospitals beds oxygen supply ventilators and… https://t.co/SOvvfztPjD
1092	lionsmaneshop	Somerset, United Kingdom	#Healthcare #healthcare Did So-Called ‘Stanford, NIH Study’ Really Show Face Masks Are Ineffective Against Covid-19? https://t.co/C8WbeAUUuK
1093	EuanDuncan4		Pace of growth key factor in town's wait for health hub ... 🏥🩺💉👩‍⚕️👨‍⚕️😷 @LLTCNews @letstalkcentral @BLMK_CCG… https://t.co/z50qXEHjMn
1094	ThompsonCareers	Canandaigua, NY, Ontario Cty	Do you want to be a part of something larger? Thompson Health does too! Join us to build a greater healthcare impac… https://t.co/fasXpBITSi
1095	McGuireWoodsLLP	Worldwide	McGuireWoods advises VLP Therapeutics in financing for cancer vaccine development. https://t.co/1uoZCiyUIe… https://t.co/khNUffZy82
1096	OrganizeTexas		Clearly #txlege is out of step with the majority of Texas voters on #coverage. Texans are ready for a change and we… https://t.co/94aoA2QkQv
1097	Derek_Griffin1	Utah, USA	WHO warns the world is still failing to develop much-needed antibiotics https://t.co/N4LCbyKxWZ via @statnews #healthcare
1098	CVSHealthJobs	United States	Want to work at CVS Health? We're hiring in #SanDiego, CA! Click for details: https://t.co/RC0PSkjXE2 #Healthcare
1099	ccob_gyn	Greensboro, North Carolina	So you want to have a baby! Congratulations! We share in your excitement. At Central Carolina, the personalized qua… https://t.co/YM1VZfLCoj
1100	BeckersHR	Chicago, Ill.	Listen here: https://t.co/wJc68Xnaed In this episode we are joined by Tim Kuruvilla, Global Head of Commercializati… https://t.co/lmoZUfWXkm
1101	workmtc	Centerville, UT	Want to work in #Clearfield, UT? View our latest opening: https://t.co/RrhYChhLHp #Healthcare
1102	see2ananda	Texas, USA	Worry is like a rocking chair: it gives you something to do but never gets you anywhere. Erma Bombeck #motivational… https://t.co/zv7JHZ5lOy
1103	reachoutdev1	Buea	@WGHCameroon @LundiAnne1 @FightingMalaria @MalariaNoMore @MinsanteC @nicolembarga @ImeldaMbock @WGHFrancoAO… https://t.co/QO3AiNJxW4
1104	becker_sbecker	Chicago, IL	Listen here: https://t.co/rksEtyqnTS In this episode we are joined by Tim Kuruvilla, Global Head of Commercializati… https://t.co/96OKFFFYFp
1105	JobsatNobleHosp	Westfield, MA	See our latest #Springfield, MA job and click to apply: Registered nurse II - https://t.co/Kwrgkt69Yu #Healthcare
1106	WChildCancer	Worldwide	Treating #ChildhoodCancer effectively requires a skilled multi-disciplinary team. Over the past 10yrs… https://t.co/xpWlx64FPQ
1107	NorthBayCareers	Fairfield, CA	Join the NorthBay Healthcare team! See our latest job opening here: https://t.co/EN6HeCdDBH #HospitalLife #Healthcare
1108	docthakker	Kenya. Tweets my own	There are now 91 COVID vaccines candidates undergoing clinical trials. Another 184 candidates in pre-clinical deve… https://t.co/YTL8QfoNEG
1109	siacharts	Calgary, Alberta, Canada	A major breakout is underway in $ISRG shares breaking out to a new high on increased volume indicating increased at… https://t.co/FhlHYi9pVb
1110	cdotechnologies	Dayton, OH	Optimizing Healthcare assets is more important than ever. Find out why and how an Asset Tracking System can help.… https://t.co/FZ9Gv244OD
1111	5pPodcast		Penn Scientists Correct #Genetic #Blindness With a Single Injection into the #Eye. #healthcare #inclusion #pwd… https://t.co/WLxA5Igqvx
1112	IntelHealth		.@shulmaniam addressed #healthcare trends and opportunities with fellow global leaders at this week's #MTF2021, add… https://t.co/xUfMkeRXy9
1113	tmj_vap_health	Newport News, VA	When you become a Physical Therapistat Pivot, you will receive unlimited support to ensure your professional succes… https://t.co/EfSmqVnngr
1114	WorkforAultman	Canton, OH	Aultman Health Foundation is in search of a courteous and professional MEDICAL TECHNOLOGIST - CORE LAB (EXTERNAL SI… https://t.co/jxNZ6sYDkb
1115	zeleny_m		@EU_Partnerships @GovCanHealth @ecb @G7 @g20org @c40cities @RoyalFamily @10DowningStreet @BorisJohnson @CanadianPM… https://t.co/YWaMVb5DmO
1116	tianhuil	NYC	To make this venture happen, Ehave, Inc. acquired the tangible and intangible assets of IV therapy company CureDash… https://t.co/4OugKBSRuN
1117	UCI_SPPS	Irvine, CA	Join us Mon. 4/26 for our Weekly PharmSci Seminar Series, which will be featuring University of Toronto's Mina Tadr… https://t.co/PhklMpcNDc
1118	BVHSJobs		We're hiring! Click to apply: Surgical Technician - 40 hrs, 1st shift - https://t.co/ZiWuNwY5Nb #Healthcare #Bluffton, OH
1119	RachelAMarco	Boston, MA	Thinking about applying to work at @DanaFarber? Get a feel for the campus from home by checking out this new virtua… https://t.co/XlAokhir7m
1120	ms_matko	Victoria, British Columbia	@ZacksResearch #Healthcare game changer when the cause Symptoms of Medical conditions are eliminated! #CCSVI The d… https://t.co/uTTCirMu2I
1121	Sensentia_Inc	San Francisco	A recent study found that employees feel fairly positive about their benefits but there's still room for improvemen… https://t.co/krAxR15Xbh
1122	tmj_bos_health	Boston, MA	Click the link in our bio to see currently open #Healthcare jobs like "Sr. Quality Engineer - NxStage" at Fresenius… https://t.co/Ml1CldBwDN
1123	EmerusCareers	The Woodlands, TX	Healthcare is in the midst of evolutionary change and Baptist Emergency Hospital is at the forefront. Are you inter… https://t.co/yBousJXShn
1124	hughdsullivan	Colorado, USA	TetraScience scores $80M series B investment, rolls out open R&amp;D data cloud https://t.co/2QJxhuhRKF via @FierceHealth #healthcare
1125	mk76e	Okayama, Japan	Welcome to my blog! https://t.co/EUfeo0nhFj #OTTalk #OccupationalTherapy #healthcare #innovation #science #philosophy #datascience #bayes
1126	HuzaifaAhmed98	Karachi, Pakistan	#IndianLivesMatter We pray for everyone out there for wellbeing and speedy recovery. Let india get the lessons fo… https://t.co/mMpseigXJh
1127	kincomm	Vancouver, BC Canada	Congratulations @SonaNanotech for getting approval to begin clinical trials for the $SONA Saliva C-19 Rapid Test, i… https://t.co/YupU26KZlu
1128	GoCloudMoyo	Bellevue, WA	Find how #healthcare providers can solve claims processing challenges caused due to scattered data and decentralize… https://t.co/YWfT0k3aeQ
1129	technossus	Orange County, California	Given their proximity to changing customer needs, service teams provide a window into how workflow automation can u… https://t.co/4UYtRsp4WU
1130	bluegemhemp	Deerfield, IL	#StayTuned for our upcoming partnership with Kendall Vertes on IG on04/26/2021👉https://t.co/2uCRjBlUVR #cannabis… https://t.co/Cyg7vBwcH2
1131	tdpel		Delta Govt To Reconstruct Oyede Internal Roads https://t.co/dqsI8Nmh5V #blockchain #boove #business #covid19… https://t.co/7iBlgdtZOG
1132	BJCCareers	St Louis, MO	See our latest #StLouis, MO job and click to apply: Image Librarian - https://t.co/T689bwpHWA #Healthcare
1133	WorkatFloyd	New Albany, IN	This job might be a great fit for you: Polysomnography Tech- PRN - https://t.co/it68UK7BkV #Healthcare #NewAlbany, IN
1134	hcfawa	Seattle, WA	#giveBIG is happening now! Through May 5, you can help make Everybody In, Nobody Out a #healthcare reality for Wash… https://t.co/4bChaoQSzf
1135	amanuk653	United Arab Emirates	#IndiaNeedOxygenNotElection #IndianLivesMatter #IndiaUnitedAgainstCovid We pray for everyone out there for wellbe… https://t.co/erQ4CCOUpR
1136	Faco_Care	Jaipur,Rajasthan	More than 3 lakh people tested #positive for #COVID19India in the last 24 hours. It's important to #WashYourHands… https://t.co/fhYquhGCbD
1137	jeremymowery		According to #CrazyEyes #AOC everything is #ClimateChange the right to #healthcare &amp; #Racism is #rascist please seek prof. Help AOC!
1138	Malik96144508	United States	Work with me and enjoy ✅0% Plagiarism work ✅Excellent Performance ✅Affordable rates #Nursing #healthcare… https://t.co/jt12TCeMpl
1139	HCWithoutHarm	Reston, VA	As we close out #EarthDay2021, our president &amp; founder Gary Cohen shares some grounding thoughts on building toward… https://t.co/zOEtNDYyzd
1140	HCNCA	Calverton, Maryland	We are grateful for the work our partner, @airproducts, is doing to keep the environment #healthy. See how they can… https://t.co/Y6imXLsyKm
1141	CoreSite	Denver, CO, USA	Navigating the highly sensitive world of patient care and #healthcare information requires a true partnership. We'r… https://t.co/eTmE75j0xP
1142	Oohvie1		Next time your #doctor asks how you’ve been feeling, you won’t have to guess, you’ll know with #Oohvie. Now with up… https://t.co/pZH16kVLQs
1143	RelentlesHealth	Manhattan, NY	“The industry itself is in a real pickle.” @gracet22 discusses #healthoutcomes of #skillednursing and… https://t.co/xUN4FIdxqY
1144	InfoManLtd	AB Canada	Are you using table-top privacy breach fire drills to be better prepared to respond to a privacy breach? Watch this… https://t.co/oFe3p3K1EG
1145	stephaniegnibus	ÜT: 37.103727,-121.614544	Health happens in community, which is exactly what @OathCare set out to do with it’s new app. #Motherhood meets… https://t.co/nUTZENKehg
1146	gotoPER	Greater New York Area	Whether you prefer to earn #CME/#CE at multi-day conferences or want to take part in a live-stream webinar, PER® of… https://t.co/lzSOdxRHkJ
1147	Tarun63191309		MIDAS CONSULTING Need Respiratory Therapists. Location: Norfolk, VA Duration: 13 Weeks Pay Rates: $40 - $45/hr $10… https://t.co/LXz1JduQGF
1148	MedicineLWW	Philadelphia, PA	We aim to assess the burden of #depression during this #pandemic on #healthcare employees treating #COVID19. Read… https://t.co/YOf5z8Fewg
1149	carsinogenic		@SethDKlein how many decades of #autocentric countries #carculture #noise #pollution huge #healthcare costs
1150	itsdono	U.S.A.	Privia Health Group Proposes $351 Million #IPO Terms ( $PRVA ) | #healthcare | https://t.co/4eGuJcGAVD https://t.co/Q9CEXmJAnM
1151	CCIVoice	Oakland, CA	In #healthcare, there is increased interest in using texting to connect with patients in between office visits — fr… https://t.co/NCN9r8a27x
1152	ChenMed		Sound ON! 🔈Jake Keteyian talks to @DrFaiselSyed and @DrDanMcCarter about how a simple device and incentive program… https://t.co/5xkImTBQH9
1153	RSAConference	Around the world	This #RSAC 2021 session will discuss how #healthcare is especially vulnerable to hackers &amp; how the business model w… https://t.co/dl7v1ufADT
1154	ACRC7029840015	Las Vegas, NV	The American Rescue Plan Act has been passed and this could mean more savings for you. @NVHealthLink drop by… https://t.co/DHNWzucxsK
1155	ShawnNeedham2	Moses Lake, WA	Do Drs Get Along with Hospital Admins? Dr. Patient Relationships are Lost! @DavidBalatHC 👉 https://t.co/588KK7XpVL… https://t.co/hs957r8YQK
1156	sashamac20	Chicago, IL	Payers can become #healthcare management companies by making #virtual care their members’ primary doorway into the… https://t.co/QZD9pOTAb9
1157	sashamac20	Chicago, IL	Delivering a consumer-grade experience is now the gold standard in #healthcare, as it's essential to reducing costs… https://t.co/6iJwbZJxZV
1158	MailMyStatement	Colorado	DNS Flaws in Millions of IoT Devices Pose Remote Attack, Exfiltration Risk https://t.co/tqSnbrgrDM via @SecurityHIT… https://t.co/BXgusQWPfr
1159	CFLHealthcare	See Website for Locations	For all who qualify*, come join us tomorrow, Apr 23rd, 8:30 a.m.- 11:30 a.m., for walk-up and drive-thru COVID-19 s… https://t.co/HQauFL3mpc
1160	therabusiness	Ottawa, Ontario	Qosina expands component range for single-use systems https://t.co/ulXApAU1Hm #healthcare #innovation
1161	FrontierMontana	Montana	This week @GovGianforte sent a message to medical innovators everywhere: Montana is open for business. #mtnews… https://t.co/qNGhp9Pksx
1162	anblicks_sols	India | Australia | USA | APAC	Learn how our #cloud native data and #analytics platform is helping #healthcare organizations decrease… https://t.co/Qe4wm4pqam
1163	Drip7Training		Educating and empowering employees to share in the responsibility of protecting healthcare organizations is the mos… https://t.co/3tTGGIWzWM
1164	ProsWound		Let us help you with your health journey! Call us now for a free consultation at 888-880-3451 or visit our website… https://t.co/HIV5Qyv6GA
1165	NaveenSankarS	Texas	Spatially talented students have a capacity for success that is too often overlooked by educational services.… https://t.co/sISYhvqeun
1166	DemocracyDan	New Hampshire	Oh happy day! To folks out there who are still unsure about getting vaccinated, I promise you it's as quick, easy,… https://t.co/6e7l0GZhET
1167	6358f504bba1444		#healthcareworkers need recognition of the impacts of being there supporting us and the toll it takes. How can we h… https://t.co/JS4C9fUNC1
1168	carsinogenic		@SethDKlein @GretaThunberg over 40 million registered vehicles in Canada #pollution #noise #pkg lots #healthcare c… https://t.co/Rrbmb4H10q
1169	MagMutual	United States	Learn more about mutual insurers and why they could be valuable to your #healthcare practice https://t.co/tN7XOnDVK9
1170	tmj_bna_health	Nashville, TN	Stop staring at the clock every day. It's time for a new career. Follow us to view jobs with titles like "Lic Pract… https://t.co/BZInwELHYz
1171	carsinogenic		@ElizabethMay @sarmcbride @JustinTrudeau over 40 million registered vehicles in Canada #pollution #noise #pkg lots… https://t.co/FcGTdS15KD
1172	tim39941098	Earth Between Mexico & Canada	REGISTER TO VOTE PRAGMATIC https://t.co/K48YHJ52VU #UBI=END POVERTY recycle100=END UNEMPLOYMENT #HealthCare &amp;… https://t.co/4ds5RraX5j
1173	GuidesOmega		and more 👉 https://t.co/UCMqFhISju #healthy #HealthyFood #HealthyEating #healthcare https://t.co/8tZznQML76
1174	Mossenlechner	The Hague	(Online) Foreign Office Consultations held today confirmed the close ties and wide potential for further cooperatio… https://t.co/4wlvmVVv0U
1175	MzSron55	Arizona, USA	Awesome #favoreverywhere thanks ⁦@jeapostle⁩ for praying and decrees over mountain of #healthcare. ❤️ I expect it 💯… https://t.co/HN7Q3sbQAg
1176	tmj_per_jobs	Peru	Covance by Labcorp is hiring in #Lima! Read about our latest #Healthcare job opening via the link in our bio: Resource Mgt Coordinator
1177	HL7	Global	The #HL7 #davinciproject has partnered with @CambiaGrove for the 2021 Innovator Fellowship, where participants will… https://t.co/dWdgq70Hnu
1178	BartonCareers	South Lake Tahoe, Ca	We're hiring! Click to apply: Nurse Manager - ICU/Float Pool - https://t.co/fUmHfnKeKe #hospitaljobs #Healthcare
1179	PremierHA	Charlotte, NC	Dr. Nadja West, the 44th U.S. Army Surgeon General, oversaw the highest medical readiness &amp; battlefield wound survi… https://t.co/AHNMaAButQ
1180	newsfile_corp	Toronto, Vancouver, Calgary	Sona to Commence Clinical Trial for COVID-19 Rapid Saliva Test Full Story: https://t.co/NEJDfar0za @SonaNanotech… https://t.co/7VINfsCRRB
1181	SpecialtyCareUS	Brentwood, TN	Can you recommend anyone for this job? Surgical Neurophysiologist - https://t.co/Ts5W3ViY0e #Healthcare #Pensacola, FL
1182	MCCEE_Prep		Amazing how many Covid-19 drug studies were done in the summer of 2020 and thus were underpowered to detect signifi… https://t.co/MDZiOKqbQ7
1183	CitiusPharma	Cranford, NJ	Citius Pharmaceuticals CEO Myron Holubiak Featured in @Benzinga Interview Read the full news release to watch the… https://t.co/ZjAjge6qJr
1184	UChicagoMedJobs	Chicago, IL	Can you recommend anyone for this job in #Chicago, IL? https://t.co/RtItSuz53s #Healthcare
1185	moonwalker707	San Francisco, CA	@SolarysToken A charity token donating directly to @BinanceBCF 👀👀👀 do i smell @BinanceLabs @binance @cz_binance… https://t.co/l9W83wvoQG
1186	techonomy	New York, NY	“The opportunity is to be overtly clear, that we seek to partner with you and use data that is attributable to you”… https://t.co/hPWWGqAz0f
1187	tmj_rch_health	Richmond, VA	If you're looking for work in #Louisa, VA, check out this #Healthcare job via the link in our bio: Pharmacist – COV… https://t.co/QzhFLmHenR
1188	VCSTX	Bruselas, Bélgica	#COVID : Indian viral variant cases detected in #Belgium and elsewhere in #Europe. 🙏🏼Please stay safe and maintai… https://t.co/pWWP2Gak6P
1189	convverge	Calgary, Alberta	Struggling with a time consuming, paper-based process in your business? That's somewhere we can help. Today we are… https://t.co/KQm7TeO4PF
1190	TimPetrovic	Waterloo, Ontario	You heard it here first! If the #NASDAQ listing is approved for $SHG, the new ticker symbol will be $SLHG… https://t.co/e1rY1l9g3l
1191	MPLaFountain		@UMassMemorial is looking for Registered Nurse, South 5. Learn more! #Jobs #RNJobs #Nursing #HealthCare https://t.co/CzPuagOlHH #job
1192	pchspittsburgh	Pittsburgh, PA	We are hosting vaccine clinics on Tuesdays in partnership with Hosanna House! Be sure to pre-register by sending a… https://t.co/tfJs2y68Wn
1193	QuadaxInc	Cleveland, OH	Propelled by the #pandemic, the rise of #healthcare #consumerism has emphasized why the overall patient experience… https://t.co/09Alh8idxA
1194	HPCNursing	Rochester Hills, Michigan	Take a look at some of our available positions for traveling healthcare providers here at HPC! RN in Modesto, CA… https://t.co/nLTvuECu9B
1195	joy_gimbel	New York City	Burned out by the pandemic, 3 in 10 health-care workers consider leaving the profession I hope health care industry… https://t.co/c9wQAjFJZa
1196	HCNowRadio	Atlanta GA	Hosted by @ClarkBuckner &amp; @Virsys12 CEO &amp; founder, Tammy Hawes, How I Transformed This showcases leaders at compani… https://t.co/Sma8o4Fr62
1197	healthinsagnt	United States	Can Geisinger Health Insurance Refuse To Pay? https://t.co/BpfDYmCnDL #healthinsurance #obamacare #medicare #healthcare
1198	UTHealth_SBMI	The Texas Medical Center	Low-tech but high-value: Don’t stop reimbursing phone-only telehealth visits #telehealth #healthcare https://t.co/NacaSg0wqT
1199	enderton_justin	United States	Out-of-pocket health expenses plunge 55 mn Indians into poverty in 2017 #eHealth #health #healthcare via… https://t.co/xxBkEwf4zK
1200	tim39941098	Earth Between Mexico & Canada	@mettahapa @ExposeLies2 REGISTER TO VOTE PRAGMATIC https://t.co/K48YHJ52VU #UBI=END POVERTY recycle100=END UNEMPLOY… https://t.co/DMS4KBDbAa
1201	MummyFever	UK based, worldwide	Are you struggling to raise iron levels in your child? We love Spatone liquid https://t.co/eQDNGc5UIT does the job… https://t.co/BPIty2ZDH8
1202	RWJBH_Jobs		Can you recommend anyone for this job? Mental Health Associate- AP2- Full Time Evening (36 hrs) -… https://t.co/12DLOlomhz
1203	whatisee14		$DFCO First Sales of LikidoVOLT® Independent Power Generators https://t.co/pXHPaR51Zg #Healthcare and #Technology… https://t.co/1dqxGZNsGU
1204	OrganizeTexas		Thank you Rep. @GFColeman for your leadership on #healthcare in Texas. Putting up an amendment to TX House Budget c… https://t.co/XKa7adJ6S7
1205	SpecialtyCareUS	Brentwood, TN	If you're looking for work in #LosAngeles, CA, check out this job: https://t.co/emV0YuaIUT #Healthcare
1206	tmj_ksk_health	Kansas City, KS	Interested in a job in #StJoseph, MO? This could be a great fit. Click the link in our bio to apply: Occupational T… https://t.co/ZZNJiKFBrf
1207	MariaCBaker	North Carolina, USA	The pandemic put digital at the center of how people access healthcare, and it is going to stay there. How CVS Heal… https://t.co/50doHDgJ2l
1208	BCMHoustonJobs	Houston, Texas	Interested in a job in Houston, TX? This could be a great fit: https://t.co/395Tf6Jpfp #Professor #Healthcare
1209	Stress_Pal	San Francisco, CA	Is your team seeking efficient &amp; affordable ways to protect your clinical care teams' resilience, as you tackle sys… https://t.co/6q7DKA38Ky
1210	mmatthews52	Danville, KY	Set #healthcare free!
1211	ZehraYameena		We know your priorities. Idk if this doesn't boils your blood then what will. #CovidIndia #CoronavirusPandemic… https://t.co/BgMnn4ixP4
1212	mybodyo	Nice, France	@Bodyo has the privilege to be one of the technologies put in the spotlight by the organizers of #Vivatech2021, int… https://t.co/7XPHLJHMTB
1213	PatientSync		PatientSync’s Executive Director, Jeff Mock, shares his tips to create a concierge-style patient experience, as fea… https://t.co/wo62mrVCtl
1214	healthykidsks		Get free or low-cost health insurance under #Medicaid and #CHIP to ensure your children have access to the routine… https://t.co/j42JKrDTa4
1215	tmj_grn_health	Greenville, SC	If jobs with titles like "Mental Health Specialist: Marshall I. Pickens, Various Shifts" sound appealing to you, fo… https://t.co/kzHJPUWndT
1216	AvionneP	Malibu, CA	[ New Study ] 1 in 10 health workers with mild #COVID19 have long term issues It’s become increasingly clear: Eve… https://t.co/mZHOXiPjjp
1217	tersosolutions	Madison, WI	This blog explores the history of #surgicalloanerkit processing #software, the strides that have been made, and why… https://t.co/7axe6J5bHN
1218	ChilmarkHIT	Boston MA	Happy #EarthDay from our family to yours. It's no surprise that the #Healthcare industry is a major contributor whe… https://t.co/ajPp8pw4lA
1219	UChicagoMedJobs	Chicago, IL	Want to work at UChicago Medicine? We're hiring in #Chicago, IL! Click for details: https://t.co/6x94n19tJu #Healthcare
1220	PawanSomanchi	Hyderabad, India	Many Healthcare Organizations Aren’t Prepared for Interoperability Requirements #HealthCare #health #ui via… https://t.co/QaPEaI3L3L
1221	xzr56		@AHIPCoverage @HealthCareGov There is no such thing as affordable #HealthCare in the #USA. #PrivateHealthInsurance… https://t.co/RJfy1WItDp
1222	OneNebulaHealth		How Pet Medical Insurance Works #jobs #work #insurance #healthcare https://t.co/50FOLrFXWk
1223	medtigo	United States	We're happy to announce that our #MobileApp is now available on #Andriod! #Download the medtigo #app for free and g… https://t.co/fGnvcnigtr
1224	JustinBurau	Winfield, IL	Despite small businesses closing and healthcare premiums being the #1 concern in the #IL06, this is what… https://t.co/7sIq1Skf9n
1225	MinteractApp	California, USA	Thursday's Top Flow in #healthcare sector, Buy Flow &amp; Sell Flow $REGN $BSX $THC $ISRG $CI $WAT $MCK $CERN $ABBV $LH… https://t.co/HgwkWUKoua
1226	MedicalLabMLO	Sarasota, Florida	NIH contract awarded for wastewater-based surveillance of COVID-19: https://t.co/QjrZUppgT0 @NIH @NIHClinicalCntr… https://t.co/JiYIDNjJ9A
1227	HealthCareMandA	Norwalk, CT	@Microsoft Pushes Deeper Into Health With Nuance Buy: https://t.co/qpKgzAv7Rd\ #Healthcare https://t.co/42Y95uZehj
1228	Linda_E_Carlson	Canada	I was happy to see this statement today from @imconsortium about health disparities and #racism in #healthcare, and… https://t.co/CsQYELHUXh
1229	WGUTexas	Austin, TX	To help students who are eager to advance their careers in #healthcare, WGU is excited to offer the Health Services… https://t.co/YsQdXFygkE
1230	tim39941098	Earth Between Mexico & Canada	REGISTER TO VOTE PRAGMATIC https://t.co/K48YHJ52VU #UBI=END POVERTY recycle100=END UNEMPLOYMENT #HealthCare &amp;… https://t.co/uOmCLVnHUt
1231	AghiathChbib	United Arab Emirates, Dubai	ODU expands portfolio with receptacle for disposable devices https://t.co/64zD6ZFShp #healthcare #telemedicine https://t.co/xpuYTmFMus
1232	Manoj_Pawar	Denver, CO USA	Wonder what the #healthcare analogy would be? https://t.co/5NLdDXm0aE
1233	FriaKurowski	South Bend, IN	Shout out to Health Information Professionals! #hip #informationmanagement #healthcare https://t.co/F6tk7cH2ou
1234	newdartagnan	@NewDartagnan	Biotech and Pharma news : https://t.co/vJNTvuGtnj #biotech #pharma #healthcare #healthtech #lifescience #medtech… https://t.co/mFfPnLw3Mv
1235	ACFER01	London, England	In 2021 @surginno $SUN focus = product development + sustainability projects. Manufac. team back to normal levels t… https://t.co/TjHfTE3JgW
1236	TonyBaloney1967		Scientists are finding sleep is even more important than previously believed. #sleep #sleeping #healthy #healthcare… https://t.co/RyiGWhRuuU
1237	JeffR911	California	What's #DigitalHealth &amp; how are digital tools transforming healthcare? Check out @TechTarget article by Corinne Ber… https://t.co/9uWLrGKdVA
1238	tim39941098	Earth Between Mexico & Canada	@sashisswag REGISTER TO VOTE PRAGMATIC https://t.co/K48YHJ52VU #UBI=END POVERTY recycle100=END UNEMPLOYMENT… https://t.co/N5uWCwsjrD
1239	HITLABnyc	New York, NY	Please Join us on April 29th at 11:00 AM for: The Digital Health Revolution Has Begun: Disruptors &amp; Disrupted Hear… https://t.co/V7LZszFMyM
1240	lucybeercook	beercook.com	#darkmoney #healthcare pharma profit over ppl in CVS’Murica even during pandemic https://t.co/gKp6S6eKSf
1241	HCNowRadio	Atlanta GA	Harlow On Healthcare Host David Harlow chats on trending #healthcare topics with #healthIT experts. starts now! Lis… https://t.co/yXrinvD5p4
1242	www_healthecon	Florida, USA	New Study Highlights Impact of Women Leaders Throughout Companies https://t.co/0NvEA2SNoB #HEOR #equity #healthcare… https://t.co/0zFze5EqFp
1243	tray	San Francisco & London	The U.S. #healthcare industry is missing out on billions of dollars in potential annual savings by manually complet… https://t.co/DpkTYuIv4H
1244	MailMyStatement	Colorado	Coalition Urges CMS to Rethink Medicare Prior Authorization Growth https://t.co/A36zJjghyf via @RevCycleIntel #healthcare
1245	Matt_R_Fisher	Westborough, MA	More #databreaches reported that impact #healthcare entities. Common stories of #email or other compromise. Will ke… https://t.co/Bylw2QQHfC
1246	tim39941098	Earth Between Mexico & Canada	@ComradeKyojin REGISTER TO VOTE PRAGMATIC https://t.co/K48YHJ52VU #UBI=END POVERTY recycle100=END UNEMPLOYMENT… https://t.co/1BEDD5cgeN
1247	jmrsjournal		‼️ Patient experience week ‼️ 2️⃣6️⃣ - 3️⃣0️⃣ April To celebrate patient experience week, we have l… https://t.co/qe6zVyMOgK
1248	DigitalSalutem	Global	Have you subscribed to the weekly podcast? Spotify: https://t.co/PeE7HUAlVB SoundCloud: https://t.co/hLvADso6ic… https://t.co/eExBAMGNQL
1249	tdpel		#Lagos Set To Partner USAID On HIV/AIDS, Tuberculosis Treatment https://t.co/gMc9tS70JW #blockchain #boove #borno… https://t.co/UvzK1XBKLD
1250	RttCraig	San Diego, CA	Healthy Living: Telehealth https://t.co/s7aPIvqg1J #telemedicine #telehealth #technology #healthcare… https://t.co/J53k8R54xB
1251	tmj_nsc_jobs	Nova Scotia	Want to work in #Louisdale, NS? View our latest opening: https://t.co/W18SAWOxy3 #Healthcare
1252	_M_Dey	Paris, France	AI-based system could help triage brain MRIs | #AI #HealthCare #ComputerVision #MachineLearning #DeepLearning https://t.co/SvAbNMX0j4
1253	nbinders	South East, England	@DrChrisNewman @chantelle_rizan @FromeMedPractic @bethporch_ @SkyArts @LDNClimateFest I’ll join you in highlighting… https://t.co/1em1UliR99
1254	mbradyreports	Washington, DC	"We appreciate the one-year delay that @CMSGov finalized for 2021 (but) CMS should delay requirements or provide an… https://t.co/CeqUgTVRcY
1255	ZooGym	Sunrise, FL	#repost @zoohealthclubcharleston Today's mood: Ready to rack up those gains! Remember, we're open 24/7 so you can… https://t.co/2qAhH8oSdT
1256	HealthyCarnivor	U.S.	Healthcare is a Computational Problem #HealthCare #health via https://t.co/hmIoXfIspy https://t.co/8syKmmVW7s
1257	5PHCS	Switzerland & U.S.A.	yes indeed - one of the golden rules in #negotiation is to disentangle the problem from the people + the position… https://t.co/dOpnNEJB9M
1258	Ximedica	Providence, RI	In the dynamic, stressful environment of #healthcare, leadership training hasn’t always incorporated rapid technolo… https://t.co/6KGD1VE9r0
1259	TheHealthDegree		🚨 ATTENTION 🚨 Healthcare professionals! Looking to advance your healthcare degree? Start exploring graduate healthc… https://t.co/1If7whnPPA
1260	KenChecicki		"Stanford University researchers have decoded the chemical and physical signals that trigger a particular type of s… https://t.co/M8vX2zanSA
1261	Dr_Gorter	McMaster Hamilton Canada	Thank you @HamHealthSci @McMasterU @mch_childrens among other funding partners for your support to our… https://t.co/csntUDC6tQ
1262	forcemultstevea	Olympia WA	@DecisionsSmart Augmenting Human Intelligence in #Healthcare: The Next Disruptive Innovation… https://t.co/lsBuWjiJWr
1263	shaverkathleen	Stone Ridge, NY	@RepPressley It’s important to realize #M4All is only a payment system &amp; does not change inequities and inefficienc… https://t.co/4jFEONHZWy
1264	forcemultstevea	Olympia WA	@MedicaliPhone Augmenting Human Intelligence in #Healthcare: The Next Disruptive Innovation https://t.co/v9UfeQkfBe https://t.co/NaYDFdyVKf
1265	tdpel		UK #Government Supports People Who Are Self Isolating With £12.9M Monthly https://t.co/wAHpG0Kmrr #boove #covid19… https://t.co/x65liAsJTR
1266	bluecrossidaho	Meridian, Idaho	#BlueCrossofIdaho &amp; the @BCIF4Health (the Foundation) joined their sister Blue plans to address health disparities… https://t.co/AC4mICkqOY
1267	RxInfoAcademy		6 recent big tech partnerships in healthcare: Amazon, Google &amp; more https://t.co/inStRbPicq #healthcare #healthIT… https://t.co/DC9kPdNyzl
1268	SarahClarkBDM	East Brunswick, NJ	Will already have electronic health record or EHR software installed or are about to deploy it… https://t.co/R7qZOC4lDZ
1269	FSMGlobalHealth	Chicago, IL	High-quality #primarycare is the basis for a strong #healthcare system. Join @NASEM_Health on May 4 for a free webi… https://t.co/a278YMCMTX
1270	DarshanTalks	Philadelphia, Pa	Darshan Kulkarni has been quoted in @CenterWatch’s latest piece about the changing role of #pharmacists in… https://t.co/itJrWYgKie
1271	Maximizealot	Boulder, CO	Hospitals try to curb astronomical #emissions as #covid19 pandemic brings new challenges #hospitals #healthcare… https://t.co/FRRkYvWSai
1272	WevolverApp	San Francisco, Amsterdam	Machine learning system from MIT CSAIL can look at chest X-rays to diagnose pneumonia — and also knows when to defe… https://t.co/YkuLVZJ0mE
1273	SarahClarkBDM	East Brunswick, NJ	One particularly effective platform that has been shown to improve patient #SimplifyingSelection #healthcare… https://t.co/S4hd7jJdYJ
1274	JourniHealth	Portland, Oregon	Happening now @witregatta: discussing how #healthcare can #innovate and work together to bring new technology and t… https://t.co/T7NHgz42Pd
1275	SeanConroyPAc		Losing my mind #insurance #healthcare https://t.co/dckc3YmQaR
1276	techonomy	New York, NY	Tech #Innovation Leads to #Healthcare Inclusion. Our next #HealthandWealth session with @Humana’s Heather Cox and A… https://t.co/9okeKc6Piz
1277	Cotiviti		Hear @AJMC_Journal's Managed Care Cast speak with Cotiviti's Nicole Neumarker about the role of #AI in a post-pande… https://t.co/SDVUUXRH1A
1278	EatonMarketing	Clearwater, Florida	Here's a few ways to make big improvements to your #healthcare facility's #foodservice program: https://t.co/59bmhyW0uz
1279	tim39941098	Earth Between Mexico & Canada	REGISTER TO VOTE PRAGMATIC https://t.co/K48YHJ52VU #UBI=END POVERTY recycle100=END UNEMPLOYMENT #HealthCare &amp;… https://t.co/KB9NZxP7wG
1280	WellnessAssoci3		What does support look like? Here are some basic tips! Mental Health First Aid gives you even MORE tools to help su… https://t.co/Q93DYl2aoc
1281	DrugTestsinBulk	Los Angeles, CA	Drug screening policies and programs for healthcare professionals. Hospitals, medical offices, and clinics. Read ou… https://t.co/QXW9fnjXkR
1282	Finscreener_com		#DOW30 $DJIA Target Price and Potential #large #healthcare stocks: $MRK $WBA $AMGN https://t.co/twpNmOlYJW https://t.co/NwDNTSNOti
1283	Heroes_Aid	Ireland	🛑STOP If you're a frontline #healthcare worker we want you to take 2 mins to think about your own #wellbeing (for… https://t.co/3K8NXCl4gB
1284	SIMULATIONiQ	US	The full list of nominees and more details on the winners can be found here: https://t.co/q5hHNRJ6EL… https://t.co/0MoAFpGbnl
1285	HealthyCarnivor	U.S.	Integrated Health and Care in the Community and Role of the Workforce #HealthCare #health via… https://t.co/Vzte3fO6qd
1286	quaversal	Charlotte, NC	#WEMC and XConexonConnect expanding #RuralBroadband in #Georgia. https://t.co/TPLkffwciQ #Quaversal supports… https://t.co/nG0Pq2DAB4
1287	KevinRuhGlobal	Richmond	Penn Scientists Correct #Genetic #Blindness With a Single Injection into the #Eye. #healthcare #inclusion #pwd… https://t.co/k9R3zLdLUe
1288	HealthWorksBC	Downtown, Vancouver	IMHO: “Hello I’m white &amp; privileged so discrimination doesn’t happen here.” These @PHSAofBC @CDCofBC exec. leaders… https://t.co/TVVWzYSSVl
1289	SRPPaloAlto	Palo Alto, CA	A growing number of hospitals and healthcare providers are realizing that robots can offer significant improvements… https://t.co/9cChINx2jw
1290	NVRHCareers	St. Johnsbury Vermont	Want to work in #StJohnsbury, VT? View our latest opening: https://t.co/ZW8ObuvHEI #Healthcare
1291	AgioHealthcare	New York, NY	#COVID19 #Vaccine Cold Chain Continues to Be Targeted by Threat Groups via @HIPAAJournal. https://t.co/ooBNV1jcQk… https://t.co/LoiUYP3N59
1292	tmj_qbc_jobs	Quebec	Covance by Labcorp is hiring in #Québec, QC! Click the link in our bio to apply: Site Selection Lead II #Healthcare
1293	BenLevenson	Central Texas	I’m really fortunate to have had world-class business, #behavioral #healthcare, #SUD/#Recovery, #Health &amp;… https://t.co/mM4tlWXVfN
1294	suze_turnbull	Whitby, Ontario	@drmwarner THANK GOD FOR #healthcare Workers.... THANK YOU! THANK YOU! THANK YOU! (and eye opener to how this new m… https://t.co/cusEHmIEC2
1295	UChicagoMedJobs	Chicago, IL	Join the UChicago Medicine team! See our latest job opening here: https://t.co/2WvoI3mHSK #Healthcare #Chicago, IL
1296	tmj_wak_jobs	Spokane, WA	If you're looking for work in Post Falls, ID, check out this #Healthcare job via the link in our bio: Patient Care… https://t.co/rEEYvx3DXz
1297	SM1Jobs	South East, England	Senior #Healthcare Assistant Outpatients @royalmarsdenNHS #Chelsea #London @MarsdenCareers https://t.co/YQLxpPxHBG… https://t.co/5hGrFq8F2O
1298	wwbowling1	United States	Diabetes kills directly &amp; indirectly over 2,000,000 American every year compared to covid's 500,000--2020. Maybe th… https://t.co/XKTrQO4ZNf
1299	WearActiveLLC	11150A Asheville Hwy Inman, SC	Your Cranberry Nitrile Gloves Are On The Water Sir😂 Looking for medical supplies during COVID-19 can be tedious. E… https://t.co/fVW0NFBhe1
1300	digitalkissaan	Karachi, Pakistan	We school our children in history, mathematics and languages. But not in happiness, strength and health ~ The most… https://t.co/f6K0fD0gtp
1301	ishika_46		J&amp;J shareholders approved CEO Alex Gorsky's $29.6 million pay plan for 2020 at the company's annual general meeting… https://t.co/ZahKplPkzl
1302	Skineez	Worldwide	To the earth some special good doth give.... Happy Earth Day! #EarthDay #EarthDay2021 #EarthDayEveryDay… https://t.co/cshFE9zcaq
1303	mosio	San Francisco | Seattle	Medically savvy smartphone imaging systems https://t.co/biqPlJrqsB #smartphone #mobiledevice #technology… https://t.co/sQ5bBS6TJk
1304	lumahealthhq	San Mateo, CA	Revenue challenges specialty healthcare clinics are facing due to #COVID-19, along with thoughts on how clinics can… https://t.co/tifLdEE41z
1305	UCIR_org	Cambridge, MA	Confronting #cancer is always difficult, particularly for populations underserved by the #healthcare system, but co… https://t.co/uzU27e7G7y
1306	IndivisibleCCT	Connecticut, USA	Great news regarding the committee passage of S.B. 842! Thank you Comptroller Kevin Lembo for your leadership!… https://t.co/VGW1vIukDg
1307	INL	Idaho Falls, ID	@INL and other @ENERGY labs continue to fund research and development of technologies that will power world-class h… https://t.co/peVVJUtoqj
1308	GDPUKcom	Manchester	Isolation Pods Restart Dental Undergraduate Training https://t.co/pFAoIbHskO -- #dentaleducation #dentistry #news… https://t.co/fuMwbjsG1k
1309	JPSYS	U.S.	Why should you consider J P Systems? We have decades of experience working with data quality, data standards, &amp; int… https://t.co/ubGXazr0fu
1310	GeorgTichy	Vienna, Austria	#Robots as a substitute for human proximity ... by G.Tichy - STRATECTA https://t.co/f1qB763Lvk #ai… https://t.co/DN5oI8FE1V
1311	HeffelfingerIns	Central Texas	Searching for an affordable healthcare plan? We are the right people for the job, and we will do right by you ever… https://t.co/h3GPOhowOM
1312	HCNowRadio	Atlanta GA	Conversations on HC is a radio show about reform &amp; #innovation in the #healthcare system. Each week, hosts… https://t.co/yKtVx9AukB
1313	KaufmanRossin	South Florida	From #PPP forgiveness to disaster recovery loans, companies will have many variables to consider when it comes to… https://t.co/MMfWZ2nCSv
1314	McDermottLaw	20+ offices worldwide	Hear from leaders at top #ASC management companies and gain insights on the latest investment strategies across the… https://t.co/dI7qx1rVwG
1315	viehealthcare	United States	You as the hospital need to position yourself as the guide. In this episode, @lisamillerVIE is joined by Dr. J.J.… https://t.co/qPLMC1Ib0h
1316	MassDevice	Cleveland, OH	#Getinge announced today that it received #FDA 510(k) clearance for three products to expand its Servo platform of… https://t.co/IGLlcOJ6P1
1317	ICWUSA	Medford Oregon	ICW has a large variety of mounting solutions and medical device mounts. Visit our website to find out more and whi… https://t.co/y6R4tXVMvf
1318	ACRMphysclinic	Reston, VA	A new special communication posted this week in #ARRCT Physical medicine and #rehabilitation #residency applicants:… https://t.co/34a61pWuTG
1319	Pariveda_Inc		Patient data is key to understanding treatment and future prediction of risk factors. Find out how to improve patie… https://t.co/cUxvG8mjp8
1320	Mercer_US		#Digital tools can help improve #healthcare and create efficiencies for doctors and patients. Explore how… https://t.co/M8UkpcBIZr
1321	GIANT_health	London, England	Are you an expert in #Healthtech? @AITimeJournal is interviewing top minds in #AI &amp; #healthcare to share their stor… https://t.co/9gubgigE5g
1322	mercer	Worldwide	How will #AI change the future of #healthcare? Explore how humans and machines may digitally transform how we diagn… https://t.co/ghUK1hTWRV
1323	avncr	Cranbury, NJ	Improve usability and adoption of #Cerner Application by integrating it with enterprise #IAM framework. Connect wit… https://t.co/WVrlakeNH4
1324	DeloitteHealth	United States	How do #healthcare companies create empowered consumers? Learn how you can better use data to deliver the right mes… https://t.co/xIxxlpgyFk
1325	MolliSurgical	Toronto, ON	How can new, innovative wire-free technology, as an alternative to wire-guided localization, improve #patientcare f… https://t.co/ISreQMI0Lh
1326	HopeHospiceCA	Dublin, CA	Our FREE live webinar series offers advice and education on common issues that family care partners face. From… https://t.co/HREcqnhzSR
1327	VtRecruitment	Vermont	The State of Vermont offers great jobs with an even greater purpose! Click here to learn more and join us for a… https://t.co/tMTz2I02ua
1328	PharmacyITMe	Orange, CA	Hospitals and health systems post-pandemic, and how to prepare for future outbreaks https://t.co/G4VsIcehzz… https://t.co/UX3vOKnrYA
1329	KidneyJourneys		Awesome #Healthcare #Advocacy #AKFadvocacy #AKF #KidneyJourneys https://t.co/hPQbb5cDMR
1330	HealthyDeKalb	Decatur, GA	Thank you to our healthcare heroes! Now it’s time for us to give back by getting vaccinated for COVID-19. Visit… https://t.co/LSLrbTFMlY
1331	IssamVasc	New Jersey	The #USA #healthcare system continues to bewilder me. I just was told by my insurance company that the $300 an urge… https://t.co/qWkimCKmDL
1332	gWoodi	United Kingdom	In #capitalist US poor don't get #healthcare in UK #NHS offers it to all including #convicts unemployed #addicts &amp;… https://t.co/zGeAG9HjsP
1333	_M_Dey	Paris, France	Newly developed AI uses combination of ECG and X-ray results to diagnose arrhythmic disorders | #AI #HealthCare… https://t.co/7zPXVPIMns
1334	workmtc	Centerville, UT	Can you recommend anyone for this job in #Post, TX? https://t.co/cbPFHj0bc2 #Healthcare
1335	HMSFirst	Arizona	Happy #EarthDay from HiMS! https://t.co/yeeSqDLXM5 #EHR #healthcare #telehealth https://t.co/boOB7Jq10k
1336	carlesdijous	Barcelona, Spain	Mount Sinai’s #Medical #School Adds PhD Program for #AI in #Healthcare. The new PhD concentration will boost the us… https://t.co/ICHd0v0gUM
1337	MA_Rugged		CAN is crucial for #industrial automation and smart #healthcare. Innodisk's CAN series products meet this demand in… https://t.co/uhPXrY2w6F
1338	Myndshft	Mesa, AZ	#Automation offers a layer that helps #healthcare organizations improve their productivity and focus on more value-… https://t.co/lmkwl5hDwx
1339	MMMnews	New York, NY, USA	Join us at #MMMTransform for fireside chat, "Don't lose another patient to affordability concerns," sponsored by… https://t.co/pAkAL04Oer
1340	EmerusCareers	The Woodlands, TX	If you're looking for work in #Pittsburgh, PA, check out this job: https://t.co/2jo0MtFcMm #Healthcare
1341	CancerWarriorLA	Los Angeles, CA	In a humane society medicine would not be for PROFIT. It would be to HELP people. Fight me. #cancerTwitter… https://t.co/O2DqTaTJjI
1342	tmj_DES_jobs	Southern Delaware	Ready to Pivot? Now hiring a passionate and dedicated Physical Therapy Assistant - PRN - Float in #Millsboro, DE. C… https://t.co/ZzRG07CRat
1343	DiversityNewsM		Medical Scrubs 101: A Brief History #Medical #medicalscrubs #Scrubs #medicaluniform #healthcare #healthcareworkers https://t.co/IfKkeip930
1344	MinteractApp	California, USA	#Options Flow Grid Update $PFE #OptionsTrading #Pfizer Shares 🔻2.1% to $38.69 #OptionsFlow #stocks #stock… https://t.co/gd4M8JQbJo
1345	MEJOIN_BMBF		Check out our newest article on our website on #Healthcare🏩: https://t.co/xd7HFE7Hqp #FOW1920 @ResearchGermany @MEJOIN_BMBF
1346	censinet	Boston, MA	Congrats to the amazing #KidsX cohort on a fabulous #DemoDay - We're honored to have worked with many of you as you… https://t.co/jKK2CPhedz
1347	tim39941098	Earth Between Mexico & Canada	@dirtfart_ REGISTER TO VOTE PRAGMATIC https://t.co/K48YHJ52VU #UBI=END POVERTY recycle100=END UNEMPLOYMENT… https://t.co/ndzjKy5iHU
1348	SBHGCareers	Long Beach, Ca	Join the Stars Behavioral Health Group team! See our latest job opening here: https://t.co/h3BFTPb2an #Healthcare #CityOfIndustry, CA
1349	kelly_archives	New York, USA	On the patient and the care plan that you need to formulate for your patient #SimplifyingSelection #healthcare… https://t.co/cBNfNCh1do
1350	AmmasNuskhe		Find Out What Companies Are Helping To Meet The Challenge Of Electronic Health Records Security. Learn More Here… https://t.co/L473S6ig8Z
1351	HealthyCarnivor	U.S.	Find Out What Companies Are Helping To Meet The Challenge Of Electronic Health Records Security. Learn More Here… https://t.co/qQsp5Iqaak
1352	savantcare	SF/LATS/SJS/RDOB/LPMA/AH	Find Out What Companies Are Helping To Meet The Challenge Of Electronic Health Records Security. Learn More Here… https://t.co/GwyU2xWa0R
1353	ShashankRandev	Mumbai, India	“You have power over your mind — not outside events. Realize this, and you will find strength.” ― Marcus Aurelius… https://t.co/is1MT3MIjI
1354	lisaforajax	Ajax, Ontario	@LakeridgeHealth Telephone Town Hall TONIGHT 6:30 - 8:30 pm Participate by listening in, asking questions and joi… https://t.co/CbyZovZOoR
1355	tho_tobias		Thursday 3 point no look trickshot. Easy 🔥🔥🔥 #sport #basketball #news #thursdayvibes #thursdaymorning… https://t.co/NOat2jsJCY
1356	eliz_bonner	West Vancouver	Relieved to learn that @DrSamirSinha has been appointed to serve on Canada's National Seniors Council. Now how abou… https://t.co/8iZdg558i2
1357	essentialskill	Minnesota, USA	#Healthcare businesses have a nice advantage today with #reviews that display in SERP's expanding features - for ex… https://t.co/m5t2nejXBH
1358	RutgersEcho	New Brunswick, New Jersey	Find out more about Rutgers Project ECHO and tell us how we can help you. #healthequity #healthcare @NicholsonForNJ… https://t.co/i7INJ6SyTS
1359	HolyokeCC	Holyoke, MA	#Healthcare workers, learn what #CompassionFatigue is and how to manage it at tonight's 6:30 p.m. panel: https://t.co/ZFGOQVt2X5
1360	GBuckleyATL	Atlanta	I loved being part of the #fintech revolution in #retailbanking years ago. Now Change Healthcare is bringing that k… https://t.co/3P1WNuecsS
1361	RWJBH_Jobs		Join the RWJBH team! See our latest job opening here: https://t.co/BGwHSTAMlp #Healthcare #LongBranch, NJ
1362	MedTechDaily	Cleveland, OH	#Getinge announced today that it received #FDA 510(k) clearance for three products to expand its Servo platform of… https://t.co/p2aeodHhbc
1363	BenCicchetti	Basingstoke, England	I’m currently looking for an amazing #communications manager to join our growing team in #NYC! 2021 is set to be a… https://t.co/xuHUdNxuV4
1364	wakehealthjobs	Winston-Salem, NC	This job might be a great fit for you: Research Lab Technician I, Internal Medicine, Molecular Medicine -… https://t.co/gllB33v37X
1365	GoForHealth	Natural Health Remedies ⬎	This Breakthrough Research Reveals The One Simple Strategy To Treat All Your Annoying Aches &amp; Pains ~~&gt;… https://t.co/ln48EHHmJB
1366	i_MansiGupta	Delhi	#HEALTHCARE AT HOME For all those looking for HOMECARE SERVICES, COVID TESTING, CHEST X-RAY, DOCTOR CONSULATION… https://t.co/KRLPaZK85z
1367	healthinsagnt	United States	90 Health Insurance Memes [Not For The Weak Minded] https://t.co/ldlaX8fW1V #healthinsurance #obamacare #medicare #healthcare
1368	peleanako		these companies have exceptional core value #EarthDay2021 #healthcare https://t.co/QSFc7A5Q2K
1369	shahzadshafiq	Karachi	@momentmemori True, not only #India &amp; #Pakistan ,intact the #SouthAsian region invest in #healthcare #education &amp;… https://t.co/5FbGh95jF2
1370	tmj_nct_jobs	Triad Area, NC	Interested in a job in #WinstonSalem, NC? This could be a great fit. Click the link in our bio to apply: Sleep Tech… https://t.co/YrIOS3C7W7
1371	millennium_news	Florida	Join the MPG team! See our latest job opening here: https://t.co/Zt8cLR2p7j #Healthcare #PuntaGorda, FL
1372	AMLDO	Narberth, Pennsylvania	How much do you know about Hashimoto's, Twitter? #health #healthcare #personalhealth #alternativehealth… https://t.co/gzR1A5brNv
1373	tmj_cae_jobs	Columbia, SC	Don't be shy. Score a job like "Nursing Technician II - 7th Surgical PRN Nights" at Lexington Medical Center by ask… https://t.co/alrJKgaiT8
1374	_timos_	Global	EU preps legal action against AstraZeneca for COVID-19 vaccine shortfalls: report https://t.co/ALxAqHSv6j #strategy… https://t.co/az2I0V8S5m
1375	DaksNays		these companies have exceptional core value #EarthDay2021 #healthcare https://t.co/93DrwmvhwS
1376	ChudaMun		these companies have exceptional core value #EarthDay2021 #healthcare https://t.co/8rWblSOQXI
1377	30smidorima49		Book your appointments through #virtualcare! https://t.co/jJLWYIQNEy These other companies seemingly deliver eviden… https://t.co/DY72g3nmTa
1378	Mitch_M	Liverpool, NY	This is why you have to advocate for your loved ones in medical facilities Mom's Had Some Horrible Medical Care; A… https://t.co/uPijcmQaN0
1379	42Stocks	United States	https://t.co/YpRdbdMqYC 2021-APR-22 3:45pm Health Care · down -0.15% = $10.0 billion loss. #healthCare… https://t.co/dg4J279mTg
1380	savantcare	SF/LATS/SJS/RDOB/LPMA/AH	Brits living abroad losing jobs, healthcare and purchasing power #HealthCare #health via https://t.co/IRtRcKUFF9 https://t.co/qbQHtLQvuD
1381	GreenOaksConsul	Lagos, Nigeria	Is The OHFB Workplace Analytics System For You or Not?🤔 Read more https://t.co/13rMUbDzKa? #ohfb #HR #WorkFromHome… https://t.co/FIv5yUWeUi
1382	usnehal	Cambridge, MA	This #MinorityHealthMonth, remember Dr. Chaniece Wallace Failure = unable to even save our own #MedEd #pediatrics… https://t.co/RlDmHRo17O
1383	HR_LEAP	Global	💡 Did you know that you could earn SHRM credits by attending a #LEAPHR conferences? If you're working in… https://t.co/gV5YF0jcRL
1384	UChicagoMedJobs	Chicago, IL	We're hiring! Read about our latest job opening here: Operating Room Nurse - https://t.co/wkFdq1skFJ #Healthcare #Chicago, IL
1385	WorkatFloyd	New Albany, IN	Can you recommend anyone for this job? Rad Tech- Full-Time, 2nd Shift - https://t.co/k6qz7BoduU #NewAlbany, IN #Healthcare
1386	tmj_VAW_other	Winchester, VA	Whether you provide direct patient care or supply supportive services, each of our employees plays a vital role in… https://t.co/Df85eheWHJ
1387	SouthlakeJobs	Newmarket, Ontario	Join the Southlake Regional Health Centre team! See our latest job opening here: https://t.co/pxKtaOQzHD #Healthcare #Newmarket, ON
1388	OrangeL41519056		Take a glimpse into these medical innovations! #healthcare https://t.co/A2XaKwxmxD
1389	tmj_IDH_jobs	Homedale, ID	If jobs with titles like "Secretary Receptionist (CALDWELL)" sound appealing to you, follow us to hear about these… https://t.co/o14Ly2E79K
1390	tmj_rch_health	Richmond, VA	Stop staring at the clock every day. It's time for a new career. Follow us to view jobs with titles like "Pharmacy… https://t.co/VWaP4CFrcX
1391	JacksonLewisPC		#OSHA's Updated Interim Enforcement Response Plan for #COVID19 was issued on the same day it announced its National… https://t.co/Fp7xigXB6s
1392	GreenOaksConsul	Lagos, Nigeria	Still not sure of how beneficial applying the Organizational Human Factor Benchmark(OHFB) would be in your workplac… https://t.co/hCFKrevDLH
1393	socialstartnow1	United States	$DFCO First Sales of LikidoVOLT® Independent Power Generators With Hidden Villa Ranch https://t.co/r8sClhK21b… https://t.co/pG8j6Ayx4d
1394	DBetamayo		These medical technologies might be interesting. #healthcare #technology https://t.co/9O2rkWlI0S
1395	Suzmoconnor	Atlanta, GA	⁦@NIH⁩ invested $200 million for scientific evidence of music in #healthcare - ⁦@NIHDirector⁩, Dr Francis Collins,… https://t.co/MCWnQDFAWm
1396	Cagsil	USA	The #US doesn't have a #Healthcare System. It possesses &amp; maintains a Disease Creation &amp; Treatment System, run by… https://t.co/4JbjOTCUO6
1397	TashaLearns		An informed consent must be WITNESSED by nurse and SIGNED by doctor..🩺 #nurses #registerednurses #medicine… https://t.co/oWGxSP4oBq
1398	VILabIndia	Kolkata, India	#Adult Vaccines: Why And What Adult Vaccination Is Considered Imperative?#health_corner#health #health_corner… https://t.co/qDjS3NcArB
1399	Black90744051		This is engaging news, thanks for this updates!#healthcare https://t.co/GQed9zKcof
1400	theribgh	Rhode Island, USA	Is it time to tie employee #healthcare costs to pay? https://t.co/NxsP5WHUsl https://t.co/vihu2wRoJT
1401	healthitanswers	United States	Register for @HealthCatalyst's Webinar: Optimize Your Healthcare Data Quality Investment: Three Ways to Accelerate… https://t.co/mCv1sXVGLZ
1402	novascripts	Falls Church VA	NOVA Scripts Central is a nonprofit pharmacy focused on helping individuals gain access to affordable prescription… https://t.co/atoodeiIjp
1403	RedDonkey9		Time to address #healthcare through this online #telemedicine related sponsored post. https://t.co/SVpvmOJQha These… https://t.co/vbdxWq1i9N
1404	DaksNays		these companies have exceptional core value #EarthDay2021 #healthcare https://t.co/XbfVnfnub7
1405	WazidaR	Assam, India	Absolutely! Health &amp; Education are the most essential weapons to fight against this situation! Ameen!… https://t.co/B7aEQkg2pq
1406	haimengkong		@Orange05540558 these companies have exceptional core value #EarthDay2021 #healthcare
1407	OgilvyHealth	New York, NY	COVID:19 has caused immense obstacles in the #healthcare industry &amp; the payer market has not been spared.… https://t.co/MihyLc6kAX
1408	MCCEE_Prep		Why are real life EKGs be easy as they are on board exams? #medicine #healthcare #residency #USMLE #medschool #doctor #MCCQE1
1409	kellytothecore	South Carolina	It takes approximately 9000 clinical hours to prepare to become a #CRNA, and they must be board-certified in order… https://t.co/VpXZr3nMTY
1410	tmj_ksk_health	Kansas City, KS	Don't submit then quit. Apply for jobs like "Caregiver" at Senior Helpers, then look for people you might know at t… https://t.co/gJJCca4Fml
1411	TalendSean	Hampshire, UK	According to @KFHightower, SVP of Enterprise Information Management &amp; #CDO for @NovantHealth, empathy and #data don… https://t.co/oflM5Dh99I
1412	Codee67931048		Thanks for this amazing updates!#healthcare https://t.co/YRejOY81Py
1413	gnayyar	Miami, FL	Investments in #healthcare open the door for: 🔹 Advancements in #telemedicine 🔹 Prioritization of #healthequity 🔹… https://t.co/SrgjCNrOx1
1414	SBHGCareers	Long Beach, Ca	If you're looking for work in #CityOfIndustry, CA, check out this job: https://t.co/PXlQ5P3EF3 #Healthcare
1415	PreludeServices	Mechanicsburg, PA	Retirement Housing Foundation is one of the largest non-profit providers of housing and #healthcare services for… https://t.co/nUHzs6TMvb
1416	PamparamPrum		Can't wait to see more updates about these medical technologies. #healthcare #Data https://t.co/e1Rqk9DVns
1417	Orange05540558		Support #mentalhealthstocks with this #healthcare related sponsored post https://t.co/XQqzhPkw4T These other compan… https://t.co/eQKDI05qVc
1418	lovelybones910		This #digital tech-related sponsored post could be bullish in the supply of the market! https://t.co/AYtSF5e0Sx The… https://t.co/EndirmsBdn
1419	IrishLaborer	California	@BenjyEgel It’s a crisis of their own doing ! ... all #workers want safe workplaces, better pay and to be respected… https://t.co/cQC9Tt0WCO
1420	Akos_MD	Phoenix, AZ	Happy #EarthDay from Akos! https://t.co/5rC87N5o8l #environment #sustainability #healthcare https://t.co/F2doKCGhiR
1421	ChantzAfia	London, England	Listen to this podcast by my good sis @JelllyBeaan #TheNursingHandover 👩🏽‍⚕️🧑🏽‍⚕️👨🏿‍⚕️👩🏾‍⚕️🧑🏼‍⚕️👩🏻‍⚕️ #Maternity… https://t.co/t7rjU2ENN8
1422	KaayoRamo		These other companies appear to have been leading #healthcare organizations in the United States. #market https://t.co/uf7TFvcn68
1423	FRHSCareers	Norfolk, NE	Take your #Healthcare Career to the next level. We offer competitive wages and a comprehensive benefits package. Jo… https://t.co/ys3fm4biQV
1424	tim39941098	Earth Between Mexico & Canada	@unassumingkiwi REGISTER TO VOTE PRAGMATIC https://t.co/K48YHJ52VU #UBI=END POVERTY recycle100=END UNEMPLOYMENT… https://t.co/Xpoe3wbNVe
1425	AHCLLC	New Jersey	When did you know that you wanted to become a nurse? Was it a dream since you were little or something you discover… https://t.co/rl0ffloN9F
1426	DogtownMedia	Los Angeles	Medical professionals are always busy — these 5 #mHealth apps can save them time and simplify their work… https://t.co/7IfR6IgskS
1427	dynamsoft	Vancouver, BC Canada	A document management system (DMS) is critical for #healthcare organizations as it eliminates paperwork &amp; improve w… https://t.co/0egAwni1lR
1428	insurancegold1		Brits living abroad losing jobs, healthcare and purchasing power #HealthCare #health via https://t.co/W87dEfFC2X https://t.co/hT6hJ3ybp2
1429	Pink84524647		Thanks for this amazing updates so interesting!#health #healthcare https://t.co/DcSPSkX13b
1430	LexMedCtrJobs	West Columbia, SC	This job might be a great fit for you: Electrophys Cardiac Technician - https://t.co/BgIAmqEtpe #WestColumbia, SC #Healthcare
1431	CallbridgeMeet	Toronto, Ontario	The ability to diagnose and treat patients remotely via telecommunications has been instrumental in the way… https://t.co/pPVooA2O1c
1432	tim39941098	Earth Between Mexico & Canada	@unassumingkiwi REGISTER TO VOTE PRAGMATIC https://t.co/K48YHJ52VU #UBI=END POVERTY recycle100=END UNEMPLOYMENT… https://t.co/QFECufvqvl
1433	MailMyStatement	Colorado	A drug maker sues a medical journal, its editor, and several authors for libel https://t.co/gpiEdD3a71 via @statnews #healthcare
1434	TheAdvocateIsIn		Many jobless Americans qualify for six months of free COBRA but are finding it difficult to access. #COBRA… https://t.co/41zLccsKBY
1435	DHealthAdvocate	Lagos, Nigeria	What do you know about PTSD? (Post Traumatic Stress Disorder) #mentalhealth #healthylifestyle #healthyhabits… https://t.co/Z3YCEHMe6f
1436	EmerusCareers	The Woodlands, TX	Want to work at Allegheny Neighborhood Hospitals? We're hiring in #Pittsburgh, PA! Click for details: https://t.co/DtJ0dvOh1O #Healthcare
1437	MeiloenW		So far these medical technologies are doing pretty well. #healthcare #technology https://t.co/bfiwRfbUaC
1438	dr_jaini_patel	Toronto, Canada	And after all this they still have to see people dying...every day , for so many days. My prayers for all my brave… https://t.co/HUC6zQg7bN
1439	RttCraig	San Diego, CA	Telehealth demands in the age of Covid-19 - DCD https://t.co/DgTs2oySpa #telemedicine #telehealth #technology… https://t.co/8tKASdiQGD
1440	BKabayira	Birmingham, England	This is amazing 👏🏾 @NaijaFlyingDr is changing African #healthcare for the better 💯 https://t.co/K4GXmRrjS9
1441	ShanaRuggenberg	Northern California	Proud to work with these two #healthcare leaders: Dr. Susan Adams and Dr. Kathryn Sexson who role model #leadership… https://t.co/ueTbTJ9yWS
1442	HealthyCarnivor	U.S.	Andreessen Horowitz leads $25M investment in at-home health care startup Tomorrow Health #HealthCare #ehealth… https://t.co/ygbW77cQhU
1443	RuhGlobal	Virginia	Penn Scientists Correct #Genetic #Blindness With a Single Injection into the #Eye. #healthcare #inclusion #pwd… https://t.co/14LjM0wyti
1444	dchesky	Chaska, MN	This article about #telemedicine underscores a clear need for highly reliable at-home connectivity for #healthcare… https://t.co/NsKOeYuxO4
1445	CantonCompany		Lamoille Health Partners, a federally qualified health center (FQHC) in northern Vermont, leverages the Canton &amp; Co… https://t.co/FTZKHHLG7k
1446	omnihealthcare	Peterborough, ON	This week's OMNIway e-news has arrived! Top story this week: Forest Hill resident and Grade 8 student connect throu… https://t.co/eSgR13ebUt
1447	lawchamps	San Francisco, CA	What to do if Your Healthcare Provider Won’t Give You Your Medical Records: https://t.co/4SBdQvMyeS #legaltips #healthcare #medicalrecords
1448	Bioalberta	Alberta	Are you an innovator in the life sciences and biotechnology industry? Don't miss this @glyconet_nce Call for Propos… https://t.co/s7nKS5mzdx
1449	MAMoje123		How do you see decision support evolving in the future and do you see transparency data playing a role in decision… https://t.co/hqC68yzajD
1450	GoldenMoe	Earth most times,NYC sometimes	👏🏾THANK YOU @jrose1282 #MinorityHealthMonth #Lupus #DEI #healthequity #implicitbias #SocialJustice #Healthcare… https://t.co/VcaW4dMXvw
1451	Data_4_People	Birmingham, AL	Remote patient monitoring: the future of healthcare? | @PharmaTimes #RemoteWork #PatientMonitoring #Healthcare https://t.co/jK3QhjWKJm
1452	RttCraig	San Diego, CA	Virtual care via BlueJeans Telehealth echoes in-person appointments https://t.co/igVdmdNW5W via @anteksiler… https://t.co/61lY43A7gB
1453	FAIRHealth	New York, New York	Our President, Robin Gelburd, will give the @StateofReform afternoon keynote: A review of #California utilization a… https://t.co/cob4tSoUTn
1454	illuminaventure	San Francisco, CA	.@medcitynews profiled @serimmune about the company’s beginnings and how its #SERA proprietary technology &amp; Human I… https://t.co/oG1LMURQPo
1455	OrangeL41519056		This might catch your wants! #healthcare https://t.co/oQByKq5TCH
1456	sundaysky	NYC / Tel Aviv / Tokyo	@AnthemBlueCross works with @sundaysky to guide members through their #healthcare journey! By using our #video-expe… https://t.co/vbqgXCy48h
1457	TheJagdish	New Mexico State University	In this @UnivisionNews story, I am quoted about remote work related health issues via @Uni_Insights #pandemic… https://t.co/IxaCbQAypB
1458	tmj_nsc_jobs	Nova Scotia	VON Canada is hiring in #ColchesterCounty, NS! Click the link in our bio to apply: Continuing Care Assistant (CAS) #Healthcare
1459	IEEEDigitalReal		As we begin to look toward the post-#pandemic world, what will that world look like? What changes should we expect?… https://t.co/VL0H9zlUHV
1460	gdelombaerde75	Franklin, TN	Illinois prison health care company relocates HQ to Franklin https://t.co/gjDBQTz3i1 #Nashville #healthcare https://t.co/IBYbW4xrjU
1461	SkanskaUSA	USA	.@ENRnews recently highlighted our @BrighamWomens Hospital emergency department expansion project. See how our team… https://t.co/bb2s3o6aqP
1462	Matt_R_Fisher	Westborough, MA	#Physicians and other #healthcare clinicians increasingly disillusioned and leaving or strongly considering leaving… https://t.co/eYqHuptxPR
1463	tim39941098	Earth Between Mexico & Canada	@DaddyJimboo REGISTER TO VOTE PRAGMATIC https://t.co/K48YHJ52VU #UBI=END POVERTY recycle100=END UNEMPLOYMENT… https://t.co/8tE13Jb0ZU
1464	EduMedOrg	United States	Do you have a desire to help people? Do you want to work in the #healthcare industry but don't know where to begin… https://t.co/Ac3Wvd0JlY
1465	BenchsMarky		Let's amplify your ideas about #healthcare information #system here! https://t.co/UoZsHFyWDf According to reports,… https://t.co/j6gIzxw7aC
1466	tim39941098	Earth Between Mexico & Canada	@thefakezzig REGISTER TO VOTE PRAGMATIC https://t.co/K48YHJ52VU #UBI=END POVERTY recycle100=END UNEMPLOYMENT… https://t.co/NCsEdd8ZZY
1467	deepgreendesign	Harvey Bank, New Brunswick, 🌎	@KEMmalus @RachelNotley @jkenney The damages to lives are real. #ableg #healthcare
1468	BlessBloomNGrow	Happiness World	Wish a lot of care and blessings in these times💗. The prayer 🙏 goes to heal all sufferers.💚 #kindness #healthcare #life #prayers
1469	tim39941098	Earth Between Mexico & Canada	@thefakezzig REGISTER TO VOTE PRAGMATIC https://t.co/K48YHJ52VU #UBI=END POVERTY recycle100=END UNEMPLOYMENT… https://t.co/Ays0kO1Qcz
1470	itspatelr	Kanpur, India	@ECISVEEP is yet to cancel/ delay voting for remaining phases of #panchayatelections in #UttarPradesh. Many in my… https://t.co/dto9ibBCFp
1471	PierremontPhar1		Graham Phillips explains how veganism can be very unhealthy if not done properly. Click here to watch the full vide… https://t.co/CjYSjUtxRW
1472	tim39941098	Earth Between Mexico & Canada	@babythedivine REGISTER TO VOTE PRAGMATIC https://t.co/K48YHJ52VU #UBI=END POVERTY recycle100=END UNEMPLOYMENT… https://t.co/FMYrGEoPpw
1473	CPI_Products	Global	Digital transformation is affecting how healthcare IT professionals treat and protect patients. Join CPI for a live… https://t.co/A1a8a7qLf5
1474	GetfitPE	Overland Park, KS	Medical Sales Management | Jeff Edmundson | AbbVie | Careers in Health Care https://t.co/Ups3qLwtZU #healthcare #medicalsales #careeradvice
1475	Sneshka_Richter	England	We need every day to become #EarthDay for us all. It is a matter of health and pure survival. 🌎💚🍃#EarthDayEveryDay… https://t.co/993oEyVyYZ
1476	BJCCareers	St Louis, MO	Join the Missouri Baptist Sullivan Hospital team! See our latest job opening here: https://t.co/1RpT6Wtvic #Healthcare #Sullivan, MO
1477	marrigo	United States	The latest HIPAA Privacy &amp; Security Update! https://t.co/zBXK1cJpWt Thanks to @mahealthdata @PogoWasRight @absolutecorp #hipaa #healthcare
1478	UChicagoMedJobs	Chicago, IL	Join the Ingalls Health System team! See our latest job opening here: https://t.co/8GpKZK6ljd #Healthcare #CalumetCity, IL
1479	Mphasis	Global (HQ: Bangalore, India)	The healthcare industry is under siege. In 2020, #cyberattacks on #healthcare organizations grew by 55%! Join this… https://t.co/YAclIstV2F
1480	lifeimageinc	Boston, MA	Thanks to @MHExecutive for sharing insights from our recent survey and CEO Matthew Michela on just how unprepared… https://t.co/DVrd237QGP
1481	SBHGCareers	Long Beach, Ca	Interested in a job in #Lancaster, CA? This could be a great fit: https://t.co/gsIpTDDDAj #Healthcare
1482	FAIRHealth	New York, New York	7 Super Helpful Medical Bill Negotiation Tips That You Might Wanna Bookmark - READ MORE via @BuzzFeed -… https://t.co/9F2trrYnIe
1483	DBetamayo		These medical technologies might be interesting. #healthcare https://t.co/Q7e7KXm5Yp
1484	AgioHealthcare	New York, NY	Why ongoing cyber threats require ongoing education. https://t.co/NXcIxQ7hHx #cybersecurity #healthcare #cyberattacks #ransomeware
1485	Healthcare_ABC	Valley Forge, PA	Explore five lessons learned from the #healthcare #supplychain's response to the COVID-19 pandemic:… https://t.co/o2AQuhHnPC
1486	PharmaMKTnet		HCPs are using social media more than ever. Establish meaningful relationships through authentic online engagement… https://t.co/biePwL2fYR
1487	Outlookindia	New Delhi, India	REPLUG | Biohacking Is Use Of Science-Based Tools To Optimise Health, Says Biohacking Pioneer Dr Sajeev Nair… https://t.co/UeAZOrdbO8
1488	tmj_VAF_health	Fairfax, VA	If you're looking for work in #Bethesda, MD, check out this #Healthcare job via the link in our bio: Resident Servi… https://t.co/QVNjrUIOvh
1489	Design4AHS	Canada	What's beyond person-centred care? Consumer/client-directed care. We have been working on a homecare redesign proj… https://t.co/jXKfOixv7W
1490	Arista_MD	San Diego, CA	@Arista_MD's Vice President, Software Engineering, Travis Fawcett on the @HCBizToday website with an article on why… https://t.co/3Lhqf4cxsp
1491	mquinsland	home	Another great example of how researchers can solve interesting #healthcare problems by visualizing #graphs using… https://t.co/ZTd74iYEY6
1492	HeyladyJami	Birmingham, AL	The Decentralization of Healthcare: Teleradiology on the Rise | @DigMedia #Healthcare #Radiology https://t.co/ozJLGqMquR
1493	BitRab1		Do you have any idea about these #healthcare #products? Get to know them: https://t.co/5ltT7hBZPZ These other compa… https://t.co/Bl2Xx1gES9
1494	efonsecabcr	Costa Rica	Thinking about a new name for @pticostarica #food info system that also can be used as twitter handle… https://t.co/TXng8mBYVR
1495	ModularServices	Oklahoma City	We are committed to reducing our environmental impact and creating #sustainable #prefab solutions for the… https://t.co/MaiML9yHw0
1496	itsme29a	Massachusetts, USA	Crest Professional Effects 3D Whitestrips 20 Treatments 01/23 Box Damage New #Crest3D https://t.co/UAbNe4t1Z0 via… https://t.co/exhsLNxkIv
1497	qwoted	New York, NY	A @Med_Shadow reporter is seeking #dermatologists and #healthcare providers who administer #botox or fillers for in… https://t.co/SpOeMrA991
1498	cloudadvisorsCA	Vancouver, British Columbia	We all know someone whose job has been affected by the COVID-19 pandemic. How has your workplace supported affected… https://t.co/NOvEtYiqdp
1499	CyanCat16		You are entitled to this knowledge about #health #tech. Take a glimpse at this sponsored post… https://t.co/FAOEZKlDh6
1500	DrLeeKeyes	USA	Shaking up #healthcare in New Zealand https://t.co/SAGN3mF5rX
1501	LeftCrewPolitic	USA	The Republican party is all about solutions in search of a problem and that help nobody. When are we supposed to s… https://t.co/sp70WQQiAY
1502	LuminaHP	Chicago, IL	The current climate has prompted consumers of all ages to expect a 24/7 #healthcare experience that’s digital and c… https://t.co/9s5cskOkgn
1503	HFS1605		A state-of-the-art #healthcare real estate listing featuring space for a #medical or #dental office is available! A… https://t.co/DSmOVibFQr
1504	CheryleJ0806	Georgia, USA	entire life. He has pastored his congregation and put his body in the way to provide #healthcare for ALL Georgians.… https://t.co/bJSDxGtKg3
1505	Z5Inventory	Austin, Texas	Why is vaccine hesitancy as high as it is among healthcare workers? https://t.co/PyKP1cFHwS . . . #Z5Inventory… https://t.co/ErRryfcAHN
1506	incub8coalition		In response to the reintroduction of #HR3, the Elijah E. Cummings Lower Drug Costs Now Act, Incubate ED… https://t.co/KjGGn8rKln
1507	tonicappmobile	Oporto, Portugal	+10 000 monthly interactions with #job opportunities in Portugal &amp; Spain 🚀 #TonicApp is the go-to platform for all… https://t.co/Z9YHaKEx9T
1508	GDPUKcom	Manchester	Government Evasive On Reducing ‘Colossal Backlog’ -- https://t.co/hsrfcnvGdw -- #dentalhealth #dentistry #news… https://t.co/p2oEbPyQFf
1509	domdom896		The next level of #healthcare system! Secure yourself now with this sponsored post! https://t.co/tuauURgafx Also, t… https://t.co/CMtUVqnp8g
1510	ChenMed		What better day to announce GROWTH than on #EarthDay! 🌱 🌱 🌱 Part of this expansion includes the beautiful city of… https://t.co/rFmAjTwGap
1511	HORNEHealthcare	USA	Get key insights for transforming your #physiciancompensation models to align with MACRA objectives. #healthcare… https://t.co/NTKkSib2DC
1512	MichaelOngRisk		New Covid variant detected at Texas A&amp;M lab shows signs of antibody resistance and more severe illness in young peo… https://t.co/hx3dikig3u
1513	WCLTFSusHealth	Cardiff, Wales	A network doing great things is donating their funds to a completely different network doing other great things. Th… https://t.co/XqKiIsdUxF
1514	PrimaryWolf	Central Alberta	WCPCN is hiring a Panel Manager in Lacombe, Alberta! Clink on the link below for more details. Panel Manager identi… https://t.co/poxWk0Orqs
1515	HaloHealthInc	Cincinnati, OH	#COVID19 taught #HaloHealth and #healthcare many lessons about teamwork, technology, and communication. In this… https://t.co/uqpP8atGbh
1516	BodyAndCareInc	Canada	💪Quantum impact massager 💪 Able to target and focus on specific points to push yourself more. With Self Massage no… https://t.co/YI3eF5wdkT
1517	lrotter	San Diego/Riverside/Imperia,CA	Want to work at PPPSW? We're hiring in #SanDiego, CA! Click for details: https://t.co/HVa2okBnrp #Healthcare
1518	myNurseNotebook		Thermoregulation is the ability of an organism to keep its body temperature within certain boundaries, even when th… https://t.co/WbD3QdDf1i
1519	UChicagoMedJobs	Chicago, IL	See our latest #CalumetCity, IL job and click to apply: Customer Associate -Registry- Flossmoor - https://t.co/SHEX9058oJ #Healthcare
1520	InstantConnect1	Australia	A cost-saving healthcare startup is tapping Hinge to simplify the digital health boom for big companies #HealthCare… https://t.co/5kr4EupGeH
1521	PawanSomanchi	Hyderabad, India	Stephen Shaver on CARES Act Relief Funds and Healthcare Organizations #HealthCare #health via… https://t.co/Ph2MNTQC5Y
1522	ProgressCareUS	North Miami Beach, FL	Your health is our top priority! Let US take care of your medicine so you can take care of yourself.… https://t.co/b9MfDGhFc0
1523	HinaBeg	MUMBAI,INDIA	Tmrw on "Our Thoughts Exactly" we have a special Guest Dr @manoranjansahay a qualified clinical psychologist, fello… https://t.co/BexDvNtcZ1
1524	tmj_wak_jobs	Spokane, WA	Have you ever had a role like "Caregivers needed Certified and trainee's welcome"? What did you like most about tha… https://t.co/icWC7XL78p
1525	suzygorme	Mountain View, CA 94043	Sensitive data theft at major #Healthcare company prevented when @MicroFocusSec #ArcSight Intelligence neutralizes… https://t.co/PBbXCBbNse
1526	YellowPeppermi1		Check the endless benefit of these electronics! #healthcare https://t.co/BHOt9GOna6
1527	TomHoffman121	New York, USA	Jennifer Wesson Greenman, CIO, Cancer Treatment Centers of America Global @CancerCenter: When I reflect back on the… https://t.co/drUkdUTOQN
1528	PhysiciansSurro	San Diego, CA	Wishing you a Happy #MedicalLaboratoryProfessionalWeek We salute all our lab staff for providing necessary support… https://t.co/Jk8H4zMjDs
1529	Depcr		Penn Scientists Correct #Genetic #Blindness With a Single Injection into the #Eye. #healthcare #inclusion #pwd… https://t.co/fZoyZFywVa
1530	PinnacleHealthC		@gracet22 discusses #healthoutcomes of #skillednursing and #assistedliving facilities on @RelentlesHealth's… https://t.co/H97hfotpbO
1531	C4AHC	Washington D.C.	The #LowerDrugPricesNow Act is wrong for patients. American's don't want Government-Run drug benefits. We need bet… https://t.co/FRWzY5RlYv
1532	HIPAAJournal	Sherman Oaks, CA	Three zero-day vulnerabilities in SonicWall email security are being actively exploited https://t.co/AKmtvu4e7o… https://t.co/A9JoSnxWCq
1533	yuresearcherbot		Yamagata University's new cancer treatment #healthcare https://t.co/kM4yrRgKP5 https://t.co/zRxHIO5L6a
1534	mbradyreports	Washington, DC	Some of the items on this wish list are so unspecific that it's not clear how to translate them into policy. I susp… https://t.co/kpXSMnHWjx
1535	ryanyounger		Kevin Bacon now 7 degrees from dandelions, heart-wires and kindness rocks as ⁦@Chrisivity⁩ ⁦@VirtuaHealth⁩ shares u… https://t.co/ON2g7cXlvC
1536	Sorted_Comms		These are tough times for us all and we know #NHS #comms people in particular are fighting many fires all while kee… https://t.co/SpgL4NhM4l
1537	EPAMSYSTEMS	HQ: Newtown, PA, USA	Why haven’t digital consumer platforms emerged in #healthcare? The simple answer: #regulation. But we’re starting t… https://t.co/ffsEMzRr5V
1538	lisamillerVIE	United States	Invoice ROI provides hospitals with the line-item details to their purchased services spend. All other approaches r… https://t.co/oeHlSxbEMI
1539	ChibiHa58657934		Are you aware of #healthcare #devices today? Check this out! https://t.co/wXheDTkiT5 These other companies were sai… https://t.co/0DLO1O4i9t
1540	glhstaffing	Brooklyn, NY	Hiring General Cardiologst / Non-Invasive Physician / Partnership Track in Kew Garden, NY Apply Now:… https://t.co/BBsTNyErU0
1541	fr_hossain	Philadelphia, PA	Vaccines Are Making COVID-19 a Young Person's Disease https://t.co/p3IPEXqdBj #empathy #healthcare #PublicHealth #safety
1542	squish1964	Denver	I’m going to cry. #healthcare #heartattack #HealthForAll #ZOOM #workingfromhome https://t.co/zFK3CUlHLI
1543	StoryCare		A fascinating #healthcare for out planet on this #EarthDay! https://t.co/TCaNRc7BgV
1544	MailMyStatement	Colorado	Microsoft acquires clinical voice-to-text company Nuance for $19.7B https://t.co/N4kYOJ4DlN via @healthcaredive #healthcare
1545	tampafamhealth	Hillsborough County, FL	TFHC is so ‘Appy’ to announce that our new mobile app is now LIVE! Downloading the TFHC app makes your #healthcare… https://t.co/ikVHUf8dq4
1546	JohnSnowLabs	United States	John Snow Labs is making its licensed libraries for state-of-the-art #naturallanguageprocessing – #SparkNLP for… https://t.co/r1f3aSY1mc
1547	JohnSnowLabs	United States	John Snow Labs helped many #healthcare companies to build an #AI platform &amp; assisted their enterprise architecture… https://t.co/YBN6U9adQI
1548	abeoManagement	Dallas	A group of Oregon #healthcare providers and payers have signed a voluntary pact to boost #valuebasedcare payment mo… https://t.co/A3O1ihAGZR
1549	radiologex	Los Angeles, CA	With great #healthtech, comes great opportunity for #healthcare. We have not been able to provide 3D images of tota… https://t.co/lQncrVEX4K
1550	docspreferredhh	Concord, CA, USA	This is perhaps the most important ingredient to living a happy, healthy, and rewarding life! Do you agree?… https://t.co/u1c4UIoxrp
1551	PalmettoPromise	Columbia, SC	Using regulations designed to shield big hospitals from competition, the government stifles and sometimes blocks sm… https://t.co/Cb6Eu1Ragh
1552	mstmo1983	North Carolina, USA	@EricCruciani2 @AmyClaireYo @SenatorRomney @SenCapito Apparently @gop don't think #healthcare &amp; elderly should be h… https://t.co/lCazCLC2Ig
1553	KDRrecruitment	UK, Europe & USA	The development of new technologies in treatment is helping people not only live longer but determine the most effe… https://t.co/Or7OQRhnaQ
1554	AllTypesMassage	Manchester, England	Don't Be Grumpy🤨 Book A Massage! 🤙 0161 834 9213 Or 07415 831969 📧 info@manchestermassage.co.uk 🌐… https://t.co/D5t1u7D1EA
1555	ngengeshi		Do you want to check the endless benefit of these good systems? https://t.co/S5Zgbb3yyK Furthermore, these other co… https://t.co/0L7l4L8kdF
1556	SBHGCareers	Long Beach, Ca	See our latest #LongBeach, CA job and click to apply: System Administrator - Support - https://t.co/Wp6Ytb1NUd #Healthcare
1557	julianlavila	En alguna comisura	I share my resume. I am a biologist interested in the study of tropical disease vectors, ecological niche models, s… https://t.co/TZLUqonXnm
1558	chrishendel	Vermont, US	"Persistent #COVID19 racial and ethnic inequities are likely caused by structural #racism that results in an increa… https://t.co/exLHBZNey5
1559	MadisonDavisLLC	Tarrytown, NY	A Madison-Davis client is currently hiring a SVP, Senior Credit Officer – Commercial Real Estate &amp; Healthcare (New… https://t.co/QfJKbGciHV
1560	gshvin	Vincennes, IN	Sign up for Health Connections Now! This email newsletter is designed to introduce you to our hospital’s services,… https://t.co/f2j6QxdyzB
1561	tim39941098	Earth Between Mexico & Canada	@re8el__scum REGISTER TO VOTE PRAGMATIC https://t.co/K48YHJ52VU #UBI=END POVERTY recycle100=END UNEMPLOYMENT… https://t.co/RsPktNkM0e
1562	hamtvofficial		New Video Out Now**** Link: New Video Out Now*** Link: https://t.co/OhIz7ym93z #heart #heartattack #Heartbreaking… https://t.co/oR7gjBQUw7
1563	RWJBH_Jobs		Interested in a job in #TomsRiver, NJ? This could be a great fit: https://t.co/PoSVVtlYj6 #Healthcare
1564	ITJuana_	Tijuana, MX / San Diego, CA	📢 Latest News | ITJuana featured in The San Diego Business Journal The article “ITJuana Arms Cos. With Cross Border… https://t.co/ZB7RQsG4Am
1565	SSHorg		Hey, #SimOps2021, we see you over there working on next week's news ... 👀 #healthcare #simulation #ops
1566	infowerks	Las Vegas, NV	If you're switching EHRs or other healthcare software applications, a data conversion is part of the process. Get t… https://t.co/h5b6EQplXi
1567	Proprio_Vision		Human innovation never ceases to amaze. We can't wait to bring the next technological advancement to surgery!… https://t.co/90m75cLWwj
1568	joncwarner	Los Angeles	Value-based care should be the standard in US #health and #Healthcare but it's so hard to steer stakeholders way fr… https://t.co/4UzgghwIku
1569	MyHospitul	Port Harcourt, Nigeria	https://t.co/p7V33ZHk86 Do you want to know more about Indigestion? Kindly check out this video. If you find the v… https://t.co/qIdA5D7Hbc
1570	DrFaiselSyed	Tampa, FL	For more information about today’s topic and to explore opportunities with ChenMed, please visit… https://t.co/laKg3WJ3uo
1571	Will_H_Ferguson	La Canada Flintridge, CA	Look back at the 10 ways #telemedicine transformed #healthcare in 2020 in @EBNbenefitnews. #health… https://t.co/lPQLwtVfyH
1572	GDPUKcom	Manchester	Toothache? Try Twitter! -- https://t.co/jsz7H8SdRl -- #dentalresearch #dentistry #news #healthcare #GDPUK https://t.co/kIEwe7mKQM
1573	MMMnews	New York, NY, USA	Are you joining us? MM+M Hall of Femme will be held on June 3 and we will be celebrating the most inspiring women i… https://t.co/6YnqsfDRp8
1574	AcadianCareers		Want to work at Acadian Ambulance? We're hiring in New Orleans, LA! Click for details: https://t.co/CSvxCgJ2uw #Healthcare #AcadianCompanies
1575	SayItForwardNow		So grateful to Dr. Shakira Choonara for sharing her perspectives about the impact of class on #healthcare, shifting… https://t.co/lj9Q2RrrmO
1576	LSciNation	Boston, MA	Life Science Nation (LSN) renames its two newest conferences under the Redefining Early Stage Investments (RESI) ba… https://t.co/0nxKSWmzHJ
1577	tonyj01	Manchester	NHS Dental Charges ‘Scrapped’ If SNP Wins Election - our commentary says - history shows this will not work… https://t.co/cnem8WhgIX
1578	DavidBroderDO	Old Westbury, NY	Hospital worker in Italy is under investigation for skipping out on work for 15 years while receiving his full sala… https://t.co/WlLn7nWzEp
1579	CanaryLocke	South West	Working Without A Net: HEALTH-CARE IN AMERICA https://t.co/F0pV0bTR35 *4/21/21 #PBS aired #healthcare America vs Th… https://t.co/nYn9UqtSbl
1580	clinicoin	Uvita, Costa Rica	Wearable Tech in Healthcare: Possibilities and Pitfalls https://t.co/rWSG7Sjv16 #wearables #wearabletech… https://t.co/WTRKsRzU8b
1581	Nalashaa_HIT	Iselin, New Jersey	Wondering what information to disclose to the public, under the latest rules? Look no further. #TinC #healthaccess… https://t.co/MC3UVwWgLQ
1582	SRbuilt	Las Vegas, NV	Watch the video below to see 8NewsNow’s coverage of this exciting event! #SR #SRBuilt #FCLV… https://t.co/iL0xuyHRXY
1583	Leslinepodcast		Take the risk or lose the chance. The new episode of my podcast is out now. Listen and share your thoughts. We ar… https://t.co/BohlwP6rMJ
1584	UChicagoMedJobs	Chicago, IL	Join the UChicago Medicine team! See our latest job opening here: https://t.co/dmekyqkVZ0 #Healthcare #Chicago, IL
1585	PArora07		Leads for #Delhi. Verified personally by a friend. #amplify #IndiaNeedsOxygen #IndiaFightsCorona #DelhiFightsCorona… https://t.co/XqBViFtInq
1586	asianjobs	USA	#Hiring a Clinical Care Manager LINK: https://t.co/flF95l4tP5 #ClinicalCare #Managers #Healthcare… https://t.co/x8xmd4MZYD
1587	ChiTrust	Chicago	“The social #inequality and stigma afflicting LGBTQ+ and TGNC populations in #Chicago creates a #healthcare quandar… https://t.co/DSA1qH3IMG
1588	MedTechDaily	Cleveland, OH	Red One Medical &amp; Quick Tube Medical this week announced a partnership to provide #ChestTube devices to U.S. milita… https://t.co/rQO3leUjvs
1589	hdavulcu	Phoenix, AZ	@EmilyPisacreta @BeyondType1 pharma companies dont care about the #healthcare industry. they are not interested in… https://t.co/o64zkhLLaI
1590	kurtlohmann	Seattle, WA	How to Effectively Use Digital Marketing for Healthcare https://t.co/NEHNgYtkRh #healthcare #marketing #digitalmarketing
1591	Nextinncreation		Your health is our responsibility #CovidIndia #COVIDEmergency2021 #healthcare #safety #EVENT #DelhiNeedsOxygen… https://t.co/0izeCsrlzM
1592	lgibson12397		the #5things i was #grateful for today 1 a new day✨ 2 my first cuppa☕ 3 hearing mum giggle😂 4 beautiful sunshine☀️… https://t.co/VNQ1Aa7jDA
1593	CovanceJobs		Want to work in Beijing? View our latest opening: https://t.co/3leMXOxMjg #Healthcare
1594	Doc_Narendra	India	Telemedicine services Uttarakhand, Nobel step by Uttarakhand government #NEETPG2021 #Neetpgpostponed #COVID19… https://t.co/EmG9oHhwTx
1595	dhgeonline	United States	Leading #healthcare teams through changes can be challenging. Do you have a plan for working through changes with y… https://t.co/HzS2Yrcyts
1596	MoveInterstate	Greater Washington, D.C.	Specialty Rx apps are expanding into other #telehealth services, due to increased consumer demand, reports… https://t.co/35IJTAEoHY
1597	JohnNosta	07945	Surprise: Your Car Insurance Plan May Not Cover High Medical Bills After A Crash. #healthcare #medicine… https://t.co/XYpWgSPxVA
1598	ENTAllergyDocs		Have novel research tied to allergy, inflammatory disease in #ENT, comprehensive management of allergy and inflamma… https://t.co/AgBh2NTTo0
1599	healthinsagnt	United States	How Much Is Principal Financial Group Health Insurance Worth? https://t.co/iszi0l6Shl #healthinsurance #obamacare #medicare #healthcare
1600	mcmasterchse	Hamilton, Ontario, Canada	Register&gt; 2nd Annual #McMaster University Review Course in Psychiatry 2021 #PsychiatryCPD https://t.co/78d8mcG38z V… https://t.co/2puqXkc5MI
1601	healthpodnet		Last day to register for this 2-day virtual event! Come and discuss the future of digital health with us at… https://t.co/vUkneT0r7z
1602	tim39941098	Earth Between Mexico & Canada	@thefakezzig @DaddyJimboo REGISTER TO VOTE PRAGMATIC https://t.co/K48YHJ52VU #UBI=END POVERTY recycle100=END UNEMPL… https://t.co/WNww5RFbkW
1603	LSciNation	Boston, MA	Since Digital #RESI March last year, 3,500+ #investors from 700 unique firms have joined in Life Science Nation (LS… https://t.co/KCq1bI4YoP
1604	tim39941098	Earth Between Mexico & Canada	@squidlyyy REGISTER TO VOTE PRAGMATIC https://t.co/K48YHJ52VU #UBI=END POVERTY recycle100=END UNEMPLOYMENT… https://t.co/3MitYUhSR8
1605	42Stocks	United States	https://t.co/YpRdbdMqYC 2021-APR-22 2:45pm Health Care · down -0.22% = $14.9 billion loss. #healthCare… https://t.co/4KhycWkglI
1606	tim39941098	Earth Between Mexico & Canada	@DaddyJimboo @thefakezzig REGISTER TO VOTE PRAGMATIC https://t.co/K48YHJ52VU #UBI=END POVERTY recycle100=END UNEMPL… https://t.co/qWNDBRtpso
1607	UofT_TCAIREM	Toronto, Canada 🇨🇦	How much do regulators or #doctors really know about the accuracy of new #artificialintelligence tools? •… https://t.co/yGPXFtCgvH
1608	investorNPress	United Starts	$DFCO Records First Sales of LikidoVOLT® Independent Power Generators With Hidden Villa Ranch… https://t.co/gP4HQkHILZ
1609	TriadBizLloyd	Greensboro Winston-Salem	Small businesses can now get thousands in tax credits for vaccine PTO. Here's how it works. -… https://t.co/t02igNEkYe
1610	HealthyCarnivor	U.S.	Microsoft’s Nuance Gambit Shows Healthcare Is Shaping Up as Next Tech Battleground #HealthCare #health via… https://t.co/jMVgu6WwCh
1611	itnEditor	Illinois	@itnEditor #Women at high risk of #breastcancer face cost-associated barriers to care even when they have… https://t.co/NY6UbNtSMP
1612	NewCommunityTec	Newark, NJ	If you missed today's virtual info sessions for our #healthcare classes, don't worry. You can reach out to us by ph… https://t.co/DXbBvzh17z
1613	usnehal	Cambridge, MA	@DrWhatABurton draws #parallel vilify POC examples #hospital/#healthcare institution’s communication =#SciComm on… https://t.co/DWuAYUeKzW
1614	tmj_bna_health	Nashville, TN	Career tip for landing jobs like "Associate Health Policy Data Analyst" in #Nashville, TN. Go on informational inte… https://t.co/7xGyu7XKUr
1615	OrangeL41519056		I see a lot of potentials in this article! #thursdayvibes #healthcare https://t.co/BuC1z1o0tF
1616	tim39941098	Earth Between Mexico & Canada	@DaddyJimboo REGISTER TO VOTE PRAGMATIC https://t.co/K48YHJ52VU #UBI=END POVERTY recycle100=END UNEMPLOYMENT… https://t.co/nmgxVj5jll
1617	omlimitess	world	PEOPLE ARE RAVING ABOUT THIS SUPERFOOD! WHY DON'T YOU TRY IT? RISK FREE! Order Now!👇 https://t.co/QGRvA7QUEe… https://t.co/F09YqzZ7mh
1618	BeckersHR	Chicago, Ill.	Listen here: https://t.co/iHcoSQMlMf This episode features Imelda Dacones, M.D., President and CEO at Northwest Per… https://t.co/QpYnB6Pw6g
1619	tonyj01	Manchester	Government Evasive On Reducing ‘Colossal Backlog’ https://t.co/eLkI8L1wVF - #dentalhealth #dentistry #news… https://t.co/ug1ffKlLxJ
1620	healthylifes21	Earth	PEOPLE ARE RAVING ABOUT THIS SUPERFOOD! WHY DON'T YOU TRY IT? RISK FREE! Order Now!👇 https://t.co/cuI61OZfO3… https://t.co/E1NkFSdUAI
1621	becker_sbecker	Chicago, IL	Listen here: https://t.co/fyoxdejVYh This episode features Imelda Dacones, M.D., President and CEO at Northwest Per… https://t.co/baZaV2ksrQ
1622	fitnesshub21		PEOPLE ARE RAVING ABOUT THIS SUPERFOOD! WHY DON'T YOU TRY IT? RISK FREE! Order Now!👇 https://t.co/aNBqi9aMRP… https://t.co/uGjcSzj8j0
1623	johnnybismark		Healthy Life Habits: A Daily Meal Planner, Food Log, Sleep Habits Tracker and Exercise Logbook, (90 Day Self-Improv… https://t.co/ruPFc1FEqN
1624	janicesellis1	Kansas City, Missouri	Once we get through this crisis, what real steps will be taken to address poverty and racial inequities that contin… https://t.co/547HoWAjQ5
1625	FxMedCenters	Paramus, NJ	#Inflammation is your body’s #natural response when you have an #injury, #wound, or #infection and enables you to… https://t.co/yJtsCfLpN6
1626	tim39941098	Earth Between Mexico & Canada	@thefakezzig REGISTER TO VOTE PRAGMATIC https://t.co/K48YHJ52VU #UBI=END POVERTY recycle100=END UNEMPLOYMENT… https://t.co/vYXK81CoIh
1627	unionhealth_job		Want to work at Union Hospital? We're hiring in #TerreHaute, IN! Click for details: https://t.co/pr1XUNM7pq #Healthcare
1628	BazarSleek		New Youngevity Products Here To Live Your Best Life,You Need 90 Essential Nutrients Every Day Youngevity Products… https://t.co/VNKVMWBoJB
1629	Stock_Market_Pr		FREE COVID-19 VACCINATIONS AVAILABLE THROUGH GEORGIA’S FAMILY PLANNING &amp; PRIMARY #healthcare NETWORK… https://t.co/Ffc1oAH9MQ
1630	channelchek	Boca Raton, FL	It is estimated that the #genetics market is worth US$3.8 billion, and it is expected to reach US$13 billion by 202… https://t.co/V8sJlAI1SR
1631	oneandonlyklara	Key West, Fl	Officially Vaccinated!! Getting the vaccine is a real glimpse of what free Healthcare could look like in the US.… https://t.co/FY6IWMwem6
1632	30smidorima49		Have you notice the changes with #healthcare system? https://t.co/jJLWYIQNEy These other companies seemingly entere… https://t.co/trRustCuWz
1633	ChilmarkHIT	Boston MA	Doom scrolling through the #Pandemic was easy to do, for doom was in abundance. Make no mistake, #COVID wreaked hav… https://t.co/jk3NrHBYnP
1634	workmtc	Centerville, UT	Want to work at MTC? We're hiring in #Livingston, TX! Click for details: https://t.co/7iUcgvBMyU #Healthcare
1635	HK_PPR	Washington, D.C.	After hitting 200 million #COVID19vaccine doses, what's next for the U.S.? In our latest "The First 100 Days of the… https://t.co/9BIJxhsKlk
1636	BlueBer31138654		You should take a look at these impressive innovations!#healthcare #stocks https://t.co/WZToDLVfoB
1637	StateyTeam		Great opportunity for y’all! Here’s an info graphic I made with all of the info! Would be great to have… https://t.co/62XfZNM8h6
1638	BeemanMarketing	Williamston, MI	An interesting article about the future of hearing care. 👀👉https://t.co/i5kvDoms4A . . . . . #audiology… https://t.co/W6gHbvUr9l
1639	MSCITweets	Rolling Meadows, IL	How can we build a better #infrastructure for #healthcare, therapeutic medications, PPE &amp; #vaccines? What have we l… https://t.co/z575n6YDcC
1640	UTHealth_SBMI	The Texas Medical Center	AccentCare turns to AI for re-admissions help #AI #artificialintelligence #SDOH #healthcare https://t.co/b8Rj9oyG6G
1641	DigicareT	107 Commerce Rd, Boynton Beach	#Digicare has been providing #healthcare #clinic settings with the most accurate and reliable #patientmonitoring… https://t.co/CRTcayGKs4
1642	Holland_Knight	International law firm	After hitting 200 million #vaccine doses, what's next for the U.S.? In @HK_PPR's latest "The First 100 Days of the… https://t.co/IHEKbqZ4Z1
1643	WorkforAultman	Canton, OH	We're hiring! Read about our latest job opening here: RESPIRATORY THERAPIST - AULTMAN MAIN - https://t.co/6bchnI5NNu #Canton, OH #Healthcare
1644	SEHQC	Charleston, SC	There are a number of challenges keeping healthcare providers from optimizing their reimbursement. It is important… https://t.co/NWQ00RuRSM
1645	StripyLightCIC		We have Facebook groups for #education, #business, and #healthcare professionals. Follow us!… https://t.co/hWgCT2nGcH
1646	Innov_Clin_Neur	West Chester, Pennsylvania	The @APA has released its "Stress in America" report. Key findings include #WeightGain during the #Pandemic, distur… https://t.co/jl57RV5BgJ
1647	13cloudwalker	chennai india	Indian middle class running around in crisis crying about a failed healthcare system. Dalit and other marginalized… https://t.co/DCUwESSzJe
1648	BeckersHR	Chicago, Ill.	Listen here: https://t.co/jPMtHUCrql This episode features Manny Rodriguez, Chief Marketing, Experience &amp; Customer… https://t.co/KBnGgnxhvR
1649	UofTNursing	Toronto, Ontario, Canada	On #EarthDay we are sharing a #tbt to a Q &amp; A with our graduate students and prof. @QuinnGrundy discussing the oppo… https://t.co/DTPy8RpISc
1650	RevolutionsCen		#Dailythoughts #Thoughts All FALL ill #oneday #Healthcare isnt free U #pay if in poor country or your… https://t.co/BTEB4uTCWu
1651	AghiathChbib	United Arab Emirates, Dubai	Carb-X awards up to $3.9m for neonatal sepsis diagnostic https://t.co/aGcsvxuNVa #digitalhealthcare #healthcare https://t.co/1PpfuCLK3H
1652	SurelineSystems	Santa Clara, CA	Whether it’s #healthcare industry, financial services companies, or educational organizations, we will help you ach… https://t.co/tYfCuU2D8d
1653	MillwrightsOnt	Toronto, Ontario	Tax fraud affects the entire construction industry, shrinks public budgets, and even increases health care costs.… https://t.co/RpFu0Za3TZ
1654	Manojj_Vyas	JNU old campus.	Indian Govt/State Govts must prepare in advance for post covid-19 recovery help simultaneously. So many lungs are… https://t.co/AKuW6yR9jC
1655	becker_sbecker	Chicago, IL	Listen here: https://t.co/W0DRlXN9rU This episode features Manny Rodriguez, Chief Marketing, Experience &amp; Customer… https://t.co/OmRGCblqrU
1656	InSyncOnline	Roseville, CA	Short on nursing staff? We have the perfect candidates for your business. Visit us at https://t.co/fdhZ1aR6W8… https://t.co/KtVrA55Skm
1657	LaMondre_P		Penn Scientists Correct #Genetic #Blindness With a Single Injection into the #Eye. #healthcare #inclusion #pwd… https://t.co/HRGDuFI0gh
1658	NCHCareers	Columbus, OH	As #LabWeek2021 continues we are celebrating our #healthcare heroes! The members of our medical laboratories play a… https://t.co/38QWqHpoWz
1659	MailMyStatement	Colorado	Fed Joint Advisory: Patch These 5 Vulnerabilities Under Active Attack https://t.co/qa5mQjLVA9 via @SecurityHIT #healthcare
1660	TheLanaReid	Los Angeles, CA	📌A reminder to myself. A reminder to YOU… and YOU… and YOU too! Love &amp; Light PLUS Peace &amp; Blessings -Lana 💜… https://t.co/spVLV9yUkg
1661	SparrowCareers	Lansing, MI	Many of our caregivers have 20+ years of service with Sparrow Health. They are changing lives, including their own.… https://t.co/M5kpN5Sa8N
1662	AMHealthJobs	Tennessee, USA	This job might be a great fit for you: Certified Nursing Assistant (CNA) Class - Course Start: May 17th, 2021 -… https://t.co/0adJ4pM7PS
1663	dietfoodpoland	Poland	2021’s Top Plant Protein Powders You Need to Know About kindly Read full blog to get know about the full list of it… https://t.co/rK8EzkqGUP
1664	ancchacon		𝙒𝙚𝙗𝙞𝙣𝙖𝙧: 𝙃𝙤𝙨𝙥𝙞𝙩𝙖𝙡 𝙍𝙤𝙗𝙤𝙘𝙖𝙡𝙡 𝙋𝙧𝙤𝙩𝙚𝙘𝙩𝙞𝙤𝙣 𝙂𝙧𝙤𝙪𝙥 (𝙃𝙍𝙋𝙂) 𝘛𝘩𝘶𝘳𝘴𝘥𝘢𝘺, 𝘔𝘢𝘺 20, 2021 @ 𝘕𝘰𝘰𝘯 – 1:00𝘗𝘔 𝘌𝘢𝘴𝘵𝘦𝘳𝘯 @ahahospitals… https://t.co/exV4ojFfYs
1665	3dheals	San Francisco, CA, USA	Sign up for #Healthcare #3DPrinting #Bioprinting #Newsletter News | Insights | Events https://t.co/Mrrp4QaAX0 https://t.co/1Txpqwe3k9
1666	hcapllc	San Diego, CA	We’re pleased to announce that HCAP portfolio company @arosa_care has joined the @CecaFoundation, an organization t… https://t.co/kogIWJBna6
1667	Vistex	Hoffman Estates, IL	Mark your calendar for May 11th! We are honored to have @patrickdixon, Futurist and Physician, kick off the event d… https://t.co/vKKkfiPEhC
1668	amandaleigh181		What I’ve learned while working in healthcare is your superiors who get paid WAY more than you will run you into th… https://t.co/xWn7O6ShPC
1669	HCNowRadio	Atlanta GA	NEXT at 2:30 PM ET An insightful thought leader segment as @HITAdvisor welcomes back @jhalamka &amp; @plcerrato to revi… https://t.co/Sv0P3ufIvT
1670	AmanMauj	Ludhiana	Looking at #COVIDEmergency2021 all across the world. Canada needs this more than ever. Opportunity for the people in #healthcare
1671	LSciNation	Boston, MA	#Earlystage #entrepreneurs, this is for you! Digital #RESI panelist, Scott Weiner with Amzak Health discusses how… https://t.co/wUvKCTu4z9
1672	getcarehero	New York, NY	It's Earth Day! Let's all demonstrate support for the environmental protection of our planet 💚… https://t.co/UIOCaFMc8O
1673	LACARECAREERS	Los Angeles, CA	No matter what your role at L.A. Care Health Plan, you play an essential part in helping us to improve healthcare f… https://t.co/P29CULs3Zh
1674	VijayaNath1	United Kingdom	#BMJLeaderChat yes technical brilliance like other sectors is not a marker of brilliance in #Leadership - an art a… https://t.co/FslUa2t2h8
1675	DigitalSalutem	Global	How Fitness Wearables Will Evolve In The Future https://t.co/g0YGnpym69 #healthcare #digitalhealth #wearabletech
1676	ZacSmithNEWS		$EMOR - Building a first class healthcare network with the acquisition of 5 Star Pharmacy. #Healthcare #Pharmacy… https://t.co/ZF4hYkJr3p
1677	CliniSpanHealth	Charlotte, NC	“We found a disproportionate number of excess deaths among the Black population in the United States,” - just more… https://t.co/ULztwZB5zh
1678	BRGexpert	Emeryville, California	Using research conducted by Jason Moretz &amp; Nick Chmielewski, @ENAorg revised its position statement on… https://t.co/zjDsfl1yS5
1679	_timos_	Global	Twitter now supports full-size images up to 4K on Android https://t.co/DpmtAo1mZA &gt;&gt;&gt; https://t.co/2FO2ai4x9M… https://t.co/6Z8Yynk46o
1680	SONSIEL2	Boston, MA USA	Join us on May 14 -16 to build the future of #healthcare &amp; improve access to #care. The #NH4H, by @JNJNews #SONSIEL… https://t.co/3thXyWwlX2
1681	BartonCareers	South Lake Tahoe, Ca	Can you recommend anyone for this job? Medical Assistant- Barton Family Medicine - https://t.co/nnZwJ4KriP #hospitaljobs #Healthcare
1682	PACE_PR	New York, NY	The latest episode of The PR Pace Podcast is live featuring interviews with @PACE_PR client @Poochigian and… https://t.co/6vn8meZkiq
1683	HealthLeaders	Middleton, MA	How can healthcare systems help address the rapid-growing demand for high-quality behavioral health services? In th… https://t.co/d3kVDXwFwE
1684	CLP_OFL	Toronto, Ontario	Photos from our April 20 'Organize Now For A Decent Work Future' online organizing meeting co-hosted with… https://t.co/DoRZDt3D9q
1685	EssaysAgrade	UK/USA	Essays Writing Services ‼️Having trouble putting your ideas into words? DM. #dissertation #thesis #Course #Help… https://t.co/FV0Me0Ybft
1686	EarthWizardInfo	USA	get your diet working for you - has your diet produced the results you are seeking? - visit https://t.co/bCbpRTb3Xs… https://t.co/MLqVVqVUdB
1687	PetersNewJobs	Ottawa, Canada	Hiring Registered Nurses @OttawaHospital. https://t.co/3etnCvBZB0 #OttJobs #Nursing #Medicine #Healthcare
1688	BeckersHR	Chicago, Ill.	Listen here: https://t.co/x9nG22b1bL This episode features Debbie Albert, Senior Vice President of Patient Care Ser… https://t.co/vKyrynaOKi
1689	becker_sbecker	Chicago, IL	Listen here: https://t.co/ljgd0DFD47 This episode features Debbie Albert, Senior Vice President of Patient Care Ser… https://t.co/cinRtPaCFh
1690	SUBTAstudios	Michigan, USA	Controversial #subscription practices can have severe consequences, just ask @LifeMD. The #telehealth company is fa… https://t.co/SIF6qzrgf5
1691	RLDatix		Happy #EarthDay! How can #healthcare professionals help reduce the negative impact that waste has on the environmen… https://t.co/m0EvzgFGTk
1692	hca_health		St. Mark's Hospital provides unparalleled career opportunities in all clinical specialties. See if you’re the right… https://t.co/RJf1gXW5fC
1693	Sherloc15936830		It says that these other companies recently partnered with BurstIQ to deploy its Dashboard over BurstIQ’s blockchai… https://t.co/N8c5X8KFTb
1694	ShefaliMalhot17		#Biobanks Market| Key Performing Regions| Drivers And Challenges Global Biobanks Market is segmented into Product T… https://t.co/6pokYMpKIf
1695	BackyardBooks	Vancouver, BC	#covid #pandemic #healthcare #solutions #healthpolicy #healthadmin "With the backdrop of the COVID crisis, the les… https://t.co/bP3RGFH8AW
1696	knowlengr	Greater Metro NYC	Unconventional #PatientsAsPartners ICU care focus of @OnlyHuman report https://t.co/XLTfWkkuXW #healthcare #HealthIT https://t.co/co5A7YnMgw
1697	kulkarnilawfirm	Philadelphia, PA	What might the future look like for #clinicaltrials? Will #patients be better informed? | #Healthcare #Covid19 https://t.co/hiEnceznE1
1698	Shaun_LDNurse	Birmingham, England	1. This.👇 An aside, but a good deal of contemporary education practice, especially of the online variety (include… https://t.co/cKF4LvtiZO
1699	OnLocationEd		The #healthcare industry has become a frequent place for actors to find work. One example of this is the Bloc, whic… https://t.co/5DVUCcsPJ0
1700	KristinBaird	Fort Atkinson, WI	Attention #healthcare #leaders. Did you know a 1% improvement in #retention results in an average net gain of $306,… https://t.co/ie7LtypFyS
1701	CharouRathore	India	@Zachjoe16 Amen 🙏 Provided Mr @narendramodi @drharshvardhan officials in @MoHFW_INDIA immediately put into practic… https://t.co/zTv9f4qhXG
1702	EmerusCareers	The Woodlands, TX	We're hiring! Read about our latest job opening here: Emergency Room Technician - Paramedic -… https://t.co/EDujd7T6hn
1703	Theora_Care	Austin, TX	How do you keep a mobile workforce of 10,000 connected with hands-free cellular communication, access to informatio… https://t.co/A7wEkTBRXL
1704	RttCraig	San Diego, CA	Accumen to Host a Webinar Discussing Best Practices for Implementing a Successful Telehealth Program… https://t.co/BA4OQIr4f3
1705	C4AHC	Washington D.C.	...Congress should abandon these draconian policies and put its energy into capping Medicare out of pocket costs fo… https://t.co/AkoD6sU9iz
1706	Rampyourfuture		I live at the intersection of "It's not anxiety, my symptoms are real" and "I struggle with mental health and I nee… https://t.co/orAhHJfmKP
1707	FairCom_Corp	Columbia, MO	IoT is changing #manufacturing, #transportation, #healthcare, etc. With this ongoing shift, a new form of… https://t.co/vBrqRUXhFc
1708	BeckersHR	Chicago, Ill.	Listen here: https://t.co/JnzMFvWVna This episode features Scott Arnold, Executive Vice President &amp; CIO at Tampa Ge… https://t.co/lnYB4Uiy8R
1709	HDC954	4224 Hollywood Blvd, Florida	"Good health is not something we can buy. However, it can be an extremely valuable savings account." -Anne Wilson… https://t.co/infLptJPw4
1710	HCNCA	Calverton, Maryland	We are excited to share the following webinars presented by our partners, @UpwardlyGlobal, @QuestDX, &amp; eReceivables… https://t.co/SiG9lO9R6s
1711	becker_sbecker	Chicago, IL	Listen here: https://t.co/BPiOfXUPE4 This episode features Scott Arnold, Executive Vice President &amp; CIO at Tampa Ge… https://t.co/kVIikaZeY3
1712	UChicagoMedJobs	Chicago, IL	This job might be a great fit for you: Clinical Lab Associate - Day Shift - Part Time - https://t.co/PRtpch3lqD #Healthcare #Harvey, IL
1713	impresivhealth		Don’t wait for the right opportunity—create it! Join Impresiv Health’s Talent Network and get notified of new oppor… https://t.co/oGWboXbXSC
1714	MMMnews	New York, NY, USA	Nominations are still open for the Pharma + Device All-Stars Awards presented by MM+M and PMD. Have you submitted?… https://t.co/WYKoqIcA4T
1715	IrmaRaste	Global Health+Tech from Boston	Beyond #medicine: #pharmacies play significant role in #healthcare of communities &amp; are essential partners in care… https://t.co/jjyrA52ib6
1716	CyrilCoste	London, UK	Text analytics in #healthcare analyses unstructured text to extract relevant information, and transform it into str… https://t.co/MrViya57vX
1717	JoinHealthPRO	Hunt Valley, MD	Want to work in FL? View our latest opening: https://t.co/PX5dnAWvMz #weCare #Healthcare
1718	DanielsHCareLtd	Witney, England	The @WHO’s framework recognises that for healthcare to be truly universal, relevant and responsive to the changing… https://t.co/06mvoMMLeW
1719	LisaStahr4		Happening now https://t.co/3ENT5m8Nlg #arpx #Healthcare #bailouts
1720	AboutKidsHealth	Toronto, Canada	Short-term changes in pressure in one or both Eustachian tubes (the tubes that connect the ears to back of the mout… https://t.co/6RryYUsphg
1721	healthcentral		#Airpollution is the 4th overall risk factor for poor #health worldwide (slotting behind only #highbloodpressure, d… https://t.co/XJI3IobRnz
1722	technossus	Orange County, California	Innovation is a challenging process, but it starts by solving actual problems. https://t.co/MpmBXIVCJW… https://t.co/oPab8URB7Q
1723	CalianGroup	Canada	In need of modernizing your #Healthcare infrastructure and managing #CyberRisk? Find out more on what the #1 consid… https://t.co/Ug6VWn4ipI
1724	BenchsMarky		Satisfy your curiosity about #BigData security of #Healthcare! https://t.co/UoZsHFyWDf Based here, the adoption of… https://t.co/JqL1IgcqVR
1725	WiseWmn	Toronto, Canada	@680NEWS What about rest of the 18+ in this hot spot? Some work in a grocery store, while other works for schools,… https://t.co/psmQzzYYDI
1726	VaveHealth	Santa Clara, CA	This week marked Vave's 6th birthday — check out this great 2015 #TBT! We are excited to continue riding the wave… https://t.co/teiJ7Pwzpm
1727	pereion	Boston	On-demand webinar on the CX analytic opportunity in healthcare insurance. Learn about the #CX analytic solutions th… https://t.co/GK8IT4bpq9
1728	UVARACloud	California, USA	Tired of having to go to your #GIS department to get a #facility #map? We have a solution that brings #geospatial c… https://t.co/TxmqnSu17p
1729	LonnieHirsch	Portland, OR	Is it too soon to think about surgery on Mars?? Not for some people. Good for them! #healthcare #surgery #Mars… https://t.co/QseYe6MzOE
1730	Elevationrepsfs	Denver, CO	We're all about going the extra mile to serve our customers in the Rocky Mountain region! If you're in the restaura… https://t.co/MvFFtzT514
1731	IMC_Fresno	5150 N 6th St, Ste 100 Fresno,	-- Choose your own path -- Wake up today and decide if you want to start your journey to a pain free life. Don't w… https://t.co/f8aTYc4S9x
1732	CareAlignAI		“As of Thursday morning, at least 3,061,100 people have died from coronavirus.” @nytimes As the battle against Cov… https://t.co/vUh5i1ePUU
1733	festervand	Little Rock, AR	A survey conducted by #TeamWE reveals what role technology plays in protecting and supporting #healthcare organizat… https://t.co/RpK5EzzP24
1734	tmj_NJ_finance	New Jersey	Want to join a growing team of patient-focused, supportive #healthcare and #rehab professionals? We are hiring for… https://t.co/hNbakqPKmG
1735	KHNcareers	Kettering, OH	We're hiring! Click to apply: Occupational Therapist-Soin Medical Center- Resource 1st shift -… https://t.co/e5HS574ksp
1736	tmj_VAF_health	Fairfax, VA	Can you recommend anyone for this #Healthcare job in #SilverSpring, MD? Click the link in our bio to see it and mor… https://t.co/YwcOKbUOE6
1737	CELasers	Rochester, NY	Researchers from the University of Washington share 4 steps healthcare professionals can take to help alleviate bur… https://t.co/1SxfFIyHbT
1738	TrueFort	New Jersey, USA	In @Forbes: 11 #Jobs That May Be Automated In The Next Decade - Sameer Malhotra, CEO of @TrueFort discusses… https://t.co/vsehd0dqdv
1739	TailorMedTweet		The Biden administration will provide #ACA federal marketplace navigators with $80 million in funding to help peopl… https://t.co/yWRTQB2hfV
1740	Stock_Market_Pr		Philips Joins Forces with National Minority Quality Forum to Address #healthcare Disparities https://t.co/F6968h1zYo #StockMarket
1741	HJK_Tweets	Cleveland, OH	Hospitals and health systems post-pandemic - how to leverage #tech for the future of healthcare:… https://t.co/sEYDG6qod9
1742	VijayaNath1	United Kingdom	@tony_berendt @BMJLeader @DrAoifeMolloy @simonmoralee Yes very important have really enjoyed contributing to this a… https://t.co/DajYss4Hhr
1743	MLaFleurBrooks	Vermont, USA	OK - just a bit of #Healthcare humor. https://t.co/IUVEob3hGo
1744	LReedsbooks	Oregon, USA	Patients in hospital need an advocate (family member/friend) by the bedside. It is time to change the no visitor po… https://t.co/6OyEl3qE7J
1745	millennium_news	Florida	Can you recommend anyone for this job? CMA, Certified Medical Assistant-Walk In Clinic (Port Charlotte) -… https://t.co/P1MzDIOmPR
1746	HealthyCarnivor	U.S.	Saudi Arabia to invest $66 billion in healthcare infrastructure by 2030 #HealthCare #banking #health via… https://t.co/2M5hG7XsL7
1747	tmj_stl_health	Saint Louis, MO	Check out Mercy’s open position at #Festus, MO as a Pharmacy Technician I! https://t.co/6LFYP80b8t #HealthCare
1748	RWJBH_Jobs		Can you recommend anyone for this job? Sterile Processing Tech Cert FT 3p - 11p - https://t.co/AzSN2cHogU #Healthcare #JerseyCity, NJ
1749	ActionTime	Beautiful Vancouver, Canada	#CovidCrisis 2021: #Canada MUST Put In Travel Ban ASAP as #India's World Record-Setting #Covid Case Numbers Show Th… https://t.co/3ItJCiMMg4
1750	GAValueNetwork		Biden is poised to transform how America treats industry. He must follow through https://t.co/tibNkNRFeQ… https://t.co/2ScGsPwjm4
1751	docspreferredhh	Concord, CA, USA	#Coffee is very healthy.☕ It’s high in #antioxidants, and studies have linked coffee intake to longevity and a red… https://t.co/5ZGBV7D2rZ
1752	SeniorsSpeakOut	All Around the Country	#Seniors: we hear you! We will be sure to express your concerns about prescription drug costs, changes to #Medicare… https://t.co/7vU3Bwjd2r
1753	AfyaFoundation	New York	Afya has been helping #HealthcareHeroes around New York during #Covid19, delivering #PPE to #healthcare facilities.… https://t.co/naRThrQEY4
1754	PressGaney	South Bend, IN	The #COVID19 pandemic has revealed opportunities to improve aspects of organizational culture that #healthcare lead… https://t.co/1jhnzGh55A
1755	GreenPog		Discover the informative #healthcare tailored to your favor by this sponsored post. https://t.co/HVgDHQjyZ6 These o… https://t.co/tEP9hnV7FZ
1756	docweighsin	San Francisco, California	Once you have the right strategies in mind to tackle healthy eating and take action to follow them, staying healthy… https://t.co/5VikZWsOkM
1757	modrnhealthcr		NOMINATE TODAY! Recognize those who are changing the face of healthcare in any of these four areas: population he… https://t.co/s9wgRvtqrX
1758	EastwoodHilton	Richmond, VA	Penn Scientists Correct #Genetic #Blindness With a Single Injection into the #Eye. #healthcare #inclusion #pwd… https://t.co/IHif09OSGG
1759	GiselleSoSocial	Atlanta, GA	Every sector of #Healthcare has been impacted by #COVID19 from #Data #Science #HealthComm #Doctors #Nurses — so m… https://t.co/mJFxtzbJHh
1760	Derek_Griffin1	Utah, USA	2% Medicare Sequester Cuts Delayed Through End of 2021 https://t.co/DPKsmGBm1S via @RevCycleIntel #healthcare
1761	HillromCorp	Chicago, IL	We're excited to announce the first enhancement to our Welch Allyn® line of #physicalexam tools in 20 years. We've… https://t.co/2DqkgQt2tG
1762	abusch		What do FAMG all want and everyone needs? What could be a Star Trek like breakthrough? It's related to DNA, but not… https://t.co/0eyfvCGpBZ
1763	WhiteKnightIT1	Florida, USA	Are You Sick And Tired Of Dealing With Managed Security Service Providers That Are Impossible To Reach, Won't Follo… https://t.co/8s8opIdD1x
1764	HCNowRadio	Atlanta GA	Healthcare de Jure Host and attorney Matt Fisher dishing up the latest with #healthcare industry experts. starts no… https://t.co/9GN6strRQg
1765	MailMyStatement	Colorado	Lawmakers urge HHS to conduct 'vigorous oversight' of hospital price posts after reports of noncompliance… https://t.co/6RdemLLeMS
1766	_CloudSolutions	Kingdom of Saudi Arabia	High quality healthcare in one platform! Read more about it https://t.co/1G8hveLuBl #Cloud_Solutions Driving Hea… https://t.co/84MWABtYXI
1767	gvhpodcast		"I was like "Can I ask you a personal question? Have you been vaccinated?" And she was like "No." You're putting th… https://t.co/H7AEKr723p
1768	UrgentCareHI	Four locations - Oahu	The COVID-19 vaccines are here! Help stop the pandemic and get vaccinated. Visit https://t.co/FVFXpVaH9m for inform… https://t.co/0fLAnlCVlQ
1769	GIANT_health	London, England	Meet @investliverpool at #GIANT2021 European #Healthtech #Innovation Week. Discover how #Liverpool City Region’s a… https://t.co/gcuh5c501C
1770	FitFunnFunny		Work pressure, Tension, Frustration can cause #Insomnia Just try to pick a healthy life when you can. #healthcare… https://t.co/HM1cEUuqVY
1771	VtRecruitment	Vermont	Help preserve and enhance the exceptional quality of life by serving the citizens in the State of Vermont. Click he… https://t.co/lm6XtWWpha
1772	RealNicel1	Orlando, FL	https://t.co/hCxQggv17Z Have you had your OXZGEN today??? #cbd #stress #anxiety #depression #healthylifestyle… https://t.co/0QNUac38lt
1773	JoinHealthPRO	Hunt Valley, MD	Join the HealthPro Heritage team! See our latest job opening here: https://t.co/zJus83WO26 #weCare #Healthcare
1774	SRHSCareers	Spartanburg, SC	We're hiring! Read about our latest job opening here: Navigator-Oncology Clinical - https://t.co/TSKppoXvoi #Healthcare #SRHSCareers
1775	LMAWomensHealth	New Jersey, USA	Did you know that DRINKING WATER helps prevent cavities, aids in digestion, and helps the body absorb nutrients? M… https://t.co/BbK61SpuJN
1776	QuantumGypsy9	Where I chose to be	@rkannegi @Jake83299761 @dannydoug23 @fordnation 6- For North America anyway, we're a Capitalist society. Pretty mu… https://t.co/d133kT6fK3
1777	badeluca		The ancient Japanese art of #kirigami offers a way to fabricate complex 3D #nanostructures for #electronics,… https://t.co/xs8TezeDp3
1778	tmj_vap_health	Newport News, VA	We're hiring in #Williamsburg, VA! Click the link in our bio to apply to this job and more: Pharmacist – COVID Vacc… https://t.co/vIS1QNNBKQ
1779	FRHSCareers	Norfolk, NE	You could be our next Radiology Tech - FRHS at #FaithRegional. Join our team and make a difference in the lives of… https://t.co/W9fOlxQ2m6
1780	UnitasUnited	57 St Mark's Place, New York	If you have any signs or symptoms of a mental illness, see your primary care provider or a mental health profession… https://t.co/IVkKUKQZzt
1781	staroneconsult	Kansas City, MO	5 Effective Ways to Protect Your Medical Practice from Data Breaches https://t.co/v2OKh8yxz9 #Databreach #Healthcare https://t.co/svc1AnFMmZ
1782	tmj_wak_jobs	Spokane, WA	CVS Health is hiring in #SpokaneValley, WA! Click the link in our bio to apply: Pharmacy Technician - Clinical Support - Spokane #Healthcare
1783	eFaxCorporate		From processing an incoming #fax or electronic #directmessage, to performing a patient query or requesting patient… https://t.co/KMMcpJ7AAj
1784	gomurj	Santa Cruz, CA	With the worldwide shift towards #healthcare delivered in the cloud, remote patients and clinical care-from-home ar… https://t.co/v7dTvTkKev
1785	Airth_research		Lancet study provide evidence that COVID-19 is Airborne. To know more about "Lancet COVID-19 Commission Recommendat… https://t.co/qbowngjlJ1
1786	freddytn	Cambridge, MA	... antiracism statements from leaders in academia are just window dressing. (4/4) #medicine #science #healthcare… https://t.co/kuRwcAtPja
1787	freddytn	Cambridge, MA	... w/out action that leads to institutional policy change such as recruiting and supporting minority faculty &amp; us… https://t.co/16aCZ4jF4q
1788	freddytn	Cambridge, MA	... and statements of condemnation after a Black person is killed by the police or an Asian American person is assa… https://t.co/rR3dPjBlXJ
1789	AngelHeartJoy	Port Townsend, WA	Finding Your Immunity from Disease https://t.co/JLDXLXWWKN via @YouTube #Healing #Prayer #Jesus #vaccine #vaccines… https://t.co/wYNLAdNaTx
1790	VitalConnectMRX	Canada	Viewing your own face, even subconsciously, is rewarding https://t.co/3VEA3nbeaf #Neuroscience #Healthcare #Insights
1791	StrategicHealth	Washington DC	Podcast: the Critical Role of Artificial Intelligence and Internet of Things in Patient-Centric Care During the… https://t.co/IpkfDOVQNv
1792	McDermottLaw	20+ offices worldwide	Is your #healthcare company prepared for increased #antitrust scrutiny? This In the Trenches #podcast explores top… https://t.co/hZ106OngLI
1793	rich55collins	Laguna Niguel, CA	The @kennedyforum and #NAMI released a very helpful consumer guide for those seeking mental health treatment in nav… https://t.co/TQNhAcJmhU
1794	StrategicGuy	McLean, Virginia	Podcast: the Critical Role of Artificial Intelligence and Internet of Things in Patient-Centric Care During the… https://t.co/FUItOU3dLX
1795	Kayan_Health	Toronto	If you could change one thing about the way you receive #healthcare, what would it be? #healthcareIT
1796	LeloBurti	Berlin/Toronto/Everywhere	What are the strategies for consumer-focused #Healthcare? A GREAT session organised by @DigiHealthCA w/ outstanding… https://t.co/09Ozgni9K4
1797	MF_TommasoG		Sensitive data theft at major #Healthcare company prevented when @MicroFocusSec #ArcSight Intelligence neutralizes… https://t.co/5Xil9xeD5k
1798	CarrumHealth	San Francisco Bay Area	Excited to announce our new partnership with @HingeHealth as reported in @BusinessInsider. Thank you… https://t.co/PS1kzCt4DN
1799	BU_IHSIP	Boston University	Thank you to all who attended yesterday’s Nexus &amp; “Digitally Transforming Post-COVID #Healthcare” events! Don’t m… https://t.co/tK8pdtDST0
1800	PawanSomanchi	Hyderabad, India	Survey casts doubt on utility of wearable devices in healthcare #HealthCare #health via https://t.co/cBj7YRwrst https://t.co/zueUy1vnhl
1801	HealthyCarnivor	U.S.	The Future Of Healthcare In Africa #HealthCare #ehealth #health via https://t.co/hmIoXfIspy https://t.co/vUshGCHfoO
1802	MeadowGood	Orlando, FL	If there is a potentially life saving therapy you can give a patient but insurance will deny, do you give it anyway… https://t.co/O4s087PWTG
1803	jacharchi	Istanbul, Turkey	After a full day of facilitating #breakingbadnews and #sensitiveissues in #simulation and #roleplaying, I’m emotion… https://t.co/mVn8iFcIb4
1804	NCBCenter	Philadelphia, PA	Bioethics Public Policy Report: April 22 2021 https://t.co/ZCw384bdx0 #bioethics #medicalethics #America… https://t.co/dI4ZhDtL75
1805	DesignP38660212		#Healthcare #Medical #Pharmacy #gym #fitness #3D #yoga #realestate #dentalcare #dentalhealth #wellness #sports… https://t.co/2mRVwwHQjW
1806	tmj_bos_health	Boston, MA	Seeking all #healthcare professionals dedicated to enhancing the lives of older adults! Senior Helpers is growing,… https://t.co/6WETzf1RCL
1807	PioneerBoston	Boston	You're invited! Our annual Hewitt #Healthcare Lecture (5/17) will feature a behind-the-scenes look at the #COVID… https://t.co/xhScG4nOID
1808	TLIFoundation		TLI’s #webinar hosted by founder, Bill Oldham and Dr. Kenton Kaufman, @MayoClinic, goes live next Tuesday, April 27… https://t.co/Lf2HSKEjRk
1809	CorpAdvSolution	Philadelphia, Pennsylvania	We have just released our 2021 Q1 Market Report and invite you to read our insights here: https://t.co/EkUD7jtBvL… https://t.co/KnDHNZryOR
1810	healthykidsks		Get free or low-cost health insurance under #Medicaid and #CHIP to ensure your children have access to the routine… https://t.co/FRpDkHyx5q
1811	rmathew4tw		"‘It Is Much Worse This Time’: India's Devastating Second Wave", Financial Times (https://t.co/Y0bGmKD0yF). On HN:… https://t.co/SpDHSRb6XN
1812	Shaun_LDNurse	Birmingham, England	1. This. 👇 The MCA, Mental Capacity Act (2005), is over fifteen years old now. One of the reason #Healthcare… https://t.co/KeLpYouoCu
1813	sparkyb1	Sept 2020: Now PERTH, ON 🇨🇦	It was 2019 when pumped Premier Doug Ford slashed, gutted, deleted vital services &amp; programs essential for middle c… https://t.co/omcvnZz3iu
1814	McGuireWoodsLLP	Worldwide	In episode one of McGuireWoods’ video series Health+Tech, hosts Andrea Lee Linna, Janice Walker-Suchyta and Jonatha… https://t.co/cWc9WgnXfm
1815	lopezunwired	Dallas, TX	Self-Sovereign Identity: More Use Cases https://t.co/OWOjpA6Rtl #InfoSec #Healthcare https://t.co/e8xcHCHE6e
1816	DesignP38660212		#Healthcare #Medical #Pharmacy #gym #fitness #3D #yoga #realestate #dentalcare #dentalhealth #wellness #sports… https://t.co/4uFFZcpxOE
1817	healthinsagnt	United States	Why Health Insurance is Important? https://t.co/o1rp36VCdq #healthinsurance #obamacare #medicare #healthcare
1818	biovergehq	San Francisco, CA	Check out our most recent podcast episode with Anthony DePasqua from @EnclearT! #podcast #biotech #healthcare… https://t.co/qFH4Tr2QxP
1819	TheGreeleyCo	Danvers, MA	#EarthDay Awareness: The healthcare sector generates significant climate impact, producing 10% of the U.S.' total… https://t.co/IexXB8kUfk
1820	DeniseMihal	Winston Salem/Greensboro NC	Nurses play a big role in driving community-based healthcare as a solution for closing racial disparities in… https://t.co/urtnz2s54n
1821	JobsHelpers		Senior Helpers seeks talented and dedicated individuals to join our team? Make a difference today by taking a look… https://t.co/WTrHJTPzUS
1822	DesignP38660212		#Healthcare #Medical #Pharmacy #gym #fitness #3D #yoga #realestate #dentalcare #dentalhealth #wellness #sports… https://t.co/FNEvoyDRiE
1823	42Stocks	United States	https://t.co/YpRdbdMqYC 2021-APR-22 1:45pm Health Care · down -0.09% = $6.5 billion loss. #healthCare… https://t.co/ptOIijS56D
1824	DesignP38660212		#Healthcare #Medical #Pharmacy #gym #fitness #3D #yoga #realestate #dentalcare #dentalhealth #wellness #sports… https://t.co/36JyI2lZYC
1825	hughdsullivan	Colorado, USA	White House to give CDC $1.7B to help find and track COVID-19 variants https://t.co/0IzqprmuYq via @FierceHealth #healthcare #covid19
1826	HealthyCarnivor	U.S.	Brits living abroad losing jobs, healthcare and purchasing power #HealthCare #health via https://t.co/hmIoXfIspy https://t.co/01E2eORqKX
1827	OathCare		We've been featured on @TechCrunch! So grateful to our members and providers who have been on this journey with us.… https://t.co/sRz0NXlSKh
1828	VA_CIO		Kate Ryder is reshaping #healthcare with @mavenclinic, an on-demand #digital care clinic for women and families.… https://t.co/fnaXyUzgnl
1829	Hannah_Mamuszka	Cambridge, MA	If patients are willing to switch drugs b/c of cost, I'd bet they'd be interested in #diagnostics that could tell t… https://t.co/c8N3V85dPA
1830	imjackobrien	NYC	Only 2 spots left at virtual CFO Roundtable! @HealthLeaders is hosting its third #Healthcare System of the Future R… https://t.co/mGZgWNk9Zi
1831	Apprise_MD	Northbrook, Illinois	After working as a surgeon and then on the insurance side of healthcare, I began asking myself questions about the… https://t.co/GlxYl8fR70
1832	MyNAHAM	Washington, DC	Increased contact hours available!! Register now to earn 14+ NAHAM-approved contact hours: https://t.co/sAVW0G9pE6… https://t.co/mLU2GpSzMr
1833	HerzingPartners	Milwaukee, WI	Who is Herzing University Partnerships? #Healthcare #Nursing #Business #Technology #HigherEd https://t.co/ItUOA2kPRn
1834	EducatorsVR		Tomorrow, join our #XRMedicalHealthcare team in @altspacevr with guests from @I3Simulations to explore the future o… https://t.co/azi65tRh5X
1835	CVSHealthJobs	United States	Can you recommend anyone for this job? Pharmacy Technician– COVID 19 Vaccine Support - https://t.co/qM4CfpRvTi #Healthcare #CVSJob
1836	AmolBag30748512	Pune, India	@drharshvardhan @narendramodi @PMOIndia Concrete action needed on strong #healthcare system in india rather just wa… https://t.co/9eDDblj1op
1837	AmericanBuyout		Health has never been more important than it is now. This article goes into detail on how the pandemic has shown th… https://t.co/J9blBclKmW
1838	tim39941098	Earth Between Mexico & Canada	@tmsnbb @johnny_queer REGISTER TO VOTE PRAGMATIC https://t.co/K48YHJ52VU #UBI=END POVERTY recycle100=END UNEMPLOYME… https://t.co/JTQk6CIdSl
1839	B2Spirit_TT	USA	@BBCWorld ❶ Sinovac, Sinopharm &amp; China's Fake #COVID19 #Vaccines+#Vaccine Efficacy Nos🔴https://t.co/IAEA4chZvH ❷ P… https://t.co/S9O7N5nmFB
1840	LLU_Careers	Loma Linda, California	Want to work at Loma Linda University Health? We're hiring in #LomaLinda, CA! Click for details: https://t.co/kNgVrmknHS #Healthcare
1841	tim39941098	Earth Between Mexico & Canada	@JakeDockter @GrandmasHGArt @johnmarkcomer @Qideas @brdgtwnchrch REGISTER TO VOTE PRAGMATIC https://t.co/K48YHJ52VU… https://t.co/iejD5AzO3F
1842	tmj_mia_jobs	Miami, FL	Mercy Hospital is hiring in Miami, FL! Click the link in our bio to apply: Hyperbaric Technician PRN #Healthcare #TheMagicCity
1843	PopHealthWeek		Live now, listen in with Nicole Bradberry from Florida Association of ACOs.. https://t.co/G6TeYJhxyt #PopHealth… https://t.co/Al5iLDkYUJ
1844	tim39941098	Earth Between Mexico & Canada	@SoSocialism @tenilla REGISTER TO VOTE PRAGMATIC https://t.co/K48YHJ52VU #UBI=END POVERTY recycle100=END UNEMPLOYME… https://t.co/gql5sQ1Tw8
1845	DEAWashingtonDC	Washington, DC	Happening now! Empowering #healthcare professionals through lunch &amp; learn events Today ⁦@DEAWashingtonDC⁩ SAC Ja… https://t.co/0EdLeXUJKl
1846	tim39941098	Earth Between Mexico & Canada	@maisondejenn @SocialistMMA REGISTER TO VOTE PRAGMATIC https://t.co/K48YHJ52VU #UBI=END POVERTY recycle100=END UNEM… https://t.co/82NAXpVwGb
1847	help_force		24 hours left to APPLY 😱 for our Programme Manager role https://t.co/Jv6haKfPjz ⁉️experienced with managing… https://t.co/U4UXhuMqyH
1848	mobiuso	Northboro, USA	The latest The mHealth Daily! https://t.co/iuvSzadbHv Thanks to @marion_specker @tekasco @mark14907 #digitalhealth #healthcare
1849	KedsOf	Pune, India	Portable Oxygen Kit Market revenue is expected to increase at a robust CAGR of 9.9% By 2026… https://t.co/Kia1pe0LMO
1850	PriviaHealth	Arlington, VA	Our Population Health team is looking for a Population Health Associate in Virginia. Learn more and apply here:… https://t.co/XASHjn25iz
1851	jeeva_jvan	india,chennai	Dr. Milind Sabnis, Director, Healthcare at @Frost_Sullivan will be delivering the keynote address, Global… https://t.co/o0Is9HcAFV
1852	DextroImaging		Dextro Imaging Solutions will be attending RSNA 2021 Redefining Radiology. #RSNA21 #radiology #imaging… https://t.co/UuO0kRRQUa
1853	lopezunwired	Dallas, TX	Live Webinar | Solving The Cloud Identity Challenge https://t.co/D37ggk6mti #InfoSec #Healthcare
1854	sonodoc99		@EdGainesIII @CMAdocs Physicians are merely cogs in the great #Healthcare Mandela
1855	tmj_bna_health	Nashville, TN	See our latest #Nashville, TN job and click to apply: Central Scheduler (Bedford Cardiovascular Laboratory) -… https://t.co/AADQVro6WE
1856	TomHoffman121	New York, USA	Anjana Harve, Global CIO, Fresenius Medical Care: IT plays a significant role in helping our patients. #hmglive… https://t.co/bE3xKuGfaT
1857	WetKeys	USA	Built for rapid sanitization in healthcare facilities the SwipeClean helps prevent the spread of infections. Learn… https://t.co/vGjQLhbNpR
1858	hca_health		Our recruitment teams at Central Florida Regional Hospital are here to help you realize your full professional pote… https://t.co/d2ldRipeP6
1859	workmtc	Centerville, UT	Want to work in #Livingston, TX? View our latest opening: https://t.co/6J2zw3TliP #Healthcare
1860	HealthyCarnivor	U.S.	How Covid Has Sped Up The Future In Healthcare #HealthCare #health via https://t.co/hmIoXfIspy https://t.co/m01zGFeu9e
1861	savantcare	SF/LATS/SJS/RDOB/LPMA/AH	The fate of healthcare coverage for 30 million Americans will be decided...in May or June. #HealthCare #health via… https://t.co/LO4WpaETHG
1862	kramerlevin	New York	#Pharmacy benefit managers should consider the implications of a model law making its way through the @naic that wo… https://t.co/sjBiLP6Hh6
1863	labs_kai	Dallas Texas	TEXAS - Does your salon/barber staff need Covid-19 testing with quick turnaround? Same day results available. Go to… https://t.co/ICGkzCwnjy
1864	williamkruse88		Do We Still Need to Keep Wearing Masks Outdoors? https://t.co/AFlaHAVjra #healthcare
1865	DeepLearn007		MIT: #MachineLearning Explained &amp; How To Use It https://t.co/9OQsLVWhjK @SpirosMargaris @Xbond49 @jblefevre60… https://t.co/xlJaGMujen
1866	dubaisend	United States	$DFCO Files Patent For Likido Mobile CRYO Chillers Addressing Global Biomaterial Transport https://t.co/R5zPdLa5wJ… https://t.co/NKau1Lfktx
1867	AMHealthJobs	Tennessee, USA	Want to work at American Health Communities (AHC)? We're hiring in #Jackson, TN! Click for details: https://t.co/DN2zPmSdfq #Healthcare
1868	DisneyJody		#HealthcareIsAHumanRight and is necessary for the common good of all. Housing, food, #HealthCare https://t.co/UBa8PXxiVO
1869	UChicagoMedJobs	Chicago, IL	We're hiring! Click to apply: Monitor Technician - https://t.co/vnK9rVkgXD #Healthcare #Harvey, IL
1870	OnlineHearing1	Cambridgeshire	Watch our short video to understand how we can help you with your hearing in the comfort of your own home!… https://t.co/wC4Bz3YJ9k
1871	Medigy1		@ramsesgallego, international CTO of @MicroFocusSec talks about what #healthcare organizations need to know about d… https://t.co/nOUMLNQj4q
1872	myamericannurse		Ricks was headed back home when she noticed several other nurses run to a woman on the ground covered in blankets.… https://t.co/3QAiaGHK6q
1873	GDPUKcom	Manchester	Isolation Pods Restart Dental Undergraduate Training https://t.co/pFAoIbHskO -- #dentaleducation #dentistry #news… https://t.co/lwMgFzWR4b
1874	GDPUKcom	Manchester	Government Urged to Recognise Pressures on Private Dentistry https://t.co/7Y3sooRdkD -- #dentalpolitics #dentistry… https://t.co/cUlzS1Lf9A
1875	BooneHospJobs	Boone, IA	Boone County Hospital is looking for caring team members that are ready to enhance their healthcare career. Join ou… https://t.co/iv4yyCsP4f
1876	evokadvertising	Lake Mary, FL	Find out how your #healthcare practice should be using social media to connect with new and existing patients. 🏥 https://t.co/VyQLs5Qpjc
1877	MailMyStatement	Colorado	iRhythm's future hazy after Medicare pricing saga erases 12-month high https://t.co/gTqXiP9So2 via @healthcaredive #healthcare
1878	ESGbenefits	Naperville, IL	We’re still in the middle of the special enrollment period for #healthcare! If you’re a #smallbusiness with employe… https://t.co/hTtpM1dZIN
1879	Theo_Dimopoulos	Lamia, Greece	.@govpt submitted #Portugal’s🇵🇹 #RRF plan to the @EU_Commission. Unlike other🇪🇺MS who allocate an inadequate amount… https://t.co/mHJSneoqAF
1880	BCHSYS	Brantford, Ontario	We're hiring! Read about our latest job opening here: Temporary Full Time Registered Nurse, Medical Integrated Prog… https://t.co/z4WBpc729n
1881	Veradigm		#ThrowbackThursday SDoH is a growing #healthcare interest for patients, providers, payers, and biopharma. Learn how… https://t.co/v5OXWJV2Ri
1882	glhstaffing	Brooklyn, NY	Hiring Occupational Medicine Physician in Napa, California Apply Now: https://t.co/BzBCJO9RT7 #healthcare #hiring… https://t.co/OwR6lIgJN6
1883	tmj_VAW_other	Winchester, VA	This #Healthcare job might be a great fit for you. Click the link in our bio to see it and more. Health Unit Coordi… https://t.co/XsyllhKl0w
1884	KevinMontalban9		Here's what I found that could help you to explore more about #healthtechstocks! https://t.co/FLMYMUlOHu According… https://t.co/PVBQpEtqex
1885	JyotiSahai	Bangalore	Virtual #HealthTech Enables Continuum of #Health from #Hospital to Home @msharmas @HCITExpert @healthythinker… https://t.co/mtWkxIrFWF
1886	Cloy82124055		These other companies appear to be effective in streamlining the #healthcare process for both #patients and provide… https://t.co/Cn4YhRXUE8
1887	SubkrishnaRao	Bangalore	Microsoft is buying an Artificial intelligence speech firm from Nuance for $19.7 billion. It would use its software… https://t.co/OqkvqG5FIH
1888	fr_hossain	Philadelphia, PA	They Believe in Ambitious Women. But They Also See the Costs. https://t.co/xFbj78ajCz #WomenInSTEM… https://t.co/HVZhyD5dPw
1889	stacy_hurt	Pittsburgh, PA	OMGGGGGG! 🥳 When your two friends (translation: #healthcare heroes) give you a shout out, you jump up &amp; down in you… https://t.co/5uBOcYW0c2
1890	tmj_tn_nursing	Tennessee	Looking to score a job at American Health Communities (AHC)? You're in luck. Click the link in our bio for the job… https://t.co/8O8xO6JvEg
1891	CristinaDragani	Milan, Lombardy	A healthy gut #microbiome is provided by a #healthy diet and improves the #health of our entire body. It boosts ou… https://t.co/fZ9mCUWlxn
1892	_timos_	Global	Senators to NIH: Do more to protect US biomedical research from foreign influence https://t.co/66neCieWks #strategy… https://t.co/qeOvbIm6GU
1893	_timos_	Global	Covid-19 manufacturing roundup: Maryland looks to grow biotech capacity with $400M check; Russia lands second Sputn… https://t.co/6AKEDm0tLW
1894	tim39941098	Earth Between Mexico & Canada	REGISTER TO VOTE PRAGMATIC https://t.co/K48YHJ52VU #UBI=END POVERTY recycle100=END UNEMPLOYMENT #HealthCare &amp;… https://t.co/GSCnqb9Do5
1895	TomHoffman121	New York, USA	Anjana Harve, Global CIO, Fresenius Medical Care: In the remote environment, we're worked on providing technologies… https://t.co/ZCsiwDrajK
1896	bewellbeing3		Easy to ways to lose weight fast https://t.co/lMnYTf98VG #weightloss #fitness #healthcare #healthylifestyle #life… https://t.co/WnP57EHJPk
1897	RttCraig	San Diego, CA	Experts: COVID's telehealth boom giving patients an 'overwhelming drive for self-empowerment'… https://t.co/nAMzmDOGTO
1898	tim39941098	Earth Between Mexico & Canada	REGISTER TO VOTE PRAGMATIC https://t.co/K48YHJ52VU #UBI=END POVERTY recycle100=END UNEMPLOYMENT #HealthCare &amp;… https://t.co/tHBvF3KJId
1899	Uptowncollectiv	Uptown, NYC	Let’s go familia... Let’s spread that #UptownLove &amp; #GetVaccinated #GetVaccinatedUptown #Repost @NMICnyc For Ne… https://t.co/dhWx6kGyv5
1900	AgioHealthcare	New York, NY	Vulnerabilities introduced by third-party vendors account for about two-thirds of all data breaches. Is your organi… https://t.co/A9e6YdbEY5
1901	marketingpoint3		I will best youtube seo for rank. Inbox now or contact: https://t.co/b0IIEgHuqL #YouTube #youtubepremium… https://t.co/RhsTmJ1CNP
1902	tim39941098	Earth Between Mexico & Canada	REGISTER TO VOTE PRAGMATIC https://t.co/K48YHJ52VU #UBI=END POVERTY recycle100=END UNEMPLOYMENT #HealthCare &amp;… https://t.co/KPgUydPGiz
1903	mazyar_240469	Bazemont, France	Aid social distancing with the Atos Healthcare Chatbot - a rapid deployment of chatbot services to better serve pat… https://t.co/zueJu6xzSc
1904	PrimePPO	Nashville, TN	Prime is #hiring a Provider Relations Specialist with 2+ years of experience working in the #healthcare industry th… https://t.co/yAiDVLwB53
1905	natlawreview	Chicago, IL & Denver, CO	Distinguishable Products and Tying Claims in Health Care Markets https://t.co/nAkjJeq9ej @ebglaw #Healthcare #Antitrust
1906	imvishnupandey_	Dwarka, New Delhi	Change the Dp and support the doctors #healthcare #Delhi #DelhiNeedsOxygen #DelhiLockdown #DelhiHospitals https://t.co/Lm2gxE2Xuz
1907	EmerusCareers	The Woodlands, TX	This job might be a great fit for you: Patient Access Specialist (PRN Nights) - https://t.co/tLNfrUflll #Healthcare #Pittsburgh, PA
1908	tmj_mon_jobs	Montreal	Click the link in our bio to see currently open #Healthcare jobs like "Senior Clinical Data Coordinator" at Covance… https://t.co/CHw7zlHkHF
1909	PriorityDH	Cambridge, England	We are delighted to have progressed to the finals for the SME Cambridgeshire Business Awards 2020/21, in the Busine… https://t.co/uwlPGkelSB
1910	AnayKaon		Learn how to protect your healthcare data from this article https://t.co/84Tugd4pC4 These other companies appears t… https://t.co/qmosElfLbg
1911	ravenladie	OCanada my home on Native land	@fordnation Doug Ford was hazardous to our health pre-pandemic (Cuts to #healthcare, #PublicHealth). Throughout pa… https://t.co/VIXTrIjnre
1912	Shaun_LDNurse	Birmingham, England	This.👇 I’m going to stick my head above of the parapet here and state that #Nurses have been in #Leadership positi… https://t.co/B6xNZKWJpf
1913	DebraLefebvre	Kingston ON	Please close borders to international travel @JustinTrudeau. #Healthcare system is on brink of collapse. #nurses &amp;… https://t.co/w78BwPbT23
1914	HaileySault	Duluth, MN	Our Campfire panel is live: "#Marketers on #Resilience: Looking Back, Looking Forward" w/ Katie Johnson of Lake Reg… https://t.co/i3cLIBBnTw
1915	KristaElan	Vancouver, BC	2/2 next up at @CCElderLaw - May: we release our study paper &amp; educational resources on #Investing &amp; supported… https://t.co/WO0ZYX7WMN
1916	AudioWebinars	United State	On-Demand Webinar * How to Draft Appeal Letters &amp; To Resolve Denials Effectively * APRIL 23, 2021 TIME: AVAILABLE… https://t.co/wKqa6fnVNy
1917	PursueCare	USA	THANK YOU to our investors for believing in us 👏. We continue working towards our mission, to deliver low-barrier S… https://t.co/wVrZxqBzlK
1918	UCPGa	Georgia, USA	People with #IntellectualDisabilities are six times more likely to die from COVID-19 than other people. Dr. Wendy R… https://t.co/I2AnTzyJ3c
1919	MianAliMujtab10	Lahore Pakistan	It’s a mammoth reality and catastrophic for those who just use this profession for famed. It’s a robust and very ef… https://t.co/JfyWbnXKfr
1920	tmj_sfo_health	San Francisco, CA	If you're looking for work in #Pinole, CA, check out this #Healthcare job via the link in our bio: Direct Support P… https://t.co/pJnB6FE9C9
1921	MGMC_Careers	Ames, IA	See our latest #Ames, IA job and click to apply: Director Cardiopulmonary - https://t.co/sZL5b22uzn #Healthcare
1922	GBSCIDPCanada	Whitby, ON Canada	GBS/CIDP Foundation of Canada is at the #SRPC2021. Our first Virtual Conference Booth! Stop by to say hi!… https://t.co/HISoW8UGGp
1923	DutchRojas	United States	Nothing can resist the human will that will stake even its existence on its stated purpose. – Benjamin Disraeli… https://t.co/fj4VLrkBiM
1924	NishiTwt		A picture speaks so much volumn!! #Covid #healthcare #frontlineworkers #pandemic https://t.co/ZdBc7EVeg7
1925	AveannaCareers		Want to go far? Work for a company that can take you there. As one of the nation’s leaders in pediatric healthcare,… https://t.co/HAYlTo6csY
1926	ChapmanLawGroup	Nationwide	❗️❗️❗️Employers, beware: you could be liable, under the False Claims Act, if you take hostile action against an ex-… https://t.co/uWZlCdrfeM
1927	SubkrishnaRao	Bangalore	Press release content from Business Wire. The AP news staff was not involved in its creation. #healthcare… https://t.co/qqwMXOw0QG
1928	Lauren7321	Texas, USA	8 Best Healthcare Apps for Patients | Top Mobile Apps in 2021 https://t.co/tl945zngJ7 #healthcare #apps #patients… https://t.co/cKRVfYW84X
1929	DrChrisChen	Miami, FL	Only in America. Just makes you shake your head. We need the great people who work in #healthcare to put their crea… https://t.co/67oQuegFWy
1930	RosenmanInst	San Francisco, CA	Learn more from Abner and his company @ConsejoSano_US in our recent #podcast episode: https://t.co/M2BxJOFHRw… https://t.co/VBzEHYe5M6
1931	ThompsonCareers	Canandaigua, NY, Ontario Cty	Want to work at Thompson Health? We're hiring in Canandaigua, NY! Click for details: https://t.co/sARUB0lhTI #HospitalLife #Healthcare
1932	PoliticalPlylst		A treat for your Friday! We can’t wait to dig into these important issues with @RepBarragan and hear about her jour… https://t.co/NeTqm5mFpE
1933	InterGrowth	Phoenix, Arizona	While we think everybody wins when #healthcare outcomes are improved, there are good ways to implement new… https://t.co/a9iIhkyBXg
1934	IrmaRaste	Global Health+Tech from Boston	The @BCBSMA org is data-driven. When approaching #DiversityAndInclusion, they wanted to use #data to better underst… https://t.co/MhQ8lvlx8J
1935	GlenTullman		It’s worth noting that @Transcarent's @BridgeHealth model also provides documented improvements in quality of care… https://t.co/U1cTXH7qLT
1936	Mach7Tech	South Burlington, VT	Mach7 has been recognized as one of the Top 10 Companies Revolutionizing Healthcare in 2021 by @IndustryTechIn Maga… https://t.co/T4pFn61taw
1937	double_whammied	Seattle	Per @BLS_gov data, "the incidence of violence-related #healthcare worker injuries increased by 67% in 2018. And in… https://t.co/zyIfY09eGz
1938	BinderNC	Charlotte, NC	A lightbulb moment for #caregivers in #telehealth: No show rates are down, information exchange is up. We're in a m… https://t.co/fwLLbD2vEB
1939	PIHHealthJobs		PIH Health is looking for SECURITY OFFICER, PIH GOOD SAMARITAN HOSPITAL, LOS ANGELES, FULL TIME, DAYS to join our t… https://t.co/MrTAoDFbjo
1940	DigiTogether	Brussels, Belgium	Moody's predicts brisk pace of medtech M&amp;A amid earnings optimism #MedTech #health #healthcare https://t.co/rHLlH2LMwR
1941	mosio	San Francisco | Seattle	Virtual Waiting Rooms Key for Post-COVID Patient Experience Efforts https://t.co/iGtAeJOJQ4 #virtual #technology… https://t.co/AD7xml4W6n
1942	FlyingDoctorsIC	Lagos, Nigeria	Making Impact is very important to us at the Flying Doctors Healthcare Investment Company. This is why we are activ… https://t.co/GuYMJVMHrE
1943	iZNDTechNews	Everywhere	Moody's predicts brisk pace of medtech M&amp;A amid earnings optimism #MedTech #health #healthcare via… https://t.co/owahbWWdbP
1944	AlphaDogTrading	United States	Day trader alert! #HEALTHCARE sector value = The most overvalued symbol is $MDT. The most undervalued is $LLY. C… https://t.co/5ZD5lvFmhV
1945	NorthBayCareers	Fairfield, CA	This job might be a great fit for you: Ambulatory Clinical Adoption Strategist - https://t.co/NJKhxUTV5h #HospitalLife #Healthcare
1946	SalesFocusInc	Marriottsville, MD	Customer Case Study - Pittsburgh Paint and Glass (PPG Industries) Learn More... https://t.co/BGBtzzng6c #B2B… https://t.co/el8X2Kii9N
1947	PillarRx	Milwaukee, WI	Health plans and clients offering Medicare Part D to its members should have some level of oversight on the formula… https://t.co/Vbb1aP7HgN
1948	HaveHealth	Indiana	Please get your Covid-19 vaccine. We need 70-80% vaccination rates or the pandemic may continue and variant strains… https://t.co/S6AyWyBLbz
1949	ExeterCareers	Exeter, NH	Can you recommend anyone for this job in #Plaistow, NH? https://t.co/7ChTXFiTWr #Healthcare
1950	PinkBunnies8		Secure your #healthcare records with this #eHealth-related sponsored post! https://t.co/BODss8aNU3 These other comp… https://t.co/ODuVfRNYNR
1951	MyonsiteH	Sarasota, FL	Save the earth, and the earth will save you. #EarthDay2021 #EarthDay #SaveOurEarth #SaveOurPlanet #MotherEarth… https://t.co/l3RxSkwzjy
1952	ClearArchHealth	Boca Raton, FL	Clear Arch Health - Named One Of The Top mHealth (Mobile Health) Companies and Startups in Florida (2021). Read M… https://t.co/lueOqusQrc
1953	RxInfoAcademy		Apple accused of infringing ECG tech patents: 4 details https://t.co/pxnu045jwV #healthcare #healthIT #healthcareIT #informatics #news
1954	SChasse49	Seattle, WA	@damn_thatsvegan I'm #vegan for All the Reasons. 💚🌾🌱🌿🍃🫑🍏🥬🥦 #EarthDay2021 #hearthealth #healthcare #BrainHealth #bekindtoeverykind 🐮
1955	sentiacorp	Berkeley, CA	When was the last time you were told to Shower Less? ⚡️ “Showering less in lockdown could be making us cleaner” b… https://t.co/WrlTbgicCc
1956	FriendlySensory	Saint John, New Brunswick	Dr. Bill Wong is Fighting On as an Autistic Adult https://t.co/s5Lp2PEMX9 #anxiety #autism #healthcare… https://t.co/ZzyFiN0aLK
1957	HarveyNashGroup	London	Are you looking for your next #finance role? We're working with Community Dental Services CIC on their search for… https://t.co/kQAlLBZ2LM
1958	CVSHealthJobs	United States	Join the CVS Health team! See our latest job opening here: https://t.co/bwmLvFLQma #Healthcare #MendotaHeights, MN
1959	hughdsullivan	Colorado, USA	Microsoft acquires clinical voice-to-text company Nuance for $19.7B https://t.co/0hmeHlCQlQ via @healthcaredive #healthcare
1960	kakaninshanen21		An ounce of public #health is worth a pound of #healthcare! Have a good read on this sponsored post here:… https://t.co/Zz0tGNn0QC
1961	jzagro	jzagro@gmail.com	@SerrahL EHR was the worst thing that ever happened to #healthcare! .... Should have had our AI to build Patient-Dr… https://t.co/bKtY10Ftvn
1962	DigitalSalutem	Global	European data protection board to strengthen sharing of health data between EU and UK https://t.co/rRQ23MWncj via… https://t.co/UPKyrBArrO
1963	VoiceAmericaTRN	Tempe, AZ	#healthcare has been a major part of new stories today with one thing that is being consistent, INCONSISTENCY! In T… https://t.co/ytB8TCSNcB
1964	brics_cci	New Delhi, India	Register at- https://t.co/jhs4IbV0Ua #BRICSCCI #Brics2021 #brics15 #bricsindiachair #webinaralert #webinars2021… https://t.co/CWJcHjGaZf
1965	MS_SouthNassau	Oceanside, New York	.@HempsteadTown, @MS_SouthNassau's 'Vaxmobile' visits the Five Towns https://t.co/kglzwhHx8J #hospital… https://t.co/fn9FdeLb9v
1966	FagronSterile	Wichita, KS	As part of a global 🌎 company, we understand the importance of caring for the planet we share 🤝🏻. That's why we dev… https://t.co/vJvmtFdwA2
1967	HearingJournal	New York, NY	Don't miss this from our latest issue: New Evidence-Based Fitting Paradigm for Over-the-Counter Hearing Aids… https://t.co/xO5AGUHPTH
1968	varindersingh24		1 Weird Trick Cures Acid Reflux in 48 Hours? Click here:- https://t.co/vp1nKUH4FR #heartburn #acidreflux #health… https://t.co/q2oz9p5amr
1969	_M_Dey	Paris, France	Artificial intelligence model predicts which key of the immune system opens the locks of coronavirus | #AI… https://t.co/dORfGa529I
1970	MedTechDive	Washington, DC	Survey casts doubt on utility of #wearable devices in #healthcare https://t.co/gmoN7J6fyi #wearables #wearabletech… https://t.co/fPEVh54xyN
1971	thegreatzed	Denver, CO	@COHealthFuture Thanks for the mailer! I just called my rep and told them I fully support the state option and I ho… https://t.co/b5ov2d8aAJ
1972	ActivePureMed	Dallas, Texas	The panel highlights more statistics on #healthcare inequalities. These inequalities have direct and indirect costs… https://t.co/WTr8Ovox2T
1973	ctmock	Chicago, IL	New data reassuring for #COVID19Vaccine in #pregnancy #women #covid #healthcare @washingtonpost @nytimes… https://t.co/zAf2vWQwZX
1974	PharmacyITMe	Orange, CA	How do providers strike the right balance between in-person care and telehealth? https://t.co/s5DkHO0psr… https://t.co/ljzktxYUo0
1975	pammisomal	Mumbai/Vancouver	Powerful Message indeed👇 #lockdown #COVID19 #healthcare #heal https://t.co/zhtzKOHBdG
1976	Axtria	Berkeley Heights, NJ	Read #Axtria's report which explores the application of #SpecialtyPharmacy data to identify bottlenecks in the fulf… https://t.co/8ZQADyt1JO
1977	MarinHelen	Toronto, Ontario	If after this year you’re someone that still says you’re not scared of covid......you should at least be scared of… https://t.co/WVUs5l84RP
1978	ElmedLife	Hyderabad, India	Wish you a Happy Sri Ramanavami!!!!! #happyramanavami #elmedlifesciences #Healthcare #probiotics #manufacturing… https://t.co/QTDtJSH3yV
1979	MedTech_Awards	Los Angeles, CA	Patient empowerment: The rebalancing act the world needs right now https://t.co/9mjHKB7x4g #medtech #healthcare… https://t.co/KvylcYBO3g
1980	beingLolaby	srinagar	T12 If you are in #Delhi , info given here is for you. #SOS #Beds #remdesivirinjection #FYI #healthcare #Oxygen… https://t.co/liext5sFg6
1981	Ludwig_IPLaw		Uber, Paypal, and Walgreens are banding together to aid those who lack access to transportation for vaccinations; p… https://t.co/RvZmD8dHnq
1982	tim39941098	Earth Between Mexico & Canada	REGISTER TO VOTE PRAGMATIC https://t.co/K48YHJ52VU #UBI=END POVERTY recycle100=END UNEMPLOYMENT #HealthCare &amp;… https://t.co/HlAu6S9Hup
1983	MTI_Editor	Global	This week on MedTech intelligence: CDRH Addresses Product Submission Delays; CareFusion #Recalls Infusion Pump;… https://t.co/mpwX7UEO0j
1984	GlasswingVC	Boston, New York	COVID-19 exposed the dire need for a better system of #healthcare data sharing - @narrative_io Founder &amp; CEO Nick J… https://t.co/vB3od45fxS
1985	CoolestHotspot	Montréal, Québec, Canada	Montreal-based Tech Firm, Shaddari, enters Atlanta with its waiting room app, @Sentinel24app, which aims to help ho… https://t.co/kOATPKTD5E
1986	TrivCare		#healthcare New Rose Flowers Happy Birthday Acrylic Cake Toppers Gold Birthday Cake Topper Decor for Wedding Birthd… https://t.co/YryyhkXE3h
1987	bioengineerorg	New York, USA	COVID-19 vaccine development built on &gt;$17 billion in NIH funding for vaccine ... https://t.co/KpFSF0JgQv #science… https://t.co/XzeftMDcz8
1988	UChicagoMedJobs	Chicago, IL	See our latest #Harvey, IL job and click to apply: Hospital Operations Administrator - https://t.co/ft94ZjaOpk #Healthcare
1989	equipohealth	New York	Tic tac toe the trick to RPM's success. #equipohealth #referralmanagement #patientengagement #virtualcare… https://t.co/jiukuljJqY
1990	DrNadineGreiner	San Francisco, CA	“Social media is not just an activity; it is an investment of valuable time and resources.” – Sean Gardner Read my… https://t.co/zlkytuJsH1
1991	LRAConstructors	Albany, GA	The facility includes 12 physician offices, 28 exam rooms, 4 specialty procedure rooms, x-ray room, lab area, 8 phy… https://t.co/B4TJYSyoEZ
1992	ssadultdclv		Medication Management Our nursing staff ensures that every participant receives his/her prescribed medications.… https://t.co/2BmK50X1cw
1993	healthcora	Seattle, WA	She remains the center of our #healthcare universe, taking calls about rashes from my sister, answering questions f… https://t.co/Gtvd2p3ts3
1994	healthcora	Seattle, WA	Working in #healthcare or #healthIT? Do your personas go beyond the patient and provider? I introduce you to the… https://t.co/S0NpPgR8Qr
1995	Mackerelcat		Lets be #KLARA here, it is never about #monetization and #ROI in #healthcare and #doctor office practices, the mone… https://t.co/14NQW0ALvb
1996	UlaniUriah		It was said that advances in tech like #Electronic Health Records might have changed the #healthcare industry opera… https://t.co/yfrAbg9xtg
1997	emids	Franklin, TN	Engage #patients by leveraging human-centered design, emerging #tech and #data for a new #healthcare experience in… https://t.co/KgnHB6rXQm
1998	HIPAAJournal	Sherman Oaks, CA	The global COVID-19 vaccine cold chain continues to be targeted advanced persistent threat groups, according to an… https://t.co/xHGzay03Qa
[truncated: 13,001 more rows]
