# Supplementary material for: Analyzing patients satisfaction level for medical services using twitter data
Source: PeerJ Comput Sci. 2024 Jan 9;10:e1697. doi: 10.7717/peerj-cs.1697 (PMC10803080; doi:10.7717/peerj-cs.1697)
Supplement: Supplemental Information 1 [file peerj-cs-10-1697-s001.zip › Healthcare/healthcare.ipynb]

# %% [code]
!pip install vaderSentiment

# %% [code]
!pip install textblob

# %% [code]
!pip install spacy

# %% [code]
import pandas as pd
import nltk
import string
from nltk.corpus import stopwords
from nltk.tokenize import RegexpTokenizer
from nltk.stem import WordNetLemmatizer
from nltk.stem.porter import PorterStemmer
from vaderSentiment.vaderSentiment import SentimentIntensityAnalyzer
import datetime
import re
from textblob import TextBlob
#import neattext.functions as nfx
import numpy as np
#from contractions import contractions_dict
import string
import spacy
from nltk.tokenize import ToktokTokenizer
from sklearn.feature_extraction.text import TfidfVectorizer
from wordcloud import WordCloud
from matplotlib import pyplot as plt
import seaborn as sns

# %% [code]
!pip install vaderSentiment

# %% [code]
!pip install textblob

# %% [code]
!pip install spacy

# %% [code]
import pandas as pd
import nltk
import string
from nltk.corpus import stopwords
from nltk.tokenize import RegexpTokenizer
from nltk.stem import WordNetLemmatizer
from nltk.stem.porter import PorterStemmer
from vaderSentiment.vaderSentiment import SentimentIntensityAnalyzer
import datetime
import re
from textblob import TextBlob
#import neattext.functions as nfx
import numpy as np
#from contractions import contractions_dict
import string
import spacy
from nltk.tokenize import ToktokTokenizer
from sklearn.feature_extraction.text import TfidfVectorizer
from wordcloud import WordCloud
from matplotlib import pyplot as plt
import seaborn as sns

# %% [code]
!pip install wordcloud

# %% [code]
import pandas as pd
import nltk
import string
from nltk.corpus import stopwords
from nltk.tokenize import RegexpTokenizer
from nltk.stem import WordNetLemmatizer
from nltk.stem.porter import PorterStemmer
from vaderSentiment.vaderSentiment import SentimentIntensityAnalyzer
import datetime
import re
from textblob import TextBlob
#import neattext.functions as nfx
import numpy as np
#from contractions import contractions_dict
import string
from nltk.tokenize import ToktokTokenizer
from sklearn.feature_extraction.text import TfidfVectorizer
from wordcloud import WordCloud
from matplotlib import pyplot as plt
import seaborn as sns

# %% [code]
data=pd.read_csv("Healthcare.csv")

# %% [code]
data.head()

# %% [code]
df = data[data.location != " "]

# %% [code]
from matplotlib import pyplot
y = df.location         
fig, ax = pyplot.subplots(figsize=(10,5),dpi=300)
ax = sns.countplot(y,label="Count",ax=ax,order=df.location.value_counts().iloc[:15].index )  
plt.xticks(rotation=90)
plt.savefig('fig3.png')

# %% [code]


# %% [code]
#Preprocessing of text tweets to remove : Punction, Numbers, stropwords hash tages , links stemming, lematization


import nltk
from nltk.tokenize import RegexpTokenizer
from nltk.stem import WordNetLemmatizer,PorterStemmer
from nltk.corpus import stopwords
import re
lemmatizer = WordNetLemmatizer()
stemmer = PorterStemmer() 

def preprocess(sentence):
    sentence=str(sentence)
    sentence = sentence.lower()
    sentence=sentence.replace('{html}',"") 
    cleanr = re.compile('<.*?>')
    cleantext = re.sub(cleanr, '', sentence)
    rem_url=re.sub(r'http\S+', '',cleantext)
    rem_num = re.sub('[0-9]+', '', rem_url)
    tokenizer = RegexpTokenizer(r'\w+')
    tokens = tokenizer.tokenize(rem_num)  
    filtered_words = [w for w in tokens if len(w) > 2 if not w in stopwords.words('english') and "amp"]
    stem_words=[stemmer.stem(w) for w in filtered_words]
    lemma_words=[lemmatizer.lemmatize(w) for w in stem_words]
    return " ".join(filtered_words)


data['cleanText']=data['text'].map(lambda s:preprocess(s)) 

# %% [code]
data.to_csv("healthpre.csv")

# %% [code]
#wordcloud to see to most useable word to analyze the topics in tweets text
from wordcloud import WordCloud, STOPWORDS 
import matplotlib.pyplot as plt 
import pandas as pd 
wordcloud = WordCloud().generate(' '.join(data['cleanText']))
  
# plot the WordCloud image                        
plt.figure(figsize = (3, 3), facecolor = None, dpi=500) 
plt.imshow(wordcloud) 
plt.axis("off") 
plt.tight_layout(pad = 0) 
  
plt.show() 

# %% [code]
from collections import Counter
Counter(data["Vader Sentiment"])

# %% [code]
from collections import Counter
Counter(data["sentiment"])

# %% [code]


# import SentimentIntensityAnalyzer class 
# from vaderSentiment.vaderSentiment module. 
from vaderSentiment.vaderSentiment import SentimentIntensityAnalyzer 
data["Vader Score"]=0
data["Vader Sentiment"]=0
sid_obj = SentimentIntensityAnalyzer() 
# function to print sentiments 
# of the sentence. 
for i in range(len(data)):

    # Create a SentimentIntensityAnalyzer object. 
    

    # polarity_scores method of SentimentIntensityAnalyzer 
    # oject gives a sentiment dictionary. 
    # which contains pos, neg, neu, and compound scores. 
    sentiment_dict = sid_obj.polarity_scores(data["cleanText"][i])  
    # decide sentiment as positive, negative and neutral 
    if sentiment_dict['compound'] >= 0.05 : 
        data["Vader Score"][i]= str(sentiment_dict['compound'])
        data["Vader Sentiment"][i]= "Positive"
        

    elif sentiment_dict['compound'] <= - 0.05 : 
        data["Vader Score"][i]= str(sentiment_dict['compound']) 
        data["Vader Sentiment"][i]= "Negative"

    else : 
        data["Vader Score"][i]= str(sentiment_dict['compound'])
        data["Vader Sentiment"][i]= "Neutral"


# %% [code]
# textblob library to extract the polarity score to find sentiments

import nltk
from textblob import  TextBlob
data['Polarity Score']=""
data['sentiment']=""
#df2 = pd.DataFrame(columns=['text', 'sentiment', 'score'])
data['cleanText']=data['cleanText'].astype(str)
for i in range(len(data)):
    sentiment = TextBlob(data['cleanText'][i])
    a=sentiment.sentiment.polarity
    #df2.loc[i] = [data['cleanText'][i]]+[str(0)]+ [a]
    data["Polarity Score"][i]=a

for i in range(len(data)):
    if(data['Polarity Score'][i]>0):
        data['sentiment'][i]="1"
    elif(data['Polarity Score'][i]==0):
        data['sentiment'][i]="0"
    else:
        data['sentiment'][i]="2"

# %% [code]
from matplotlib import pyplot
y = data.sentiment         
fig, ax = pyplot.subplots(figsize=(5,3),dpi=300)
ax = sns.countplot(y,label="Count",ax=ax,order=data.sentiment.value_counts().iloc[:15].index )   
plt.savefig('fig3.png')

# %% [code]
# Splitting dataset into training and testing sets
from sklearn.model_selection import train_test_split

X_train, X_test, y_train, y_test = train_test_split(data["cleanText"].astype(str), data["sentiment"], test_size=0.25, shuffle=True)

# %% [code]
from sklearn.feature_extraction.text import CountVectorizer
# learn training data vocabulary, then use it to create a document-term matrix
vect = CountVectorizer(max_features=3000)
# 3. fit
# 4. transform training data
X_train_dtf = vect.fit_transform(X_train)
X_test_dtf = vect.transform(X_test)

# %% [code]
# X_train_dtf.toarray()

# %% [code]
from sklearn.feature_extraction.text import TfidfVectorizer

vectorizer = TfidfVectorizer(max_features=1000)
X1 = vectorizer.fit_transform(X_train)
X2 = vectorizer.transform(X_test)
X1.shape

# %% [code]
from sklearn.metrics import accuracy_score
from sklearn.metrics import classification_report
from sklearn.metrics import confusion_matrix

# %% [code]
import numpy as np
import seaborn as sns
import matplotlib.pyplot as plt
from sklearn.model_selection import train_test_split
from sklearn.preprocessing import LabelEncoder
from sklearn.ensemble import RandomForestClassifier
from sklearn.metrics import classification_report, confusion_matrix, accuracy_score
from sklearn.metrics import confusion_matrix, accuracy_score

# %% [code]
from sklearn.metrics import make_scorer
from sklearn.metrics import accuracy_score
from sklearn.metrics import precision_score
from sklearn.metrics import recall_score
from sklearn.metrics import f1_score
from sklearn import metrics
from sklearn.model_selection import cross_validate
scoring = {'accuracy':make_scorer(accuracy_score), 
           'precision':make_scorer(precision_score),
           'recall':make_scorer(recall_score), 
           'f1_score':make_scorer(f1_score)}

# %% [code]
y_train

# %% [code]
from sklearn.svm import SVC
print("SVC")
svm = SVC(kernel='linear', C=1.0, random_state=500)
svm.fit(X1, y_train)
y_pred=svm.predict(X2)
print(accuracy_score(y_test,y_pred))
print(classification_report(y_test,y_pred))
print(confusion_matrix(y_test,y_pred))

# %% [code]
# Confusion Matrix
confusion_matrix(y_test,y_pred)

# %% [code]
cf_matrix =confusion_matrix(y_test,y_pred)
sns.heatmap(cf_matrix, annot=True)

# %% [code]
from sklearn.linear_model import LogisticRegression
classifier = LogisticRegression(solver="saga", multi_class="multinomial")
classifier.fit(X1,y_train)
y_pred = classifier.predict(X2)
print(classification_report(y_test,y_pred))
print(accuracy_score(y_test, y_pred))

# %% [code]
from sklearn.naive_bayes import GaussianNB
# 2. instantiate a logistic regression model
print("GNB")
gnb = GaussianNB()
gnb.fit(X1.toarray(),y_train)
y_pred=gnb.predict(X2.toarray())
print(accuracy_score(y_test,y_pred))
print(classification_report(y_test,y_pred))
print(confusion_matrix(y_test,y_pred))

# %% [code]
from sklearn.ensemble import ExtraTreesClassifier
etc = ExtraTreesClassifier(n_estimators=300, random_state=5, max_depth=300)
print("ExtraTreesClassifier")
etc.fit(X1,y_train)
y_pred=etc.predict(X2)
print(accuracy_score(y_test,y_pred))
print(classification_report(y_test,y_pred))
print(confusion_matrix(y_test,y_pred))

# %% [code]
from sklearn.metrics import accuracy_score
from sklearn.neighbors import KNeighborsClassifier
from sklearn.svm import SVC

# %% [code]
#SVC_model = svm.SVC()
# KNN model requires you to specify n_neighbors,
# the number of points the classifier will look at to determine what class a new point belongs to
KNN_model = KNeighborsClassifier(n_neighbors=5)

# %% [code]
#SVC_model.fit(X_train, y_train)
KNN_model.fit(X1, y_train)

# %% [code]
#SVC_prediction = SVC_model.predict(X_test)
KNN_prediction = KNN_model.predict(X2)

# %% [code]
from sklearn.metrics import classification_report
from sklearn.metrics import confusion_matrix

# %% [code]
# Accuracy score is the simplest way to evaluate
#print(accuracy_score(SVC_prediction, y_test))
print(accuracy_score(KNN_prediction, y_test))
# But Confusion Matrix and Classification Report give more details about performance
#print(confusion_matrix(SVC_prediction, y_test))
print(classification_report(KNN_prediction, y_test))

# %% [code]
from sklearn.linear_model import SGDClassifier
classifier = SGDClassifier(random_state=0)
classifier.fit(X1,y_train)
y_pred = classifier.predict(X2)
print(classification_report(y_test,y_pred))
print(accuracy_score(y_test, y_pred))

# %% [code]
from sklearn.ensemble import AdaBoostClassifier 
from sklearn import metrics
abc = AdaBoostClassifier(n_estimators=50, learning_rate=1)
model = abc.fit(X1, y_train)
y_pred = model.predict(X2)
print("Accuracy:",metrics.accuracy_score(y_test, y_pred))
confusion_matrix(y_test, y_pred)

result = confusion_matrix(y_test, y_pred)
print("Confusion Matrix:")
print(result)
result1 = classification_report(y_test, y_pred)
print("Classification Report:",)
print (result1)
result2 = accuracy_score(y_test,y_pred)
print("Accuracy:",result2)

# %% [code]
from sklearn.ensemble import RandomForestClassifier

# %% [code]
classifier = RandomForestClassifier(n_estimators=50)
classifier.fit(X1,y_train)
y_pred = classifier.predict(X2)
print(classification_report(y_test,y_pred))
print(accuracy_score(y_test, y_pred))
#90

# %% [code]
from sklearn.linear_model import LogisticRegression
classifier = LogisticRegression(random_state=0)
classifier.fit(X1,y_train)
y_pred = classifier.predict(X2)
print(classification_report(y_test,y_pred))
print(accuracy_score(y_test, y_pred))
#93

# %% [code]
from sklearn.tree import DecisionTreeClassifier
clf = DecisionTreeClassifier(random_state=0)
clf.fit(X1,y_train)
y_pred = clf.predict(X2)
print(classification_report(y_test,y_pred))
print(accuracy_score(y_test, y_pred))
#91

# %% [code]


# %% [code]


# %% [code]
import numpy as np # linear algebra

import pandas as pd # data processing, CSV file I/O (e.g. pd.read_csv)
import matplotlib.pyplot as plt
# Input data files are available in the "../input/" directory.
# For example, running this (by clicking run or pressing Shift+Enter) will list the files in the input directory

import os
import glob
import cv2
import tensorflow as tf
from keras import layers
from keras.layers import Dropout , Input, Add, Dense, Activation, ZeroPadding2D, BatchNormalization, Flatten, Conv2D, AveragePooling2D, MaxPooling2D, GlobalMaxPooling2D
from keras.models import Model, load_model
from keras.initializers import glorot_uniform
from sklearn.model_selection import train_test_split
import keras.backend as K
from sklearn.utils import shuffle
# importing all necessary libraries to run the code
import re,string
import numpy as np
import pandas as pd
import keras_metrics
import tensorflow.keras
import matplotlib.pyplot as plt
from nltk.corpus import stopwords
from keras.models import Sequential
from sklearn.model_selection import train_test_split
from keras.layers import Dense, Flatten, LSTM, Conv1D, MaxPooling1D, Dropout, Activation,Embedding
# using the variable sw to hold all stopwords that are in English
sw = stopwords.words('english')

# %% [code]
from keras import optimizers
import tensorflow.keras
tokenizer = tensorflow.keras.preprocessing.text.Tokenizer(num_words=5000, lower=True,split=' ',filters='!"#$%&()*+,-./:;<=>?@[\\]^_`{|}~\t\n')
tokenizer.fit_on_texts(data["cleanText"].values)
#print(tokenizer.word_index)  # To see the dicstionary
X = tokenizer.texts_to_sequences(data["cleanText"].values)
X = tensorflow.keras.preprocessing.sequence.pad_sequences(X)

Y = pd.get_dummies(data["sentiment"]).values

X_train, X_valid, Y_train, Y_valid = train_test_split(X,Y, test_size = 0.25, random_state =2)
batch_size=128

# %% [code]

#Deep Learning Network Structure
model_conv = Sequential()
model_conv.add(Embedding(5000,100, input_length=X.shape[1]))
model_conv.add(Dropout(0.2))
model_conv.add(LSTM(200))
model_conv.add(Dropout(0.2))
model_conv.add(Dense(3, activation='softmax'))
model_conv.compile(loss='categorical_crossentropy', optimizer='adam',   metrics=['accuracy','mae','mse',keras_metrics.precision(), keras_metrics.recall(),keras_metrics.f1_score()])
#Y = data.Reviewer_Score

pred=model_conv.fit(X_train, Y_train, batch_size =batch_size, epochs =100, verbose =2,validation_data=(X_valid,Y_valid))
pred

# %% [code]
plt.figure(figsize=(8,6))
plt.rcParams.update({'font.size': 16})
plt.plot(pred.history['accuracy'])
plt.plot(pred.history['val_accuracy'])
plt.plot(pred.history['precision'])
plt.plot(pred.history['val_precision'])
plt.plot(pred.history['recall'])
plt.plot(pred.history['val_recall'])
plt.plot(pred.history['f1_score'])
plt.plot(pred.history['val_f1_score'])
plt.title('')
plt.ylabel('Score', fontsize=16)
plt.xlabel('Epoch', fontsize=16)

plt.legend(['accuracy', 'val_accuracy', 'precision', 'val_precision','recall', 'val_recall','f1_score', 'val_f1_score'], loc='down right',fontsize=14)
plt.tight_layout(pad=0)
plt.savefig('LSTMscore.pdf', bbox_inches='tight')

# %% [code]
from keras import optimizers
#Deep Learning Network Structure
model_conv = Sequential()
model_conv.add(Embedding(5000,100, input_length=X.shape[1]))
model_conv.add(Conv1D(128, 4, activation='relu'))
model_conv.add(MaxPooling1D(pool_size=4))
model_conv.add(Flatten())
model_conv.add(Dense(16))
model_conv.add(Dense(3, activation='softmax'))
model_conv.compile(loss='categorical_crossentropy', optimizer='adam',metrics=['accuracy','mae','mse',keras_metrics.precision(), keras_metrics.recall(),keras_metrics.f1_score()])
batch_size=16

#Here we train the Network.
pred=model_conv.fit(X_train, Y_train, batch_size =batch_size, epochs =100, verbose =2,validation_data=(X_valid,Y_valid))
pred

# %% [code]
plt.figure(figsize=(8,6))
plt.rcParams.update({'font.size': 16})
plt.plot(pred.history['accuracy'])
plt.plot(pred.history['val_accuracy'])
plt.plot(pred.history['precision'])
plt.plot(pred.history['val_precision'])
plt.plot(pred.history['recall'])
plt.plot(pred.history['val_recall'])
plt.plot(pred.history['f1_score'])
plt.plot(pred.history['val_f1_score'])
plt.title('')
plt.ylabel('Score', fontsize=16)
plt.xlabel('Epoch', fontsize=16)

plt.legend(['accuracy', 'val_accuracy', 'precision', 'val_precision','recall', 'val_recall','f1_score', 'val_f1_score'], loc='down right',fontsize=14)
plt.tight_layout(pad=0)
plt.savefig('LSTMscore.pdf', bbox_inches='tight')

# %% [code]
