# Supplementary material for: Analyzing patients satisfaction level for medical services using twitter data
Source: PeerJ Comput Sci. 2024 Jan 9;10:e1697. doi: 10.7717/peerj-cs.1697 (PMC10803080; doi:10.7717/peerj-cs.1697)
Supplement: Supplemental Information 1 [file peerj-cs-10-1697-s001.zip › Healthcare/healthpre.csv]

	Unnamed: 0	user	location	text	cleanText
0	0	UK_healtex	England, United Kingdom	An exciting opportunity in #healthcare text #analytics #healtex #datasaveslives #TextMining https://t.co/cuXwHbabKB	exciting opportunity healthcare text analytics healtex datasaveslives textmining
1	1	Kabmin_UA_e	Kyiv, Ukraine	Modern infrastructure creation will allow Ukraine to restore scientific potential for vaccine development -… https://t.co/VFvBB97vV3	modern infrastructure creation allow ukraine restore scientific potential vaccine development
2	2	smithelle82	United States	#healthcare #Painrelief #Jointshealth #Proflexoral Grab Your 30 Days Trial Pack of Proflexoral https://t.co/pL9gSwM8w5	healthcare painrelief jointshealth proflexoral grab days trial pack proflexoral
3	3	tmj_est1_jobs	Estonia	Join the Covance by Labcorp team! See our latest job opening here: https://t.co/GyBB31uDp0 #Healthcare #Tallinn	join covance labcorp team see latest job opening healthcare tallinn
4	4	HackBelgiumLabs	Brussels, Belgium	We want to help the healthcare ecosystem to become more #patientcentric 🤒 https://t.co/Til8qpxib3 #healthcare… https://t.co/qH1u1A3Zrm	want help healthcare ecosystem become patientcentric healthcare
5	5	HealthwatchBD	Barking & Dagenham	Would you want to #volunteer Do you enjoy #socialmedia and have an interest in #healthcare? Healthwatch Barking an… https://t.co/qRKHqUiD7k	would want volunteer enjoy socialmedia interest healthcare healthwatch barking
6	6	DOCTORLIVECARE1	ATLANTA GEORGIA	Still Going To The Doctors Office? You need Doctor Live Care! @DOCTORLIVECARE1 #doctor #Medical #doctoncall… https://t.co/uXmaukQZEG	still going doctors office need doctor live care doctorlivecare doctor medical doctoncall
7	7	GDPUKcom	Manchester	Antibiotic Use In Dentistry – More Monitoring Needed https://t.co/BTAe35rL8O - #dentalresearch #dentistry #news… https://t.co/NcfHRVVHbu	antibiotic use dentistry monitoring needed dentalresearch dentistry news
8	8	CfE_UoM	Manchester, UK	We are looking for a #postdoc #ResearchAssociate in #healthcare text #analytics to work on our exciting new researc… https://t.co/0k9k5aptpp	looking postdoc researchassociate healthcare text analytics work exciting new researc
9	9	SIUI1978		The VET portable DR solution enables various applications in companion and zoo animals. With high image quality, lo… https://t.co/HtltydgHfa	vet portable solution enables various applications companion zoo animals high image quality
10	10	david_concepts	England, United Kingdom	The AIR CRADLE® Transfer System - https://t.co/AFDaJChsxM - "an exceptional leap forward in patient care, well-bein… https://t.co/ERQn9IBtom	air cradle transfer system exceptional leap forward patient care well bein
11	11	This_Is_MARK__	London, UK	For those interested in #ImpactInvestment, the European #RealEstate space presents significant opportunities. From… https://t.co/9A8Xs5G11z	interested impactinvestment european realestate space presents significant opportunities
12	12	EverettRoss17	Kolkata	Hearing Impaired Seniors: 6 Tips to Communicate Learn More : https://t.co/XRExGjbsWL #Everblink… https://t.co/OzJcCnxi48	hearing impaired seniors tips communicate learn everblink
13	13	stem4sussex	County Hall, Lewes	Join @CareersHubES on 24 May, 2-3pm for #FREE #careers event, exclusively for #adults in East #Sussex who are looki… https://t.co/9ElEc4rZCA	join careershubes may free careers event exclusively adults east sussex looki
14	14	stridechc_jobs	Colorado	If you're looking for work in #Aurora, CO, check out this job: https://t.co/6CKX7rmmVp #Healthcare	looking work aurora check job healthcare
15	15	healthinsagnt	United States	Why Use a CareSource Health Insurance Agent? https://t.co/0BI4mgvRCB #healthinsurance #obamacare #medicare #healthcare	use caresource health insurance agent healthinsurance obamacare medicare healthcare
16	16	DreamlabGlobal	Bern, Schweiz	@___Sh4rk___ will join a @RSAConference panel were three experts will discuss the challenges in #healthcare… https://t.co/kscAVkgCXI	___shrk___ join rsaconference panel three experts discuss challenges healthcare
17	17	I_Aawan	پاکستان	Spends on Health, Not weapons #India 🙈🙈 #HealthForAll #Oxygen #healthcare #IndiaNeedsOxygen #IndiaFightsCorona… https://t.co/Sk6UfMZ6vd	spends health weapons india healthforall oxygen healthcare indianeedsoxygen indiafightscorona
18	18	healthspicy	United States	Remove “penile clog” in 15 minutes with this https://t.co/a0OBxowNqc . #healthcare #healthylifestyle #fridaymorning #FridayMotivation	remove penile clog minutes healthcare healthylifestyle fridaymorning fridaymotivation
19	19	Caremark_HBB	Leicestershire	📞: 0116 429 1100 📩: blaby@caremark.co.uk #dementia #alzheimers #caregiving #healthcare #caregiver #dementiacare… https://t.co/NFuDgf4Pub	blaby caremark dementia alzheimers caregiving healthcare caregiver dementiacare
20	20	MedicineGovSte	England, United Kingdom	Telling the truth in healthcare: https://t.co/WD8H9zi4Oa ...from @willcpowell a true #patientsafety expert who's… https://t.co/1meWwreBpZ	telling truth healthcare willcpowell true patientsafety expert
21	21	david_concepts	England, United Kingdom	The AIR CRADLE® Transfer System - https://t.co/AFDaJChsxM - a finalist for 'Innovation of the Year' in the 'Nationa… https://t.co/pJ0qU3vGxN	air cradle transfer system finalist innovation year nationa
22	22	VooreDesign	Huntington Beach, CA	WOW! Like I said, Anti-Christ or not, they sure do worship #BillGates like a god... #antichrist #WorshipYou #MARK… https://t.co/Ti3PbGccOq	wow like said anti christ sure worship billgates like god antichrist worshipyou mark
23	23	revital_woman		The physical and mental well being of women is pivotal for the growth and contribution towards the Indian economy.… https://t.co/ojz4UIAsHu	physical mental well women pivotal growth contribution towards indian economy
24	24	curateddigital	London, UK	We’re back with another #CuratedRecommends, and this week, Gabby, advises you to read an #insightful article demons… https://t.co/zI8tqt1BzC	back another curatedrecommends week gabby advises read insightful article demons
25	25	_avpa_	Africa	💡Are you an #impact investor active in #healthcare in Africa? Get in touch about how to join our Deal Share pilot… https://t.co/YBNgrN5mAa	impact investor active healthcare africa get touch join deal share pilot
26	26	PrinSciAdvOff	New Delhi, India	We are LIVE! Secretary-General @ficci_india Mr Dilip Chenoy speaking at the inaugural session of 4th session of In… https://t.co/CskXBwn5oe	live secretary general ficci_india dilip chenoy speaking inaugural session session
27	27	_Archus	UK	We're committed to supporting the next generation of #healthcareinfrastructure specialists - and our monthly CPD se… https://t.co/d7IBU7ejqN	committed supporting next generation healthcareinfrastructure specialists monthly cpd
28	28	RuchiAngrish	Noida, India	@sarikabhattach Time we all realise how important it is to put right people in power - #Vote 🗳 for people who will… https://t.co/9BTTvC5LdH	sarikabhattach time realise important put right people power vote people
29	29	acrobatglobal	Oxfordshire	@JB_Glos It was a pleasure to discuss our ideas with you and your colleagues and to hear about what you're currentl… https://t.co/zehVuCN0ro	jb_glos pleasure discuss ideas colleagues hear currentl
30	30	EU_Startups	Europe	Endeavour Vision closes new fund at over €311 million to invest in #healthcare technologies 🩺🏥 The fund will suppor… https://t.co/JSreweIisc	endeavour vision closes new fund million invest healthcare technologies fund suppor
31	31	CORDIS_EU	Luxembourg	Transforming European health systems in the wake of #COVID19 🩺 Our new #researchEU is dedicated to #healthcare ❤️… https://t.co/PKE33mGYNL	transforming european health systems wake covid new researcheu dedicated healthcare
32	32	Furquah13	India	The domain name https://t.co/qEx3wiqn2M is for sale. #Telemedicine #telehealth #healthcare	domain name sale telemedicine telehealth healthcare
33	33	Anamaya2021		@AdityaRajKaul On getting COVID like symptoms consult any available doctor and start prophylactic medication.Don't… https://t.co/IiQTkxoq3G	adityarajkaul getting covid like symptoms consult available doctor start prophylactic medication
34	34	oluchiomai	Calabar, Nigeria	Health Commissioner Quickly Intervenes As Heavy Rainstorm Disrupts Activities In postnatal ward of General Hospital… https://t.co/vv7RWNnjsr	health commissioner quickly intervenes heavy rainstorm disrupts activities postnatal ward general hospital
35	35	LizYoun55179126		Fifty five years ago today I was a one month old. #Adrenochome is not a prerequisite when you have #God as your… https://t.co/hKrtCAwBrM	fifty five years ago today one month old adrenochome prerequisite god
36	36	Funda_Medical	Midrand, South Africa	Need aviation medical assessments? Our experts will ensure your level of health is cared for and certified to fly.… https://t.co/Fswyl4ZEjK	need aviation medical assessments experts ensure level health cared certified fly
37	37	TBATinnovation	United Kingdom	Apply for NIHR (National Institute for Health Research)'s i4i Challenge Awards #funding. The competition is for… https://t.co/PCIbgETAIB	apply nihr national institute health research challenge awards funding competition
38	38	aargelich	Barcelona	Healthcare business process improvement Introduce data on real-time Healthcare digital transformation is a must… https://t.co/jsRziP2iKZ	healthcare business process improvement introduce data real time healthcare digital transformation must
39	39	TOPRANEWS	London, UK	Designed for US regulatory professionals, this essentials course provides you with core knowledge on regulatory aff… https://t.co/V3H0NDtoMr	designed regulatory professionals essentials course provides core knowledge regulatory aff
40	40	princeoftoyland	Magnolia, TX	Collaboration, not competition: Adlai Goldberg (EY) and David Rhew (Microsoft) discuss the growing culture of colla… https://t.co/iMc79M3BAu	collaboration competition adlai goldberg david rhew microsoft discuss growing culture colla
41	41	eraser	Sevilla	#Elearning Syria. Artificial Intelligence and eLearning in Humanitarian Health. #Slides. Grace McLain @gracemclain… https://t.co/mJ4wmNQXSW	elearning syria artificial intelligence elearning humanitarian health slides grace mclain gracemclain
42	42	TCSResearch		As #technology advanced to usher in the new 'Age of Sensors', a #TCSResearch team explores #sensors to predict the… https://t.co/cjiXyKIGDP	technology advanced usher new age sensors tcsresearch team explores sensors predict
43	43	Anamaya2021		On getting COVID like symptoms consult any available doctor and start prophylactic medication.Don't wait for test r… https://t.co/vSC6zXH2Io	getting covid like symptoms consult available doctor start prophylactic medication wait test
44	44	sjaakvink	Amsterdam, the Netherlands	Check out my latest article: What will #healthcare look like in 2030? https://t.co/QZxMamdMSM via @LinkedIn	check latest article healthcare look like via linkedin
45	45	cromaretail	All over India	Monitor your health on your wrist and keep your doctors and loved ones informed with the VinCense VitAlert Remote H… https://t.co/4kbxCLAI3x	monitor health wrist keep doctors loved ones informed vincense vitalert remote
46	46	SamRoy61561732		The purpose of this #AdvancedNursing2021 is to provide a global platform to all #nursing and #healthcare profession… https://t.co/KOWhOylw8x	purpose advancednursing provide global platform nursing healthcare profession
47	47	Atos_Security	France	[#Healthcare] 🤒 Are you interested in examining your healthcare #security ecosystem? Watch the replay of our webina… https://t.co/5SPN3IPlhf	healthcare interested examining healthcare security ecosystem watch replay webina
48	48	ACA_Continence		📅 Will you be joining us for our virtual 2021 #AGM? The ACA values members attending the AGM and this will be a gre… https://t.co/597CbnIK2H	joining virtual agm aca values members attending agm gre
49	49	anjanaa_raman21	Bangalore,India	Strength and Prayers ❣️ Put on your masks and carry a sanitizer. #COVID19India #CoronavirusPandemic #guidelines… https://t.co/WezRKY2jIQ	strength prayers put masks carry sanitizer covidindia coronaviruspandemic guidelines
50	50	flextoday	Twitter	Check out this deal! Raya Ramadhan SALE: https://t.co/Tsq08QEUig #youbeli #Online #shoppingonline #kualalumpur… https://t.co/Eo0IMFEvPr	check deal raya ramadhan sale youbeli online shoppingonline kualalumpur
51	51	InfoblazeID	Indonesia	#Halodoc raises $80m in series C funding to focus on vaccine rollout Jonathan Sudharta @HalodocID #Indonesia… https://t.co/bunz6Q8ZRn	halodoc raises series funding focus vaccine rollout jonathan sudharta halodocid indonesia
52	52	infoblazesea	Singapore	#Halodoc raises $80m in series C funding to focus on vaccine rollout Jonathan Sudharta @HalodocID #Indonesia… https://t.co/2jV62KzCuU	halodoc raises series funding focus vaccine rollout jonathan sudharta halodocid indonesia
53	53	John77683410		Reserve your slot #26th World Nursing and Nurse Practitioner Conference #onlineconference #scheduled on May10-11,… https://t.co/dCVJaiPbGz	reserve slot world nursing nurse practitioner conference onlineconference scheduled may
54	54	Health_Studio1		We're also providing our users with a unique human anatomy app. Our app covers 16 different anatomical systems and… https://t.co/rOfaFgFJHb	also providing users unique human anatomy app app covers different anatomical systems
55	55	NULM_MoHUA	New Delhi, India	Over 90 homeless residing in the DAY-NULM shelter of Kadapa, Pulivendula, and Badvel ULBs of Andhra Pradesh and Hal… https://t.co/BbCppM1HuX	homeless residing day nulm shelter kadapa pulivendula badvel ulbs andhra pradesh hal
56	56	hallgreenhealth	Hall Green,Birmingham, England	We love this great feedback from one of our patients left on Google Reviews. #thankyou If you would like to leave… https://t.co/zpjxuEv6Yb	love great feedback one patients left google reviews thankyou would like leave
57	57	tmj_twn_jobs	Taiwan	Covance by Labcorp is hiring in #Taipei, New Taipei City! Click the link in our bio to apply: Start-up Associate #Healthcare	covance labcorp hiring taipei new taipei city click link bio apply start associate healthcare
58	58	SHCTurkey		In order to live life to the full, invest in your most valuable asset. We are here for you😊 #health #healthy… https://t.co/YwFpafcUWN	order live life full invest valuable asset health healthy
59	59	mannylevy1	United States	This Assist-N-Go 60" Gait Belt from Blue Jay comes with a metal buckle. The medical gait belt has been crafted from… https://t.co/ULeyLNQBeT	assist gait belt blue jay comes metal buckle medical gait belt crafted
60	60	fulcrumhealth	London & Warrington	The Fulcrum website has had a 'digital spring clean' with a range of new details added about our work to support th… https://t.co/kuCMXVk6xc	fulcrum website digital spring clean range new details added work support
61	61	TecmanUK	Leamington Spa	The demand for #ppe has led to the increase in #healthcare waste, which should be managed to not only prevent the s… https://t.co/KaUe9RHqOi	demand ppe led increase healthcare waste managed prevent
62	62	sky_eagle6	Lebanon	The future of digital health is in cloud computing ! ##healthcare #DigitalTransformation #innovation… https://t.co/OKQATizLQT	future digital health cloud computing healthcare digitaltransformation innovation
63	63	tdpel		#Oyo Govt Kicks Off Covid-19 Vaccination. Makinde, SSG, Others Vaccinated https://t.co/jnWmjLluxS #boove #covid19… https://t.co/jkmI6RS0ev	oyo govt kicks covid vaccination makinde ssg others vaccinated boove covid
64	64	BioTMedical	Israel	At this current time, would you prefer #healthcare from the comfort of your home or face-to-face?… https://t.co/dAyutA6YQN	current time would prefer healthcare comfort home face face
65	65	BrewerBunney	South West, England	Yesterday's installation of 2 new stacked washer &amp; Dryers at a #Devon #carehome. Space was limited so a great solut… https://t.co/lsnZiH4fTV	yesterday installation new stacked washer amp dryers devon carehome space limited great solut
66	66	DannyNSFL	Nova Scotia, Canada	Media release: NSTU – Urgent action needed to keep schools safe during COVID-19 outbreak - Nova Scotia Advocate… https://t.co/3S5xCDoeKI	media release nstu urgent action needed keep schools safe covid outbreak nova scotia advocate
67	67	LagoonHospitals	Nigeria	This reduces emergencies and increases better chances of treatment. Take ownership of your safety, keep your hand… https://t.co/yHygNNWlFC	reduces emergencies increases better chances treatment take ownership safety keep hand
68	68	david_concepts	England, United Kingdom	The AIR CRADLE® Transfer System - https://t.co/AFDaJChsxM - has been nominated in the 'MedTech Breakthrough Awards… https://t.co/bBeVYrrWpc	air cradle transfer system nominated medtech breakthrough awards
69	69	SciphicsTech	bengalaru	#ArtificialIntelligence is the process of developing #Computers &amp; #Robots capable of parsing data like a human bein… https://t.co/MVHnR2nNXn	artificialintelligence process developing computers amp robots capable parsing data like human bein
70	70	fit_northeast		Country's massive COVID surge puzzles scientists. #fitnortheast #health #healthy #healthcare #wellness #northeast… https://t.co/ASqckJ4Fc7	country massive covid surge puzzles scientists fitnortheast health healthy healthcare wellness northeast
71	71	david_concepts	England, United Kingdom	The AIR CRADLE® Transfer System - https://t.co/AFDaJChsxM - "an exceptional leap forward in patient care, well-bein… https://t.co/pl9mNFzSZ0	air cradle transfer system exceptional leap forward patient care well bein
72	72	TonyBassi4		There is no "free" ANYTHING in #India...most sadly not least - #healthcare; #oxygen shortages mean #hospitals prior… https://t.co/U9TSi2ECUt	free anything india sadly least healthcare oxygen shortages mean hospitals prior
73	73	ArvatoSupplies	Gütersloh, Nordrhein-Westfalen	What a successful week! With the implementation of the orchestration platform in collaboration with @_hypertrust_ w… https://t.co/cfezo9Q25b	successful week implementation orchestration platform collaboration _hypertrust_
74	74	FeeltheFloors	Bangalore	Vinyl flooring - Healthcare- pharmaceuticals- cleanroom . . #vinylflooring #healthcare #pharmaceuticals #cleanroom… https://t.co/oaixzv6dEV	vinyl flooring healthcare pharmaceuticals cleanroom vinylflooring healthcare pharmaceuticals cleanroom
75	75	trimestersave		It was great have George Adjebeng show us round to the #sgghanainnov8 #innovation hub. I was with Divine Doe Anyig… https://t.co/sBzVs4DJ4d	great george adjebeng show round sgghanainnov innovation hub divine doe anyig
76	76	33N_LTD	London, England	Our colleagues and healthcare innovators @clear4care have published a report on twelve key themes for workforce red… https://t.co/tkEPyL4yN8	colleagues healthcare innovators clearcare published report twelve key themes workforce red
77	77	MAGNITT	Dubai, United Arab Emirates	.@mindshiftcap, a UAE-based VC firm, has invested in the Series C invesment round of US-based @OtoNexus 💰… https://t.co/oz69GoMKDM	mindshiftcap uae based firm invested series invesment round based otonexus
78	78	DataconomyMedia	Berlin	One data monetization possibility is to track trends related to certain models, color choices, or other features in… https://t.co/vPUDmFNy8L	one data monetization possibility track trends related certain models color choices features
79	79	NS_Labour	Nova Scotia, Canada	COVID-19: In the absence of an Ontario paid sick day program, some companies are stepping up #NSFL #nslab #canlab… https://t.co/BpnbxIrOqo	covid absence ontario paid sick day program companies stepping nsfl nslab canlab
80	80	MEDIROM_JP	Tokyo	Hello everyone! We just uploaded a new stretch tube lecture video on our Youtube channel! Please check it out!!… https://t.co/9AfCycvokQ	hello everyone uploaded new stretch tube lecture video youtube channel please check
81	81	drabbyphilips	Kochi, Gods Own Country, India	If ANYONE in Goverment of #India #healthcare ministry had just read this ONE piece on #COVID19 #COVIDSecondWave, pu… https://t.co/nFVNGUliIa	anyone goverment india healthcare ministry read one piece covid covidsecondwave
82	82	healthy_scept		It's #WorldBookDay What's the book - or maybe more than one - that made you sceptical about #medicine and #healthcare? #histmed #MedTwitter	worldbookday book maybe one made sceptical medicine healthcare histmed medtwitter
83	83	SudabeltMedical	11a Oba Idowu Abiodun Oniru	This machine takes the established cardiac imaging capabilities of GE Vivid systems and blended them with exception… https://t.co/yAQcoqOo69	machine takes established cardiac imaging capabilities vivid systems blended exception
84	84	mytentaran	Saket, New Delhi	Vitamins that you need for a Healthy and Glowing Skin https://t.co/Zvjan4NjuA #vitamins #healthyskin #glowingskin… https://t.co/64RxbmEi2Y	vitamins need healthy glowing skin vitamins healthyskin glowingskin
85	85	DanfossIndia	Chennai, India	The Danfoss family, above the age of 45, get their vaccination jab. Over 76% of our employees were vaccinated. We… https://t.co/LuSuKrTUTV	danfoss family age get vaccination jab employees vaccinated
86	86	probe_lab	Kozhikode, Kerala	Service your TEE probe @ Probe Lab India !!! For more information Visit https://t.co/vOSLQNDRUA Call or whatsapp… https://t.co/BsJmYm3FEx	service tee probe probe lab india information visit call whatsapp
87	87	DigitalBvr		The Modern Digital Marketing - Everything is possible Do you want success and lifetime support? Join my communit… https://t.co/pdMJ4qJ01E	modern digital marketing everything possible want success lifetime support join communit
88	88	julesstorr	global	High-quality #primarycare is the basis for a strong #healthcare system. Join @NASEM_Health on May 4 for a free webi… https://t.co/fCpN3ou0uU	high quality primarycare basis strong healthcare system join nasem_health may free webi
89	89	OpuLabs		📢We, at #opulabs are major advocates of user control of their #healthdata. #skincareapp #ethereum #polygon #matic… https://t.co/EvNMIe6vFj	opulabs major advocates user control healthdata skincareapp ethereum polygon matic
90	90	KlinikUK	United Kingdom	[WEBINAR REPLAY] Listen again to GPs on using #AI in #healthcare @IndraJoshi10 of @NHSX @DrThomasPC of @haxbygroup… https://t.co/Z19IxnK9Ux	webinar replay listen gps using healthcare indrajoshi nhsx drthomaspc haxbygroup
91	91	BatPhobia9		Get Free Meditation Ever🧘https://t.co/oCsO0qeCWs #meditationmusic #sleepmeditation #guidedmeditation… https://t.co/JLdMYguHr3	get free meditation ever meditationmusic sleepmeditation guidedmeditation
92	92	CovanceJobs		Join the Covance by Labcorp team! See our latest job opening here: https://t.co/IfH1JmnQqz #Healthcare #SanDiego, CA	join covance labcorp team see latest job opening healthcare sandiego
93	93	EICinsights	Redditch, England	We helped many #healthcare business with their #carboncompliances, #energy monitoring, energy procurement and more!… https://t.co/Is5M8mbtlF	helped many healthcare business carboncompliances energy monitoring energy procurement
94	94	_timos_	Global	A value framework for diagnostics in Latin America https://t.co/npQhSo4Vhu #strategy #competitiveintelligence… https://t.co/ecnXXelfIq	value framework diagnostics latin america strategy competitiveintelligence
95	95	tmj_ukr_jobs	Hertfordshire	Want to work at Covance by Labcorp? We're hiring in #Maidenhead, England! Click for details: https://t.co/nr25594oIl #Healthcare	want work covance labcorp hiring maidenhead england click details healthcare
96	96	HMTSanctaMaria	Swansea, Wales	We are recruiting a Facilities Operative. This is an exciting time to be part of the team at Sancta Maria Hospital.… https://t.co/ErIDrHuvC9	recruiting facilities operative exciting time part team sancta maria hospital
97	97	dtrmedical	Swansea	A search for simple treatments for Covid that can be taken at home has been launched #healthcare #treatment https://t.co/WFHszqu9ml	search simple treatments covid taken home launched healthcare treatment
98	98	tonyj01	Manchester	Isolation Pods Restart Dental Undergraduate Training https://t.co/yhmsoi2ewK -- #dentaleducation #dentistry #news… https://t.co/5HkpAus6u9	isolation pods restart dental undergraduate training dentaleducation dentistry news
99	99	valtech	Worldwide	Our esteemed Health expert and proclaimed Futurist, Rasmus Rask, discusses how and why our healthcare systems stand… https://t.co/Z0e4BV5Iqb	esteemed health expert proclaimed futurist rasmus rask discusses healthcare systems stand
100	100	meridianpl		Have a look at a productivity tip on addressing the challenge of waiting lists and backlogs in Elective care. #nhs… https://t.co/q2mC2ajn37	look productivity tip addressing challenge waiting lists backlogs elective care nhs
101	101	THCPrimarycare	Kent UK	Did you know I can help you in facilitating meetings? I can also support in #conflictresolution and vision planning… https://t.co/uOmOKn4H91	know help facilitating meetings also support conflictresolution vision planning
102	102	MaaNeuro		All type of brain, spain and neuro related diseases treatment , patient admit and operation facilty is also avialab… https://t.co/ng63gdJBMB	type brain spain neuro related diseases treatment patient admit operation facilty also avialab
103	103	ClydeCoNews	Global	Congratulations to our #Healthcare team who won the Public Legal Award at the @LaingBuisson Awards last night. Find… https://t.co/ice2IfZlwY	congratulations healthcare team public legal award laingbuisson awards last night find
104	104	UbiniumS	Kolkata, India	HIMS is a complete solution for Reduce paperwork. #UbiniumHIMS #hospitalmanagement #hospitalmanagementsoftware… https://t.co/FGCOUJaLZd	hims complete solution reduce paperwork ubiniumhims hospitalmanagement hospitalmanagementsoftware
105	105	decide_health	WHO HQ, Geneva	Integrated approach to #health, #healthcare and #social #infrastructure? Look no further: the @COEbanknews is the l… https://t.co/tg0kRPzyn2	integrated approach health healthcare social infrastructure look coebanknews
106	106	kolabtree	London, England	Looking for some expert counsel on vaccine projects, with complete confidentiality and quick turnaround time assure… https://t.co/mw4Bf7IjH7	looking expert counsel vaccine projects complete confidentiality quick turnaround time assure
107	107	HlaInfo	Lagos, Nigeria	Link's below to apply; https://t.co/gVz5txgE3z . #Healthcare #Leadership #Management #QualityImprovement… https://t.co/Lo86BUO4N6	link apply healthcare leadership management qualityimprovement
108	108	dublinwellwoman	Dublin, Ireland	Add us to your checklist and book your CervicalCheck smear at one of our three clinics ✔️ Pembroke Rd. ☎️ 01 668 1… https://t.co/qWi6ibL6aW	add checklist book cervicalcheck smear one three clinics pembroke
109	109	tmj_sws_jobs1	Switzerland	Career tip for landing jobs like "Study Start-Up Specialist - sponsor-dedicated" in #Schwerzenbach, ZH. Go on infor… https://t.co/j2vgeoG2pj	career tip landing jobs like study start specialist sponsor dedicated schwerzenbach infor
110	110	SpecialtyCareUS	Brentwood, TN	Can you recommend anyone for this job in #CoralSprings, FL? https://t.co/jeK8yCXwF1 #Healthcare	recommend anyone job coralsprings healthcare
111	111	r2guidance	Berlin	R2G launches 2021 Global Impact Survey: What Has Changed In The Digital Health Industry After One Year Of Pandemic?… https://t.co/9BMhtXc7NJ	launches global impact survey changed digital health industry one year pandemic
112	112	Tcs_Technology	Pune	The #HospitalManagementSoftware by #TCSTechnology is a comprehensive &amp; integrated information system designed to m… https://t.co/Z8Siq2Szr4	hospitalmanagementsoftware tcstechnology comprehensive amp integrated information system designed
113	113	HStvZim	Harare Zimbabwe	#FeelGoodFridays: #Twimbos we care about you and your health, tune in to #OfftheMenu Health Heroes Series with Chie… https://t.co/t9jQmq9ifP	feelgoodfridays twimbos care health tune offthemenu health heroes series chie
114	114	TheWeekLive	India	#Volunteers help ease the burden on the #healthcare system, explains @Minipthomas https://t.co/NlrnlL7scf	volunteers help ease burden healthcare system explains minipthomas
115	115	iread_bayode	Lagos, Nigeria	SUGAR IN ANY FORM IS BAD FOR OUR GENERAL HEALTH. LET'S PROTECT OURSELVES AND LOVED ONE. #selflove #mentalhealth… https://t.co/G3VXDyTKOt	sugar form bad general health let protect loved one selflove mentalhealth
116	116	_FinancialFox	London, England	Lean how to successfully invest in #Startups with host @stefixy &amp; @tombritton, Co-founder @SyndicateRoom. Some of t… https://t.co/mylEhocywN	lean successfully invest startups host stefixy amp tombritton founder syndicateroom
117	117	healthinsagnt	United States	What Health Insurance Does Boeing Use? https://t.co/YHq9Ae6QaT #healthinsurance #obamacare #medicare #healthcare	health insurance boeing use healthinsurance obamacare medicare healthcare
118	118	tdpel		Malaria Is A Life-Threatening Disease That Can Be Cured – Dr. Babajide Majekodunmi https://t.co/giWG5yIp5m #boove… https://t.co/6TTOEr1eUu	malaria life threatening disease cured babajide majekodunmi boove
119	119	HealthCareHeds		Amarillo (TX) KVII: Texas House discusses Medicaid expansion . More #HealthCare #news - https://t.co/OuPAaUQGcS	amarillo kvii texas house discusses medicaid expansion healthcare news
120	120	Tcs_Technology	Pune	The #HospitalManagementSoftware by #TCSTechnology is a comprehensive &amp; integrated information system designed to m… https://t.co/8UPHI2GtSU	hospitalmanagementsoftware tcstechnology comprehensive amp integrated information system designed
121	121	MPLaFountain		@UMassMemorial is looking for Registered Nurse, West One. Learn more! #Jobs #RNJobs #Nursing #HealthCare https://t.co/f4RIALvlxU #job	umassmemorial looking registered nurse west one learn jobs rnjobs nursing healthcare job
122	122	ITOnlineSA	South Africa	#JobseekersSA ALERT - #Clinical Product Liaison for JHB head office; min MBChBActive registration with HPCSAMinimum… https://t.co/PLOYB0odjn	jobseekerssa alert clinical product liaison jhb head office min mbchbactive registration hpcsaminimum
123	123	ErinHillParks1	London, UK	Elsevier applies advanced Machine Learning and Natural Language Processing techniques to help researchers, engineer… https://t.co/YB9jq6r3Qx	elsevier applies advanced machine learning natural language processing techniques help researchers engineer
124	124	dynamonortheast	North East England	The next Healthcare Innovation Readiness Programme will take place on 25th May. Businesses from across the North Ea… https://t.co/pVFZQP2Xgv	next healthcare innovation readiness programme take place may businesses across north
125	125	GIANT_health	London, England	- @SthlmSciCity works with concept development, communication and relationship building to strengthen Stockholm’s c… https://t.co/fSziehx4oV	sthlmscicity works concept development communication relationship building strengthen stockholm
126	126	BigMedilytics	Europe	This week our colleague Dr. Ana Ferrer from @incliva_iis participated in the Law &amp; Privacy International Conference… https://t.co/p1QZUG7SsO	week colleague ana ferrer incliva_iis participated law amp privacy international conference
127	127	SourceFuse	Global	[SourceFuse Vaccination Drive]: We’re getting vaccinated! #WellnessFirst Here are some highlights from our COVID-1… https://t.co/jqkRqSvz1C	sourcefuse vaccination drive getting vaccinated wellnessfirst highlights covid
128	128	_SanjayDas	Malaysia	The key to successfully engaging #patients. Infographic courtesy: @Xerox #healthcare #healthtech #digitalhealth… https://t.co/GjcDAZuagd	key successfully engaging patients infographic courtesy xerox healthcare healthtech digitalhealth
129	129	RxInfoAcademy		Which COVID-19 vaccine websites are easiest to access? A state-by-state analysis https://t.co/fdvP1LWukO… https://t.co/Vpih1jr5h3	covid vaccine websites easiest access state state analysis
130	130	roshni_beeharry	London, England	Hi All! #Writing for #Wellbeing for those in #Healthcare-related fields" workshophis Sat, Apr 24 3.30-5PM BST. Aca… https://t.co/syZClVQHFv	writing wellbeing healthcare related fields workshophis sat apr bst aca
131	131	surginno	Leeds	29th April: Waste and Sustainability Virtual Conference 2021 held by NHS @NPAGUK Register here:… https://t.co/gnrWCXNdGY	april waste sustainability virtual conference held nhs npaguk register
132	132	ElementalHCare	UK	29th April: Waste and Sustainability Virtual Conference 2021 held by NHS @NPAGUK Register here:… https://t.co/gHiurOMZXR	april waste sustainability virtual conference held nhs npaguk register
133	133	RedwoodsDK	Preston, Lancashire	#SOLD: Redwoods Dowling Kerr have sold The Rock Residential Home situated in #Devon. Read the article here:… https://t.co/K5xz0fdJBK	sold redwoods dowling kerr sold rock residential home situated devon read article
134	134	UHC2030	Global	#WASH is something many of us take for granted, but it is fundamental to. #health and so much else. W/out… https://t.co/0YMDjaOBns	wash something many take granted fundamental health much else
135	135	BuildingIndex	Dublin	PLANS APPLIED ✔ An application has been lodged in #Donegal for the #construction of a 70 bedroom Nursing Home over… https://t.co/ViVvQ2agxo	plans applied application lodged donegal construction bedroom nursing home
136	136	IstiaqueDoza	Bangladesh	So, the shopping malls here are going to be open again from Sunday. With this policy of one week on and one week of… https://t.co/GlkuKnh8xb	shopping malls going open sunday policy one week one week
137	137	Ordinar45758781		@guardian Earthing is good at prevent and help fight almost all health problem,effortless &amp; cost nothing you to sta… https://t.co/X24VaZzeMq	guardian earthing good prevent help fight almost health problem effortless amp cost nothing sta
138	138	MSInSociety	Maharashtra, India	Maharashtra Health Hackathon is oragnised in partnership with NHM-Maha, @mithackmed, @actgrants, @welingkarinst,… https://t.co/CVjM4l6sRy	maharashtra health hackathon oragnised partnership nhm maha mithackmed actgrants welingkarinst
139	139	DShorb	Lewiston, ID	Hey all! Here's a post you might've missed! Read about..."The Four Wrong Assumptions Made About Home Care Workers."… https://t.co/5cifx438Dm	hey post might missed read four wrong assumptions made home care workers
140	140	MedSolve		Friday Inspiration! “Oh! It’s Friday again. Share the love that was missing during the week. In a worthy moment of… https://t.co/B7z3TdO6Tv	friday inspiration friday share love missing week worthy moment
141	141	MHcommunicate	Germany	MIT: #MachineLearning Explained &amp; How To Use It. https://t.co/EFtFSaEWtf #DeepLearning #DataScience #Fintech… https://t.co/64C6JQkBQO	mit machinelearning explained amp use deeplearning datascience fintech
142	142	DrCareAnywhere	London	We're here for our patients whenever they need us. It's the smart, easy way to look after your health. Find out mo… https://t.co/T9s05KRKLp	patients whenever need smart easy way look health find
143	143	MashableSEA	Malaysia	You wouldn’t want your doctor to do this. 🚫 #MashableSEA #Indonesia #TikTok #Healthcare https://t.co/H8bbfoTbd6	want doctor mashablesea indonesia tiktok healthcare
144	144	Sadafsayeed	Delhi India	States should learn from Kerala’s model of #HealthCare. They have sufficient hospitals , sufficient beds and traine… https://t.co/SCe0HIapzb	states learn kerala model healthcare sufficient hospitals sufficient beds traine
145	145	broadstreetlag	Abuja, Nigeria	$eko a #healthcare #stock listed in #Nigeria @nsenigeria led the #toplosers with a #downtick in its #stockprice of… https://t.co/GFNXJ5QFdq	eko healthcare stock listed nigeria nsenigeria led toplosers downtick stockprice
146	146	tmj_she_jobs	Sheffield	Don't be shy. Score a job like "CRA II - North of England" at Covance by Labcorp by asking for referrals. It's a gr… https://t.co/4tkTUPQg5q	shy score job like cra north england covance labcorp asking referrals
147	147	RajKamalBindal	New Delhi	and some of them have died also. Above all the people who have got only one dose of #vaccine are more serious post… https://t.co/5onJquzKaU	died also people got one dose vaccine serious post
148	148	mrjefffox		To try and bring equity to patient-facing digital health tools, it would be wise to invest properly, track digital… https://t.co/1g6KTNKpTQ	try bring equity patient facing digital health tools would wise invest properly track digital
149	149	RKamalBindal		and some of them have died also. Above all the people who have got only one dose of #vaccine are more serious post… https://t.co/Ar4lnumMk3	died also people got one dose vaccine serious post
150	150	clownselors	New Delhi, India	Bringing care back in health care, and making joy a part of healing, Clownselors at work at Bethany hospital (Shill… https://t.co/MmLjLs97PA	bringing care back health care making joy part healing clownselors work bethany hospital shill
151	151	Impala_Global		The importance of digital inclusion in healthcare &amp; education by Ole Ho Christiansen #digitalinclusion #healthcare… https://t.co/1dHoncFvvi	importance digital inclusion healthcare amp education ole christiansen digitalinclusion healthcare
152	152	RajeshwarHospi2		As One of the Leading Hospitals in Patna,We have taken the responsibility to share few healthy habits and some hygi… https://t.co/YIpmzGQ2bU	one leading hospitals patna taken responsibility share healthy habits hygi
153	153	rneelmani	Gurgaon, India	2nd WAVE OF #COVID19 SHOWS HOW POORLY PREPARED #INDIA IS ON BASIC #HEALTHCARE INFRA; POLITICAL COMMITMENTS… https://t.co/TeK220aWcK	wave covid shows poorly prepared india basic healthcare infra political commitments
154	154	CGC_Mumbai	Mumbai, India	Did you know that #smoking, exposure to sunlight, tobacco and areca nut (supari) use have all been linked to… https://t.co/vyMW0GHK6a	know smoking exposure sunlight tobacco areca nut supari use linked
155	155	padimi1	Lagos, Nigeria	Thank God It's #Friday, @padimi1, What's your #FridayFeeling this #fridaymorning? #insurance #insurtech… https://t.co/I06zkN4agF	thank god friday padimi fridayfeeling fridaymorning insurance insurtech
156	156	Luner_IoT	USA, UK, Spain	100 million IoT devices could be at risk from holes in their security. https://t.co/vwsv5pis9F cc. @JSOF18… https://t.co/wiRCu7gxze	million iot devices could risk holes security jsof
157	157	MTaylorNENC	North East, England	The @PARAStroke project is one of the many great ideas and projects which I have been able to provide a bit of supp… https://t.co/7SdXULU2Q7	parastroke project one many great ideas projects able provide bit supp
158	158	NHSnecs	England, United Kingdom	👩‍⚕️ Our specialist Health and Justice Commissioning Support Service have delivered high profile projects alongside… https://t.co/fSxgjpGWIU	specialist health justice commissioning support service delivered high profile projects alongside
159	159	ActiveUh	Online	People have a lot of misconceptions related to the affects and side affects of whey protein. Here are some myths an… https://t.co/1NEtiqvyPN	people lot misconceptions related affects side affects whey protein myths
160	160	newsgramDOTcom	Chicago, IL	Liver disease is a serious concern in India with more than 10 lakh cases being reported every year. Late diagnosis… https://t.co/JxCUuaQzGW	liver disease serious concern india lakh cases reported every year late diagnosis
161	161	TheAjayMeshram	Nagpur, India	At the end they are humans. #COVIDEmergency2021 #healthcare https://t.co/I49bhs9Pau	end humans covidemergency healthcare
162	162	ITLNLive	Mumbai, India	#India permits study on possible #drone delivery of #Covid-19 vaccines https://t.co/vcxhfB7iYT… https://t.co/sUM9llL8NW	india permits study possible drone delivery covid vaccines
163	163	Check4Cancer	UK	2020 @LaingBuisson Awards winners are announced! We're proud to have been recognised as #LBAwards2020 finalists in… https://t.co/1P94XH0OhE	laingbuisson awards winners announced proud recognised lbawards finalists
164	164	tdpel		Twice Weekly Rapid Testing To Be Available To Everyone In England https://t.co/krSNTBJp7N #business #covid19… https://t.co/zY29iLW8vM	twice weekly rapid testing available everyone england business covid
165	165	winfinithpage		Winfinith Advanced Respo Relief #respiratory #covid #health #coronavirus #asthma #medical #lungs #rrt #nurse… https://t.co/tAvqvJRfIt	winfinith advanced respo relief respiratory covid health coronavirus asthma medical lungs rrt nurse
166	166	ut_MoHUA	India	Make sure to take advantage of the #LargestVaccineDrive and protect yourself and your loved ones from COVID-19.… https://t.co/WtPbtoxTli	make sure take advantage largestvaccinedrive protect loved ones covid
167	167	TekkiePinas	Laguna	Globe encourages Pinoys to access its lifelines: HOPELINE, HEALTHNOW, BANTAY BATA #163 Read more:… https://t.co/qTpV6M7mgm	globe encourages pinoys access lifelines hopeline healthnow bantay bata read
168	168	vkay05	New Delhi, India	Next time your respective leaders brag about their bogus achievements for your votes, ask them about this… https://t.co/GkyJhBh4Vl	next time respective leaders brag bogus achievements votes ask
169	169	IoTNowTransport		#Podcast 12: Real world #tech : #EdgeAI drives car-making, #healthcare and retail https://t.co/GR0NYQQISp	podcast real world tech edgeai drives car making healthcare retail
170	170	focusedcaregm	Greater Manchester, England	Our Focused Care Practitioners work within a GP team to unpick the barriers to healthcare. This is Sheenas story.… https://t.co/E4uyIYjuPa	focused care practitioners work within team unpick barriers healthcare sheenas story
171	171	FlashHealthSL	Colombo, Sri Lanka	A healthy vision 👀 requires healthy food 🌽 #HealthyEyesight #EyeCare #EyeHealth #HealthyFood #EyeProtection #corn… https://t.co/a3YF4hTIVY	healthy vision requires healthy food healthyeyesight eyecare eyehealth healthyfood eyeprotection corn
172	172	bbcstar		The sad and desparate state of our country. Need all our politicians and administration to work on this on war foot… https://t.co/KoQ6wx2Zmn	sad desparate state country need politicians administration work war foot
173	173	HenricRobert	Pune, India	The #medical_device_security Market projected to reach $6.59 Billion Read More: https://t.co/7LbAkeVs2y… https://t.co/GITUH2NnNG	medical_device_security market projected reach billion read
174	174	Rejoicing_Heart	Reading, PA	BE FILLED WITH JOY GIVE YOUR REINS TO GOD Proverbs 3:6 (#KJV) In all thy ways acknowledge him, and he shall direct… https://t.co/9gOBRqADJn	filled joy give reins god proverbs kjv thy ways acknowledge shall direct
175	175	udit_malik	New Delhi, India	Salute to all front-liners. Thank you! Thank you for working your butts off during this pandemic. I appreciate that… https://t.co/p9JwRwYvvy	salute front liners thank thank working butts pandemic appreciate
176	176	ChrisPDuffy	Vic Australia	Due to my doctors booty, my wrist will never get better. #doctors #doctor #medicine #medical #health #healthcare… https://t.co/HQ9g26UFQM	due doctors booty wrist never get better doctors doctor medicine medical health healthcare
177	177	CatfossModular	Catfoss Limited, Beck View Road, Beverley, East Yorkshire, England, HU17 0JT	After another successful week, the modules have now been installed for the superstructure at Northampton General Ho… https://t.co/3LjMp1rEBX	another successful week modules installed superstructure northampton general
178	178	SotomayorJade	Chicago	Work hard, play hard! I’m ready for some fun! Where’s the 🌞#blonde #tan #beachready #healthcare #mask #selflove… https://t.co/cjgQHQnKqX	work hard play hard ready fun blonde tan beachready healthcare mask selflove
179	179	ASHISHRAMDIMRI	India	@marinakurian @ShesOnCall @JaimePonceMD #Congratulations to a good #healthcareworker👩‍⚕️💐#healthcare🩺#Healer😷	marinakurian shesoncall jaimeponcemd congratulations good healthcareworker healthcare healer
180	180	saihospitalsrjy		Don't Fill Your Lungs with Toxic Air. For an Appointment, call: 8332987911, 8331819383 https://t.co/DdljbtS50X… https://t.co/1wecziNxnM	fill lungs toxic air appointment call
181	181	GLICOHealth	Ghana	Call or WhatsApp: 026 158 9926/ 020 222 2113 Email: info@glicohealth.com Website: https://t.co/Uu7uiiamQ6 #GLICO… https://t.co/U2HbKBcnUq	call whatsapp email info glicohealth com website glico
182	182	oxengsci	University of Oxford	The future of #healthcare beyond #COVID-19. Professor Constantin Coussios joins Deutsche Bank’s Christian Nolting t… https://t.co/dHGKOLXo4x	future healthcare beyond covid professor constantin coussios joins deutsche bank christian nolting
183	183	UnitedIndore	Indore, India	🗳Do you think Government of Madhya Pradesh @CMMadhyaPradesh @MPVidhanSabha @healthminmp is ready for next… https://t.co/Djepa9vGEt	think government madhya pradesh cmmadhyapradesh mpvidhansabha healthminmp ready next
184	184	HarvestHealthUK	Rotherham, England	Our Balmoral active mattress is the perfect solution for preventing and treating pressure ulcers for very high risk… https://t.co/NIgIoIrWyD	balmoral active mattress perfect solution preventing treating pressure ulcers high risk
185	185	jinxhealthcare	Mumbai, Maharashtra	Introducing the 'Trusted by Moms' series of Baby Oil by Jin-X. Ask now at your nearest stores. Visit us at -… https://t.co/pKFh5mtjRe	introducing trusted moms series baby oil jin ask nearest stores visit
186	186	AppsUnify	United States	Cyber attacks in the COVID-19 era https://t.co/TQKTMaiyLh #Cyberattack #COVID19 #pandemic #CovidVaccine #Ransomware… https://t.co/1h8BChXSD9	cyber attacks covid era cyberattack covid pandemic covidvaccine ransomware
187	187	IHCSanJose	San Jose	Part of what makes chronic pain such a challenge is that it not only hurts physically, but also mentally and emotio… https://t.co/dIBerlodBe	part makes chronic pain challenge hurts physically also mentally emotio
188	188	BartonCareers	South Lake Tahoe, Ca	We're hiring! Read about our latest job opening here: Medical Assistant- Community Health Center -… https://t.co/jdZeNtO05v	hiring read latest job opening medical assistant community health center
189	189	Senyang75708408		🥳🥳This is our new factory. The environment here is really good.#airmattress #healthcare https://t.co/kuF4pBstut	new factory environment really good airmattress healthcare
190	190	TheNewHealthca1	UK	In honour of #WorldBookNight 📚 2021, let get a thread going - what are your favourite digital healthcare books?… https://t.co/xrNgP7LOvr	honour worldbooknight let get thread going favourite digital healthcare books
191	191	AlphalakeAi	London, England	Our next COVID a Catalyst for Change conference is next week! We are very excited to be joined by Katie Murray, Tec… https://t.co/x3ey9W5cGW	next covid catalyst change conference next week excited joined katie murray tec
192	192	ElmwoodTweets	LDN, NYC, SP	Welcome to @SummitHealthHQ We centred our comprehensive #branding program on the idea of connections. View the work… https://t.co/lOviuGwLEf	welcome summithealthhq centred comprehensive branding program idea connections view work
193	193	HCNowRadio	Atlanta GA	The Incrementalist Dr Nick talks small changes to revolutionize #healthcare starts now! Listen live: https://t.co/d3ujQOIGI9	incrementalist nick talks small changes revolutionize healthcare starts listen live
194	194	BDandCo	Franklin Lakes, NJ	James Waterson and Stefan Solomon, BD, explore the importance of joined-up #healthcare and #digital #innovation:… https://t.co/eEy1X3VrnE	james waterson stefan solomon explore importance joined healthcare digital innovation
195	195	recruitmentESN2		Join our Modern and Sustainable Histopathology service across Ipswich and Colchester Hospitals! Apply now:… https://t.co/8ZnrQNMdxx	join modern sustainable histopathology service across ipswich colchester hospitals apply
196	196	DeloitteCY	Cyprus	As #healthcare companies cater to activated and empowered customers, understanding differences in their attitudes,… https://t.co/SD1HY0Syck	healthcare companies cater activated empowered customers understanding differences attitudes
197	197	BluecrossLocums		We are hiring! Hospitals are in need of doctors. Give us a call and see how we can assist you with achieving that… https://t.co/RRPP9qtRFL	hiring hospitals need doctors give call see assist achieving
198	198	Homecare_360	Westlands, Nairobi, Kenya	Let us help you restore your health, function and strength, at the comfort of your home. #care #healthcare #health… https://t.co/OMsvyUnDSv	let help restore health function strength comfort home care healthcare health
199	199	VR4RehabProject		Are you looking to turn your ideas into #VirtualReality?💡 We got you! 🚀 Download now the #VR4REHAB #Blueprint: the… https://t.co/rnHUe6biJl	looking turn ideas virtualreality got download vrrehab blueprint
200	200	Hospaccx_	Mumbai, India	#Hospaccx Healthcare Consultancy covers the complete range of hospital set-up activities including “TURN KEY ARCHIT… https://t.co/N0W2WJTK15	hospaccx healthcare consultancy covers complete range hospital set activities including turn key archit
201	201	KgocKohe	India	Did you know, Citrus fruits are an excellent source of vitamin C that strengthens our immune system. #Facts… https://t.co/tNnsZktNSf	know citrus fruits excellent source vitamin strengthens immune system facts
202	202	patelskinsurat	Surat-395006 Gujarat (INDIA)	#medical #medicine #doctor #health #healthcare #hospital#doctors #skin#helthyskin#cosmetic#science #pharmacy… https://t.co/yS5DGqRY9L	medical medicine doctor health healthcare hospital doctors skin helthyskin cosmetic science pharmacy
203	203	baileycareuk	Melksham, Wiltshire	Care Worker NEEDED in #Swindon 💷 £9.20-10.70 per hour 💼 Temporary, Full or Part time - 28 Days Paid Annual Leave… https://t.co/YjNgvGrrTO	care worker needed swindon per hour temporary full part time days paid annual leave
204	204	DrSwatiBakshi1	New Delhi, India	(3/4) Today, there is a dearth of essential drugs and basic life support system owing to huge dependencies on highe… https://t.co/e01JUtUn4S	today dearth essential drugs basic life support system owing huge dependencies highe
205	205	HubInesc	Rue du Luxembourg, 3, Brussels	Have you listened to our new podcast on #AI in #healthcare and #personalised medicine?🎧 Put your headphones on and… https://t.co/dYONbqkFDc	listened new podcast healthcare personalised medicine put headphones
206	206	Aarogya_path		Save India from lockdown, follow COVID-19 appropriate behavior, says PM Narendra Modi. Download the Aarogyapath app… https://t.co/HttlJrS3Rk	save india lockdown follow covid appropriate behavior says narendra modi download aarogyapath app
207	207	shantinursing	Delhi, India	Shanti Nursing Services is medical care that happens inside one's home. #nursing #healthcare #homecare… https://t.co/cFA3mj7lU1	shanti nursing services medical care happens inside one home nursing healthcare homecare
208	208	kedihealthng	International	Always remember that YOUR HEALTH IS YOUR RESPONSIBILITY and with #kedihealthcareproducts, you are good to go. Be po… https://t.co/BgW0Zl60sZ	always remember health responsibility kedihealthcareproducts good
209	209	HenricRobert	Pune, India	The #embolic_protection_devices market projected to reach $604.9 Million, at a CAGR of 8.3% Read More:… https://t.co/zJSh1dCPpi	embolic_protection_devices market projected reach million cagr read
210	210	DrSwatiBakshi1	New Delhi, India	(2/4) There's absolutely none or utterly poor implementation at the primary level,consequently increasing the burd… https://t.co/YtllhG5cER	absolutely none utterly poor implementation primary level consequently increasing burd
211	211	elna_s	Johannesburg, South Africa	1/2 Bit late on sharing this, but I had such a lovely conversation with @DrDulcy for @dailymaverick about the inter… https://t.co/oMF7NHyjqD	bit late sharing lovely conversation drdulcy dailymaverick inter
212	212	Seraphimllp	Delhi, India	The #COVIDSecondWave is causing increased stress &amp; anxiety. Here’s what the doctors say to keep a check of your… https://t.co/1ZC5wKWZwf	covidsecondwave causing increased stress amp anxiety doctors say keep check
213	213	mytentaran	Saket, New Delhi	Relax your mind soul &amp; body with Yoga https://t.co/OFNinmba9c #Yog #Yoga #Meditate #spiritualgrowth #yogaasana… https://t.co/LVBWRVPGwD	relax mind soul amp body yoga yog yoga meditate spiritualgrowth yogaasana
214	214	AsteriskLabora1	Chandigar	Asterisk Healthcare is an ISO Certified and highly reputed Third Party Pharma Manufacturing Company in Chandigarh.… https://t.co/m5nY83h7dV	asterisk healthcare iso certified highly reputed third party pharma manufacturing company chandigarh
215	215	iSecurity	Global	Eradicate Cyber-Attack Vulnerabilities in The Healthcare Industry https://t.co/rNLWmChrzz #datasecurity #healthcare #cybersecurity	eradicate cyber attack vulnerabilities healthcare industry datasecurity healthcare cybersecurity
216	216	andresvilarino	Madrid, Spain	New #ArtificialIntelligence that is Shaping 2021 #AI #Algorithm #ML #MachineLearning #QuantumComputing #Data #Tech… https://t.co/TXCp5KpPV0	new artificialintelligence shaping algorithm machinelearning quantumcomputing data tech
217	217	LumiraDx	Stirling	We’re #hiring: Our mission is to transform #healthcare through our next-generation #pointofcare testing platform. W… https://t.co/UtagJ3hpaL	hiring mission transform healthcare next generation pointofcare testing platform
218	218	healthinsagnt	United States	Can I Buy Delta Dental Insurance From An Agent? https://t.co/ZdOgtNZGHt #healthinsurance #obamacare #medicare #healthcare	buy delta dental insurance agent healthinsurance obamacare medicare healthcare
219	219	mytentaran	Saket, New Delhi	Effective and quick relief home remedies for back pain https://t.co/gs0RBG9JcP #backpain #pain #cure #health… https://t.co/1xM4Fbb7cJ	effective quick relief home remedies back pain backpain pain cure health
220	220	PHIMCPK	Punjab, Pakistan	#SehatSahulatProgram provides free inpatient #healthcare services to the deserving population, special persons and… https://t.co/FZPVTU3KE9	sehatsahulatprogram provides free inpatient healthcare services deserving population special persons
221	221	carsinogenic		@ClimateReality a century of #carculture is a major problem . why do we vaccept all the #noise #stink #deaths… https://t.co/PV9FzAwiNx	climatereality century carculture major problem vaccept noise stink deaths
222	222	chenyan2646		Selecting the best oxygen therapy device depends on several factors. Design plays an important role in selecting th… https://t.co/UKqynbVSWp	selecting best oxygen therapy device depends several factors design plays important role selecting
223	223	SiliconLux	Luxembourg	Digital Tool Mobee Care Helps Elderly Staying Fit And Mobile Read more on @siliconlux 👉 https://t.co/5lETskSC1P… https://t.co/BHp6K14bIE	digital tool mobee care helps elderly staying fit mobile read siliconlux
224	224	SpadeEnvision	Chennai	Shares of Apollo Hospitals Enterprise Ltd. rose 1.79 percent to Rs 3288.5 in Friday's trade .The stock quoted a 52-… https://t.co/ozRMUshDXw	shares apollo hospitals enterprise ltd rose percent friday trade stock quoted
225	225	MIP_PoliMi	Via Lambruschini 4C Milano	The wake-up call for data science in #healthcare cannot be ignored. For this reason, our business school has introd… https://t.co/8L8jP6nVhp	wake call data science healthcare cannot ignored reason business school introd
226	226	AsiaBioSpectrum	Singapore, Bangalore	#Australia's @Trajan strengthens move into #data-based preventative #healthcare https://t.co/qxGhi6ycZ9 via @AsiaBioSpectrum	australia trajan strengthens move data based preventative healthcare via asiabiospectrum
227	227	COCIR	Brussels and Beijing	It's #FrAIday ! Join us on 11 May and gain insight into the latest regulatory developments for #AI-based… https://t.co/98PZEfe0W5	fraiday join may gain insight latest regulatory developments based
228	228	invest_mv	Schwerin, Germany	The innovation-friendly business climate in Mecklenburg-Vorpommern offers ideal framework conditions for the reloca… https://t.co/CMyzJSjM0G	innovation friendly business climate mecklenburg vorpommern offers ideal framework conditions reloca
229	229	HealthHelsinki	Helsinki, Suomi	Thank you everyone attending and excellent speakers @erkki_soini @AnniTackman @ackermanemil Kristina Leppälä &amp;… https://t.co/rrPWtHZqrH	thank everyone attending excellent speakers erkki_soini annitackman ackermanemil kristina leppälä amp
230	230	pharma_synth	Delhi, India	The health of our bones relies on a balanced diet and a steady stream of nutrients &amp; most importantly Vitamins.… https://t.co/VDLP6bOcvc	health bones relies balanced diet steady stream nutrients amp importantly vitamins
231	231	fede_citti	Como, Lombardy	The SAS Forum has always been an incredible source of #inspiration since I was a student and this year I got a chan… https://t.co/QkbBqlt9kO	sas forum always incredible source inspiration since student year got chan
232	232	MyLogoBiz	Malaysia	Modern Swan Logo for Sale https://t.co/a4bdCdmMl2 #modern #swan #bird #logo #animal #waterbird #letter #monogram… https://t.co/gyKHw0Xchz	modern swan logo sale modern swan bird logo animal waterbird letter monogram
233	233	jgeofil	Utrecht, NL	Has anyone been researching new original ways of assessing the #quality, #utility and #realism of synthetic health… https://t.co/Zj8NGnhdR7	anyone researching new original ways assessing quality utility realism synthetic health
234	234	DasShilpa	New Delhi, India	What’s your stance on the central government as it has failed to give the “Basic Right of Life” to its citizens? Ar… https://t.co/ebC4Jhv3hZ	stance central government failed give basic right life citizens
235	235	LisaWal27760138	USA	Plantar Fasciitis Feet Insoles Arch Supports Orthotics Inserts Relieve Flat Feet, High Arch, Foot Pain Plantar Fas… https://t.co/ZzwWE8KYkR	plantar fasciitis feet insoles arch supports orthotics inserts relieve flat feet high arch foot pain plantar fas
236	236	LisaWal27760138	USA	Band-Aid Brand Flexible Fabric Adhesive Bandages for Wound Care &amp; First Aid, Assorted Sizes, 100 ct, Beige Band-Ai… https://t.co/V0uMrkvPWq	band aid brand flexible fabric adhesive bandages wound care amp first aid assorted sizes beige band
237	237	LisaWal27760138	USA	LUMIFY Redness Reliever Eye Drops, 0.25 Fl. Oz LUMIFY Redness Reliever Eye Drops, 0.25 Fl. Oz 4.7 out of 5 stars… https://t.co/H8cibg9xVY	lumify redness reliever eye drops lumify redness reliever eye drops stars
238	238	LisaWal27760138	USA	Amazon Basic Care Ibuprofen Tablets 200 mg, Pain Reliever/Fever ulcer (NSAID), Red, 500 Count Amazon Basic Care Ib… https://t.co/5T2zAV1AOH	amazon basic care ibuprofen tablets pain reliever fever ulcer nsaid red count amazon basic care
239	239	LisaWal27760138	USA	Kerasal Fungal Nail Renewal, Restores Appearance of Discolored or Damaged Nails, 0.33 fl oz Kerasal Fungal Nail Re… https://t.co/1w3A4LXs9y	kerasal fungal nail renewal restores appearance discolored damaged nails kerasal fungal nail
240	240	LisaWal27760138	USA	Clearblue Digital Pregnancy Test with Smart Countdown, 3 count Clearblue Digital Pregnancy Test with Smart Countdo… https://t.co/0e6AVmGxTi	clearblue digital pregnancy test smart countdown count clearblue digital pregnancy test smart countdo
241	241	davidchao	El Dorado Hills, CA	modrnhealthcr: NOMINATE TODAY! Recognize those who are changing the face of healthcare in any of these four areas… https://t.co/kZ1SkXs7nr	modrnhealthcr nominate today recognize changing face healthcare four areas
242	242	LisaWal27760138	USA	Tylenol Extra Strength Acetaminophen Rapid Release Gels, Pain Reliever &amp; Fever Reducer, 100 ct Tylenol Extra Stren… https://t.co/vj1licPEXL	tylenol extra strength acetaminophen rapid release gels pain reliever amp fever reducer tylenol extra stren
243	243	LisaWal27760138	USA	Cortizone-10 Maximum Strength, 2 Ounce Box Cortizone-10 Maximum Strength, 2 Ounce Box 4.7 out of 5 stars 27,462… https://t.co/TIvXkrD4cd	cortizone maximum strength ounce box cortizone maximum strength ounce box stars
244	244	LisaWal27760138	USA	Amazon Brand - Solimo Melatonin 5mg, 120 Gummies (2 Gummies per Serving), Helps with occasional sleeplessness Amaz… https://t.co/Ml8aHYLMmj	amazon brand solimo melatonin gummies gummies per serving helps occasional sleeplessness amaz
245	245	LisaWal27760138	USA	Goodnites Bedwetting Underwear for Boys, S/M, Discreet, 44 Count Goodnites Bedwetting Underwear for Boys, S/M, Dis… https://t.co/NwXt1nppBG	goodnites bedwetting underwear boys discreet count goodnites bedwetting underwear boys dis
246	246	TrivCare		#healthcare Baby Toys 0-12 Months Intelligence Development Owl Cloth Book Rattles Unfolding Activity Books Cute Ani… https://t.co/Onkuce1czQ	healthcare baby toys months intelligence development owl cloth book rattles unfolding activity books cute ani
247	247	DrWayneCottrell	Canary Wharf, London, E14 5HX	We are now a Government provider for all PCR travel testing. ⁠ ⁠ Get in touch today for more information. ⁠… https://t.co/Vu27gjDY2Z	government provider pcr travel testing get touch today information
248	248	nextservices	Ann Arbor, MI	Gastroenterologists are still recovering from the COVID-19 pandemic and adapting to new changes in how they practic… https://t.co/75lwdpQJWy	gastroenterologists still recovering covid pandemic adapting new changes practic
249	249	nextservices	Ann Arbor, MI	Listen to #TheScopeForwardPodcast while on the move! Praveen Suthrum's conversations with GI leaders are now availa… https://t.co/Sd8OTZ5UcB	listen thescopeforwardpodcast move praveen suthrum conversations leaders availa
250	250	innofrugal	Finland	What is frugal design and why was it vital during COVID-19? https://t.co/W3xg2U2ezQ via @wef #frugal #innovation… https://t.co/kIPh6zNT2d	frugal design vital covid via wef frugal innovation
251	251	kingpatprash	Mumbai	These are not craters but funeral pyres #Delhi #pandemic #SecondCOVIDWave #CoronaSecondWave Not just the capital… https://t.co/01Cd45sRDP	craters funeral pyres delhi pandemic secondcovidwave coronasecondwave capital
252	252	JobsHelpers		Love where you #work, check out this new Caregiver role with Senior Helpers! https://t.co/PYyv1bCILt #Healthcare	love work check new caregiver role senior helpers healthcare
253	253	CallHealthIndia	Hyderabad, Andhra Pradesh	Consult our Specialist Doctor right from your home. ✔️No waiting ✔️No travel ✔️Personalized care Book Now on… https://t.co/SVJU7lbjfi	consult specialist doctor right home waiting travel personalized care book
254	254	rupamsarkar	Bangalore, INDIA	Agree GOI has an IMP role, but what was the State Govt doing? Isn't #healthcare a state subject TOO? Is center sole… https://t.co/AqJYReHZVL	agree goi imp role state govt healthcare state subject center sole
255	255	Avinash02365424		welcome to you to be a part of the “2nd International #Healthcare Summit” is scheduled during from August 23-24, 20… https://t.co/HBmJ7MsTuk	welcome part international healthcare summit scheduled august
256	256	TheNextTech2018	Worldwide	Encouragement for #Healthcare Entities – The New HIPAA Bill Aims to Bolster #Cybersecurity https://t.co/yjrNTyuPbN… https://t.co/xrWK1mCdmu	encouragement healthcare entities new hipaa bill aims bolster cybersecurity
257	257	HenricRobert	Pune, India	The #cell_harvesting market expected to reach $324.5 Million Read More: https://t.co/buV02LGSLG #research… https://t.co/mCQgvHit2g	cell_harvesting market expected reach million read research
258	258	askclinik	Global	There are several variants of the coronavirus that have developed due to "mutation". But the B.1.1.7, B.1.351 and i… https://t.co/RtaXFWetzq	several variants coronavirus developed due mutation
259	259	WevolverApp	San Francisco, Amsterdam	“Xsens doesn’t just provide the DOT wearables and run. They’re equipped with the right engineers to assist in our d… https://t.co/626lngS85Z	xsens provide dot wearables run equipped right engineers assist
260	260	juanlerena2	London, England	It’s great to be back in the gym for an early morning workout after several months in lockdown. Time to shock the b… https://t.co/naHbVntewI	great back gym early morning workout several months lockdown time shock
261	261	BillK293524	BG	Healthcare systems are inadequate in most countries. Things like these shouldn't happen. #healthcare #Psychiatry… https://t.co/LZUMT5GLCW	healthcare systems inadequate countries things like happen healthcare psychiatry
262	262	AndrzejKlimczuk	Polska / Poland	Convenience Over Reputation: Study Looks at How #OlderAdults Pick a #Doctor https://t.co/nCOMUmVGFl #healthcare	convenience reputation study looks olderadults pick doctor healthcare
263	263	david_concepts	England, United Kingdom	The AIR CRADLE® Transfer System - https://t.co/AFDaJChsxM - "an exceptional leap forward in patient care, well-bein… https://t.co/dKE4Rk8RJE	air cradle transfer system exceptional leap forward patient care well bein
264	264	research_market		The breast imaging market is undergoing transformation with the introduction of #AI and ML in early detection of le… https://t.co/tfxNHsRqNc	breast imaging market undergoing transformation introduction early detection
265	265	Newsworldexpres		Canada’s #healthcare #workers #brace for the #painful #blow of a https://t.co/Et412v6jl6 #americas #americasnews #canadas #world	canada healthcare workers brace painful blow americas americasnews canadas world
266	266	makaungola	Nairobi/Kigali	The 8th @Merck Foundation Africa Asia Luminary converges in #Zambia #GirlEducation. #GirlsEducation… https://t.co/PjUBPNwVh4	merck foundation africa asia luminary converges zambia girleducation girlseducation
267	267	david_concepts	England, United Kingdom	The AIR CRADLE® Transfer System - https://t.co/AFDaJChsxM - a finalist for 'Innovation of the Year' in the 'Nationa… https://t.co/GkLPBh0lP7	air cradle transfer system finalist innovation year nationa
268	268	Garnet8Ltd	Southampton, United Kingdom	The disjointed use of data in #Business and the #PublicSector has led to new silos. These silos add wastage, risk… https://t.co/pQt80CW4jR	disjointed use data business publicsector led new silos silos add wastage risk
269	269	spectrum1995	INDIA	SISGAIN has been providing #revenuecyclemanagement #softwaresystem for the #healthcare sector. Our… https://t.co/zalPiRPCtz	sisgain providing revenuecyclemanagement softwaresystem healthcare sector
270	270	KnowlexUK	Bolton, England	Amy Gyte, Biomedical Scientist and Health and Safety Executive, will be one of our esteemed speakers at our… https://t.co/U0fFUqiS3T	amy gyte biomedical scientist health safety executive one esteemed speakers
271	271	WevolverApp	San Francisco, Amsterdam	Find out the challanges and avantages of manufacturing medical devices with 3D printing https://t.co/rYvHEp35Nn I… https://t.co/Pz2Se7UKK9	find challanges avantages manufacturing medical devices printing
272	272	RotifyUk		Do you need to keep track of #GMC #compliance? We've made it very simple for you 👀 #GP #generalpractice… https://t.co/poK8H5Z4Zu	need keep track gmc compliance made simple generalpractice
273	273	Outlookindia	New Delhi, India	REPLUG | Biohacking Is Use Of Science-Based Tools To Optimise Health, Says Biohacking Pioneer Dr Sajeev Nair… https://t.co/6QGJgr5RCv	replug biohacking use science based tools optimise health says biohacking pioneer sajeev nair
274	274	lab_universe		For any type of medical test contact us .... #histopathology #urineREculture #thyroidissues #medical #diagnosticlab… https://t.co/tmN7M1dCIM	type medical test contact histopathology urinereculture thyroidissues medical diagnosticlab
275	275	pnsintelligence	Noida, India	Increasing use of #cartridges for diagnostic applications is a key trend of cartridges market. Get more insights:… https://t.co/BP4CZP6ZSL	increasing use cartridges diagnostic applications key trend cartridges market get insights
276	276	CyberUniti		The Swiss hacktivist who gained access to the security cameras of the California startup Verkada in March 2021 has… https://t.co/tJxe9jUoNy	swiss hacktivist gained access security cameras california startup verkada march
277	277	CyberUniti		SLTT governments have been warned they are being targeted by Business Email Compromise scammers.… https://t.co/SUCZ8yk3TN	sltt governments warned targeted business email compromise scammers
278	278	CyberUniti		Three zero-day vulnerabilities in SonicWall email security are being actively exploited https://t.co/BiiT1yZtiw… https://t.co/ZUSHoesEY7	three zero day vulnerabilities sonicwall email security actively exploited
279	279	CyberUniti		The global COVID-19 vaccine cold chain continues to be targeted advanced persistent threat groups, according to an… https://t.co/bUGpEm9Ly8	global covid vaccine cold chain continues targeted advanced persistent threat groups according
280	280	CyberUniti		Three zero-day vulnerabilities have been identified in SonicWall Email Security products that are being actively ex… https://t.co/7VSrd7o4xH	three zero day vulnerabilities identified sonicwall email security products actively
281	281	SantoshHosptls	Ghaziabad	How to know if you have developed Hernia. Read More : https://t.co/kuo67Cxecp #Healthcare #NCRDelhi… https://t.co/zePtBPAMmO	know developed hernia read healthcare ncrdelhi
282	282	LossWeight123	mumbai	Eat healthy...stay healthy. #immunity #ImmunityBoosterTips #FightAgainstCorona #healthylifestyle #HealthyEating… https://t.co/6KmJz7oVFX	eat healthy stay healthy immunity immunityboostertips fightagainstcorona healthylifestyle healthyeating
283	283	mediaindiagroup	Paris	Scenes of desperation in #COVID19 hospitals in #Delhi continued as #healthcare infrastructure collapses as tsunami… https://t.co/91hW4YdmI1	scenes desperation covid hospitals delhi continued healthcare infrastructure collapses tsunami
284	284	BioAlps	Switzerland	#Biotech companies based in Switzerland have experienced record #investments in 2020: --&gt; Western Switzerland regio… https://t.co/YVxxDjbvDe	biotech companies based switzerland experienced record investments western switzerland regio
285	285	walnuthub		Our Digital Strategists have put together successful Internet marketing campaigns for Healthcare Businesses ranging… https://t.co/xFcCN4KNGv	digital strategists put together successful internet marketing campaigns healthcare businesses ranging
286	286	cyberradarunive	105 Elmsford St Durham NC 2770	Today, Data Science is being used across all parallels of various industries, including #business, #healthcare,… https://t.co/WeP2VsKEcM	today data science used across parallels various industries including business healthcare
287	287	perfectiongeeks	Delhi	PerfectionGeeks Technologies serving the best Mobile &amp; Web Application solution. Kindly like, Share &amp; subscribe our… https://t.co/y8c3OUnJlY	perfectiongeeks technologies serving best mobile amp web application solution kindly like share amp subscribe
288	288	TheDevPeople	Stonehouse	We our so excited about our new online programme which is coming MAY 21ST!!! #healthcare #frontlineworkers… https://t.co/GxEj0XR8tx	excited new online programme coming may healthcare frontlineworkers
289	289	me2_gp	Oxfordshire, UK	Finally it’s the weekend 💙 One step at a time! Stay safe ☺️ #FridayFeeling #Weekend #WeekendVibes @nhswebsite… https://t.co/LxU7kFvtlp	finally weekend one step time stay safe fridayfeeling weekend weekendvibes nhswebsite
290	290	MedioksOfficial	India	Buy Now - https://t.co/a4voD2vVp5 * Free shipping on purchase above Rs.5000 * 2% additional discount on prepaid ord… https://t.co/cmbqXlJUFq	buy free shipping purchase additional discount prepaid ord
291	291	Atos_Security	France	[#Healthcare] The French Student Health Foundation, at the head of 13 clinics, victim of a #cyberattack 🗞… https://t.co/8nMMCOlIEn	healthcare french student health foundation head clinics victim cyberattack
292	292	resoluteAIin		Personal Protective Equipment for Healthcare Workers and improving patients safety with the help of FaceGenie. #ai… https://t.co/pli0NmGq5W	personal protective equipment healthcare workers improving patients safety help facegenie
293	293	_timos_	Global	India Is Experiencing A Devastating Wave Of Covid-19: Impact To Reverberate Around The World… https://t.co/lYZZSnXDhi	india experiencing devastating wave covid impact reverberate around world
294	294	_timos_	Global	Did So-Called ‘Stanford, NIH Study’ Really Show Face Masks Are Ineffective Against Covid-19?… https://t.co/DXU36VCHVm	called stanford nih study really show face masks ineffective covid
295	295	PetonicInfotech	New Delhi, India	India's oxygen shortage: Causes, politics and black marketing Watch the complete video at https://t.co/9jolGsmYJx… https://t.co/aMvkDyx1PO	india oxygen shortage causes politics black marketing watch complete video
296	296	Tcs_Technology	Pune	The #HospitalManagementSoftware by #TCSTechnology is a comprehensive &amp; integrated information system designed to m… https://t.co/HKUQyRYyzs	hospitalmanagementsoftware tcstechnology comprehensive amp integrated information system designed
297	297	NewingtonChemi1	Ramsgate, England	Graham Phillips explains how veganism can be very unhealthy if not done properly. Click here to watch the full vide… https://t.co/hbvg4qRobR	graham phillips explains veganism unhealthy done properly click watch full vide
298	298	GDPUKcom	Manchester	Examining the Charges against GDC - @DentistGoneBadd looks through Ted Hastings’ eyes https://t.co/I5YPFMqzhm… https://t.co/rjBa1UTP4l	examining charges gdc dentistgonebadd looks ted hastings eyes
299	299	RaizLtd		Our Laparoscopic Instruments are created from cutting edge technology. View our catalogs: https://t.co/w8KzrM944d… https://t.co/pqMSwfSd0f	laparoscopic instruments created cutting edge technology view catalogs
300	300	RevolLims	Tamilnadu, India	Reduce Maintenance costs, Integration with other systems, scalability and growth, visibility to vital information,… https://t.co/fxUKjNrrZi	reduce maintenance costs integration systems scalability growth visibility vital information
301	301	juneliang	Selangor, Malaysia	Dr. Milind Sabnis, Director, Healthcare at @Frost_Sullivan will be delivering the keynote address, Global… https://t.co/kZEMchpUCV	milind sabnis director healthcare frost_sullivan delivering keynote address global
302	302	SSI_Deutschland	Nürnberg, Augsburg, München	SSI Blog Post: Is #Telehealth Ready for #AI? &gt; https://t.co/Vmjj2XnAaC &gt; via @SSI_Innovations #Healthcare… https://t.co/jysdNIrlxb	ssi blog post telehealth ready via ssi_innovations healthcare
303	303	parkbaselarea	Basel, Schweiz	The Switzerland Innovation Park Basel Area Main Campus is opening in 2022!🚀 Early birds, are you looking for flexib… https://t.co/TF5jDvjBUi	switzerland innovation park basel area main campus opening early birds looking flexib
304	304	JimmyLa46826510	New York, USA	Top Alternatives for CureMD: Features and Pricing #SimplifyingSelection #healthcare #healthcareIT #medtwitter… https://t.co/TFCaul8nKF	top alternatives curemd features pricing simplifyingselection healthcare healthcareit medtwitter
305	305	brics_cci	New Delhi, India	Register at- https://t.co/jhs4IbV0Ua #BRICSCCI #Brics2021 #brics15 #bricsindiachair #webinaralert #webinars2021… https://t.co/5jQZDjO9YU	register bricscci brics brics bricsindiachair webinaralert webinars
306	306	medicalmagzn	Mumbai, India	StimaWELL North America Inc. enters the US market https://t.co/Dss6MyIyMQ #healthcare #automation #medicaldevices… https://t.co/L0jp8KiblF	stimawell north america inc enters market healthcare automation medicaldevices
307	307	AveannaCareers		We're hiring! Click to apply: Speech Language Pathologist (SLP) - Home Based - https://t.co/lorsGzPLfG #Healthcare #Donna, TX	hiring click apply speech language pathologist slp home based healthcare donna
308	308	JimmyLa46826510	New York, USA	Cerner EMR vs. AdvancedMD EMR #healthcare #healthcareIT #medtwitter #digitalhealth #healthIT #doctors #telehealth… https://t.co/XKexmV5sxJ	cerner emr advancedmd emr healthcare healthcareit medtwitter digitalhealth healthit doctors telehealth
309	309	Vascular_India		Avoid crossing your legs for long periods of time. Studies found that people who cross their legs for long periods… https://t.co/0Ml3EOodkL	avoid crossing legs long periods time studies found people cross legs long periods
310	310	JimmyLa46826510	New York, USA	Electronic Medical Records (EMR) Market Report 2021 by Global Key Players, Types, Applications, Countries, Size, Fo… https://t.co/O2jVVMzFbA	electronic medical records emr market report global key players types applications countries size
311	311	Tcs_Technology	Pune	The #HospitalManagementSoftware by #TCSTechnology is a comprehensive &amp; integrated information system designed to m… https://t.co/t7wc40LQb0	hospitalmanagementsoftware tcstechnology comprehensive amp integrated information system designed
312	312	RenishawMedical	UK, Gloucestershire	We’re thrilled to be among one of the first companies in the country to be featured on UK Healthcare Pavilion. Fin… https://t.co/PPeVWLjz4H	thrilled among one first companies country featured healthcare pavilion fin
313	313	AnnePordon	The Netherlands	Elsevier applies advanced Machine Learning and Natural Language Processing techniques to help researchers, engineer… https://t.co/kbx5Y9xvTc	elsevier applies advanced machine learning natural language processing techniques help researchers engineer
314	314	Wounds_UK	United Kingdom	As #healthcare professionals, we are often ideally placed to spot signs of domestic abuse and help patients to acce… https://t.co/FKqtzl7qHO	healthcare professionals often ideally placed spot signs domestic abuse help patients acce
315	315	kidstogether		People With Disabilities Could Soon Face Health Care Discrimination https://t.co/o488mS9gwo #Disabilities… https://t.co/2Gektp4Kys	people disabilities could soon face health care discrimination disabilities
316	316	EHMAinfo	Brussels	✍️ Survey on the impact of the pandemic on #healthmanagement education 🗣️ Launched by #EHMA in collaboration with… https://t.co/9OzALnmqr0	survey impact pandemic healthmanagement education launched ehma collaboration
317	317	CytomolLabs	Hyderabad	Here are the benefits of walking barefoot. #cytomol #cytomollabs #wellness #health #healthylifestyle #healthtips… https://t.co/uvGUGVM6x2	benefits walking barefoot cytomol cytomollabs wellness health healthylifestyle healthtips
318	318	padimi1	Lagos, Nigeria	Easy and affordable access to #healthcare, #microinsurance and #finance. #insurance #Insurtech #business… https://t.co/zCoraVq5ZM	easy affordable access healthcare microinsurance finance insurance insurtech business
319	319	medginnie	New Delhi, India	It is the elders who need utmost care and we at MedGinnie understand that and the smile of Mrs. Mbula says it all.… https://t.co/oa98YCiANI	elders need utmost care medginnie understand smile mrs mbula says
320	320	deeshagroup	India	There is not friend as loyal as a book. Happy World Book Day. Keep reading! . . . #worldbookday #books #reading… https://t.co/TVdp3RH0Ql	friend loyal book happy world book day keep reading worldbookday books reading
321	321	Mukeshdwr	Bengaluru, India	@DrKumarVishwas @srinivasiyc Raise voice for reform of public health facility. Private sector can not complete it. #CovidIndia #healthcare	drkumarvishwas srinivasiyc raise voice reform public health facility private sector complete covidindia healthcare
322	322	PrinSciAdvOff	New Delhi, India	Innovation &amp; Science@Bharat Series #HappeningToday at 3 PM Join @PrinSciAdvGoI Prof. VijayRaghavan, SG… https://t.co/9cbUlfAFaC	innovation amp science bharat series happeningtoday join prinsciadvgoi prof vijayraghavan
323	323	trials_in		It only takes 2 seconds to vote for us at @TheEuropas. Support us innovating healthcare through cutting-edge techno… https://t.co/FVabJH6Hv0	takes seconds vote theeuropas support innovating healthcare cutting edge techno
324	324	DolesNora	Los Angeles, USA	Electronic Health Records (EHR) Market 2021 Is Booming Across the Globe by Share, Size, Growth, Segments and Foreca… https://t.co/gypi16VUrk	electronic health records ehr market booming across globe share size growth segments foreca
325	325	hostxolo	india	Here is talking about log in dashboard "DOCTOR". All solutions of online hospital management. #hospital #covid… https://t.co/qdvhrPBYR9	talking log dashboard doctor solutions online hospital management hospital covid
326	326	david_concepts	England, United Kingdom	The AIR CRADLE® Transfer System - https://t.co/AFDaJChsxM #mobility #nursing #carers #innovation #technology… https://t.co/PZfcyFBi4o	air cradle transfer system mobility nursing carers innovation technology
327	327	smithelle82	United States	#healthcare #energybooster #Jointshealth #Patriotpowergreens Grab Your 30 Days Trial Pack of Patriot Power Greens https://t.co/SLxsFXwBmS	healthcare energybooster jointshealth patriotpowergreens grab days trial pack patriot power greens
328	328	DolesNora	Los Angeles, USA	The MedicsCloud EHR from Advanced Data Systems Corporation is Enabled for Clinical Decision Support #SoftwareFinder… https://t.co/Gs4nrk3dkq	medicscloud ehr advanced data systems corporation enabled clinical decision support softwarefinder
329	329	AppsUnify	United States	ARE YOU (AND YOUR DATA) AT RISK? 10 CYBERSECURITY STEPS YOU NEED TO TAKE NOW https://t.co/f8QxG08jWP #CyberSecurity… https://t.co/RIQYmG7V3P	data risk cybersecurity steps need take cybersecurity
330	330	mytentaran	Saket, New Delhi	Tips for pregnant women regarding C section https://t.co/vFawUNbk11 #health #healthtips #healthyliving… https://t.co/YXIEPyIDI9	tips pregnant women regarding section health healthtips healthyliving
331	331	TexasHca	Texas, USA	We’re one of the region’s largest, most comprehensive healthcare providers in the DFW area. Be a part of a team tha… https://t.co/QpFyED1s8j	one region largest comprehensive healthcare providers dfw area part team tha
332	332	trivendravikram	India	#CovidHelp #healthcare #CovidSOS Lets provide only #Verified information on #OxygenCylinders #HospitalBeds… https://t.co/Q0o37igKWo	covidhelp healthcare covidsos lets provide verified information oxygencylinders hospitalbeds
333	333	brics_cci	New Delhi, India	Register at- https://t.co/jhs4IbV0Ua #BRICSCCI #Brics2021 #brics15 #bricsindiachair #webinaralert #webinars2021… https://t.co/CWyjc8J2uE	register bricscci brics brics bricsindiachair webinaralert webinars
334	334	ruchika6sept	New Delhi	Lets join hands with frontline workers to save lives❤️❤️❤️ #frontlineworkers #CovidIndia #COVIDEmergency2021… https://t.co/jc5iaW0Y9y	lets join hands frontline workers save lives frontlineworkers covidindia covidemergency
335	335	NaveenSankarS	Texas	#healthcare #today @webmd At some point we will have to accept that we are all going to get this. Lockdowns are not… https://t.co/UzkB0v5lME	healthcare today webmd point accept going get lockdowns
336	336	DheerajShaha	Pune, India	Biosimulation - Growing Use For Pediatric Drug Development #software #biotechnology #pharmaceuticals #healthcare https://t.co/0UKO12u7wE	biosimulation growing use pediatric drug development software biotechnology pharmaceuticals healthcare
337	337	ADRIANDOMAINAME	ARGENTINA	https://t.co/27GDayaAS9 For Sale at Sedo .com #BigData #Science #Startups #Marketing #Tech #Fintech #iot #ai #5G… https://t.co/jh5HXaMMXe	sale sedo com bigdata science startups marketing tech fintech iot
338	338	GeneOnlineNews	Santa Clara, CA	Australia Health Tech Showcase took place in Australian Office in Taipei (@AusOfficeTPE ). Health tech companies sh… https://t.co/bC2aVnEs0M	australia health tech showcase took place australian office taipei ausofficetpe health tech companies
339	339	debeshchoudhury	Kolkata, West Bengal	What Should You Do If COVID-19 Spreads Through Air? https://t.co/ZWQKDBSDPg #COVID19 #selfcare #healthcare	covid spreads air covid selfcare healthcare
340	340	stylesatlife	Yanam, India	How to Treat and Overcome Leg Cramps During Pregnancy? #legcrampsduringpregnancy #pregnancy #pregnant #legcramps… https://t.co/uIbgDrVKVR	treat overcome leg cramps pregnancy legcrampsduringpregnancy pregnancy pregnant legcramps
341	341	ayushliving	Houston, TX	Those who struggle to sleep may want to take up an #Ayurvedic recommended meditation practice, which has been prove… https://t.co/vqjuwooeBf	struggle sleep may want take ayurvedic recommended meditation practice prove
342	342	conquer_pcos	Mumbai, Maharashtra	#FridayFeeling So what if my ovaries wear pearls... Conquer PCOS For more info: https://t.co/AcMOneRrew… https://t.co/29ZhEvLhwv	fridayfeeling ovaries wear pearls conquer pcos info
343	343	healthinsagnt	United States	Can Golden Rule Insurance Company Drop You? https://t.co/PFP4DUrU57 #healthinsurance #obamacare #medicare #healthcare	golden rule insurance company drop healthinsurance obamacare medicare healthcare
344	344	ADRIANDOMAINAME	ARGENTINA	https://t.co/xzVATyVHfu For Sale at Sedo .com #BigData #Science #Startups #Marketing #Tech #Fintech #iot #ai #5G… https://t.co/QBUmddWadh	sale sedo com bigdata science startups marketing tech fintech iot
345	345	PawanSomanchi	Hyderabad, India	is cheese good for your health #HealthCare #health via https://t.co/cBj7YRwrst https://t.co/j8kI9ifg6R	cheese good health healthcare health via
346	346	AjmeraNaturals	Surat, City	Taste that brings you back to home. #ajmera #ajmeranaturals #natural #naturals #oil #LFC #ADA #ads #Google #Apple… https://t.co/0IiwNNPtaN	taste brings back home ajmera ajmeranaturals natural naturals oil lfc ada ads google apple
347	347	chandrasekarmr	India	@AshwiniKChoubey #Healthcare is our top most priority. Lets join our hands together and protect the most vulnerable… https://t.co/TAO1RalDkW	ashwinikchoubey healthcare top priority lets join hands together protect vulnerable
348	348	WearablesExpert	Global	Digital Transformation is no longer differentiation for hospitals 🏥 &amp; Healthcare Organizations - is a MUST… https://t.co/XmMM4imQfJ	digital transformation longer differentiation hospitals amp healthcare organizations must
349	349	mangosteenguy	Indore, India	How can you expect a country of 5% taxpayers as the backbone to counter hateful neighbors, loan default farmers, Na… https://t.co/sq6QXwTzQd	expect country taxpayers backbone counter hateful neighbors loan default farmers
350	350	tmj_syd_jobs	Sydney, Australia	Covance by Labcorp is hiring in #Sydney! Click the link in our bio to apply: Sr Pharmacokineticist #Healthcare	covance labcorp hiring sydney click link bio apply pharmacokineticist healthcare
351	351	JyotiSahai	Bangalore	#Fitbit rolls out stylized #Wearables @msharmas @HCITExpert @MobiHealthNews #HIMSS21 #HITsmIND #healthcare… https://t.co/lfDR44JKKe	fitbit rolls stylized wearables msharmas hcitexpert mobihealthnews himss hitsmind healthcare
352	352	opsvidisha	Noida(UP)	@ANI @PTI_News It is surprising that @SupremeCourtFan @highcourtdelhi #gujrathicourt #allhabadhighcourt has become… https://t.co/3pIFNsMob0	ani pti_news surprising supremecourtfan highcourtdelhi gujrathicourt allhabadhighcourt become
353	353	DivocHealth		We are glad to announce that Prof. Rajesh Chandwani has joined DIVOC as the board member. He comes with expertise i… https://t.co/dD9DvBv5ig	glad announce prof rajesh chandwani joined divoc board member comes expertise
354	354	MahuaVenkatesh	New Delhi	Pl don't hoard #Oxygen cylinders and antiviral drugs. This will save many lives and provide necessary #healthcare f… https://t.co/FuHQXxLCJs	hoard oxygen cylinders antiviral drugs save many lives provide necessary healthcare
355	355	MedicoTopics		Know to become productive 👍 #MedTwitter #medicine #Medical #MedicareForAll #healthcare #Medico #MedicosViaDM… https://t.co/iCJr7Y6bBM	know become productive medtwitter medicine medical medicareforall healthcare medico medicosviadm
356	356	MedSurgeIndia	Delhi	How to stop a Bad Breath.... #cucumber #health #healthcare #healthtourism #Medsurgeindia https://t.co/EFMsbyWf1P	stop bad breath cucumber health healthcare healthtourism medsurgeindia
357	357	ThisIsDrNatalie	London | Toronto	#Data from #cancer centres connected to provide full population coverage for Scottish #NHS “#clinicians and organis… https://t.co/C4xxS9heAc	data cancer centres connected provide full population coverage scottish nhs clinicians organis
358	358	asianewsteam	Bangkok, Thailand	Here, he sifts through the noise to help you choose the best lifestyle habits to prevent chronic diseases.… https://t.co/qktEdyv6Nr	sifts noise help choose best lifestyle habits prevent chronic diseases
359	359	DereksMandellah	Kenya	Covid cases are rising what should the world do to prevent this from happening #SaveLives #CovidIndia #COVID19SL… https://t.co/u8dQ3luugt	covid cases rising world prevent happening savelives covidindia covidsl
360	360	Chinta_Free		vaccination Stay Strong #StaySafe #CovidIndia #healthcare #follobackforfolloback #funny #selfie #selfcare https://t.co/o8yT3GY23n	vaccination stay strong staysafe covidindia healthcare follobackforfolloback funny selfie selfcare
361	361	Fitrushealthy	Chicago, IL	💡Today's wise saying💡 "No great man ever complains of want of opportunity" ************************* 1st Portable… https://t.co/lIJsupqhZG	today wise saying great man ever complains want opportunity portable
362	362	tdpel		#Lagos Govt. Charges School Principals On Better Performance https://t.co/oB84noQseL #blockchain #boove #business… https://t.co/RpPpqXSckC	lagos govt charges school principals better performance blockchain boove business
363	363	ryannol58287638		Emergency EMR created in a week to respond to COVID-19 crisis #SoftwareFinder #SimplifyingSelection #healthcare… https://t.co/6Z6kCbYxh0	emergency emr created week respond covid crisis softwarefinder simplifyingselection healthcare
364	364	05Rosasanchez		It is our great pleasure to invite you to participate in the International #Conference on #Hospital_Management an… https://t.co/ABWMzVdnCj	great pleasure invite participate international conference hospital_management
365	365	HandSinEU		New criteria are coming for enamels and ceramic materials in contact with drinking water. More materials can be use… https://t.co/4mHvWZAFV6	new criteria coming enamels ceramic materials contact drinking water materials use
366	366	HealthSaarthi	Mumbai, India	In our 12th #episode of the #podcastshow #healthmatters - discussions about #health Dr Savitha N talks about… https://t.co/SxROWhaRkI	episode podcastshow healthmatters discussions health savitha talks
367	367	JyotiSahai	Bangalore	#PredictiveAnalytics Accurately Screens for Pulmonary #Hypertension @msharmas @HCITExpert @HITAnalytics… https://t.co/7h2GxmG4HJ	predictiveanalytics accurately screens pulmonary hypertension msharmas hcitexpert hitanalytics
368	368	MedSurgeIndia	Delhi	Eating Papayas will assist with irregular &amp; painful periods. #papaya #periods #periodcramps #bloodflow #health… https://t.co/dx3rnftHz3	eating papayas assist irregular amp painful periods papaya periods periodcramps bloodflow health
369	369	DiversityQ	London, England	The National BAME Health &amp; Care Awards @BAMEHCA 2021 announces its second set of winners @SusieLagrata @RN_TEAde… https://t.co/oONt483f5V	national bame health amp care awards bamehca announces second set winners susielagrata rn_teade
370	370	_SanjayDas	Malaysia	A study reveals new AI software to help determine Covid-19 infection probability. https://t.co/bxxq0bwOt8… https://t.co/thClutgX6g	study reveals new software help determine covid infection probability
371	371	PolyCompanyAPAC	Asia Pacific	Poly and #Microsoft offer digital end-to-end solutions that enable providers to deliver a better virtual… https://t.co/V2uqJyPKki	poly microsoft offer digital end end solutions enable providers deliver better virtual
372	372	saada186	Islamabad	#CovidIndia 🚨 #India records 3.32 lakh new #COVID19 cases, world's highest single-day spike #pakustv #NYC… https://t.co/5SqHhbktHW	covidindia india records lakh new covid cases world highest single day spike pakustv nyc
373	373	HotDocOnline	Melbourne, Australia	COVID-19 Vaccine Appointments Update at clinics using @HotDocOnline *as of 23/04/21: - 879,431 booked to date - 347… https://t.co/r5Xt2LOIJs	covid vaccine appointments update clinics using hotdoconline booked date
374	374	DheerajShaha	Pune, India	In Vitro Diagnostics - Sharp Rise In Market Demand For PCR, NGS, Serology Based Rapid-Test Products #IVD #medical… https://t.co/E4xxbPBygn	vitro diagnostics sharp rise market demand pcr ngs serology based rapid test products ivd medical
375	375	sayantan77	Hyderabad, Delhi NCR India	Govt issues revised clinical guidance for management of Covid-19 patients !! #covid19impact #healthcare… https://t.co/XQW0aLaBwW	govt issues revised clinical guidance management covid patients covidimpact healthcare
376	376	lifestylemedics		"Let your food be your medical and medicine be your food" #lifestyle #FridayFitness #healthcare #healthylifestyle… https://t.co/CRhLXC6Zlh	let food medical medicine food lifestyle fridayfitness healthcare healthylifestyle
377	377	IeInsights		"Healthcare is undergoing a revolution. This revolution is being enabled by digital tools and artificial intelligen… https://t.co/tLGYOwpTTt	healthcare undergoing revolution revolution enabled digital tools artificial intelligen
378	378	PoojaPatel132	Faridabad, haryana	Does Mamaearth Onion Hair Oil control hairfall?? Detailed review here https://t.co/ngyuRzsq0D . @mamaearthindia… https://t.co/flYjf6G2oC	mamaearth onion hair oil control hairfall detailed review mamaearthindia
379	379	enewsroomindia	Kolkata, India	A must read piece by @ndsharma India’s religio-superstitious public and collapse of government’s #healthcare syste… https://t.co/OdHrCYtyNl	must read piece ndsharma india religio superstitious public collapse government healthcare syste
380	380	KenlonIndustri1	Kampala, Uganda	Get yourself the perfect substitute to ordinary sugar. With Sweet Molasses, your health is guaranteed and well hand… https://t.co/Qibt8KMHdx	get perfect substitute ordinary sugar sweet molasses health guaranteed well hand
381	381	PeninsulaQatar	Qatar	Read today's edition of The Peninsula (April 23) for latest updates on #Qatar #coronavirus #MiddleEast #Health… https://t.co/EqvXbyNklT	read today edition peninsula april latest updates qatar coronavirus middleeast health
382	382	ScribeShah	Kolkata/Giridih	India’s religio-superstitious public and collapse of government’s #healthcare system https://t.co/a4sSVGTeVd #COVIDEmergency2021 #COVID19	india religio superstitious public collapse government healthcare system covidemergency covid
383	383	CurieuxExplorer	Mumbai, India	Hannes, the myo-electric controlled, polyarticulated, #robotic hand prosthesis. 🎥 @WevolverApp @mvollmer1… https://t.co/7qvnKPNZna	hannes myo electric controlled polyarticulated robotic hand prosthesis wevolverapp mvollmer
384	384	GDPUKcom	Manchester	NHS Dental Charges ‘Scrapped’ If SNP Wins Election - our commentary says - history shows this will not work… https://t.co/Y4b2g79pjO	nhs dental charges scrapped snp wins election commentary says history shows work
385	385	mytentaran	Saket, New Delhi	Is cheese good for your health? https://t.co/6TBvFU2j8m #cheese #health #healthcare #healthcaretips… https://t.co/z2yC00bBZ4	cheese good health cheese health healthcare healthcaretips
386	386	technologycount	India	In our recent blog, We have compiled How to Improve the Operational Efficiency of OPD with #hospitalsoftware Read… https://t.co/wSrkTJSkuy	recent blog compiled improve operational efficiency opd hospitalsoftware read
387	387	OneNebulaHealth		UCMC investment report shows increase in Medicare and Medicaid losses, details new community ... #medicare… https://t.co/CxJR2Yz2c5	ucmc investment report shows increase medicare medicaid losses details new community medicare
388	388	BeveragesOtc		Grab your OTC Beverage today! It’s gonna be warm today 💖 . #enjoythetaste #healthiswealth #2021yearofnofear… https://t.co/yFnkk7x8uc	grab otc beverage today gonna warm today enjoythetaste healthiswealth yearofnofear
389	389	david_concepts	England, United Kingdom	The AIR CRADLE® Transfer System - https://t.co/AFDaJChsxM - has been nominated in the 'MedTech Breakthrough Awards… https://t.co/F8TczSY0LS	air cradle transfer system nominated medtech breakthrough awards
390	390	C3IT	India, United States	Empowering your team to do their best work from anywhere—that's how you build resilience. Contact @C3IT at… https://t.co/TQY8WBYeA9	empowering team best work anywhere build resilience contact cit
391	391	ShifaFoundation	Islamabad, Pakistan	#JummahMubarak, #Start this #fridaymorning with the verse of the Quran (9:60)"The #Alms are only for the #Poor, the… https://t.co/G07GXQ3Dvq	jummahmubarak start fridaymorning verse quran alms poor
392	392	ayushakti_ind	India	We love it when our customers are happy with our quality service. Here's a review posted by Nitesh Bhoir for Ayusha… https://t.co/ikqrKL9oRg	love customers happy quality service review posted nitesh bhoir ayusha
393	393	ApurvRao2	Pune, India	#healthy #health #healthyfood #healthylifestyle #healthychoices #HealthyEating #healthyliving #healthylife… https://t.co/Ty0pqmSZj4	healthy health healthyfood healthylifestyle healthychoices healthyeating healthyliving healthylife
394	394	KontraqtB2B	Satu Mare, Romania	Kontraqt - Supply Chain Resilience #industry40 #industry4 #procurement #procurementtransformation #iot #ai… https://t.co/ue1WIMTTKt	kontraqt supply chain resilience industry industry procurement procurementtransformation iot
395	395	andr_krause	Switzerland	Helping #healthcare providers operate smart and efficiently @SAPHealth https://t.co/fJuh8jXUi2 https://t.co/MfyLJ0RiZ1	helping healthcare providers operate smart efficiently saphealth
396	396	inclusionchick	Davis, CA	The fact that a family who has a critically ill infant with BRAIN CANCER must spend their precious time fundraising… https://t.co/M0S7sVT2I8	fact family critically ill infant brain cancer must spend precious time fundraising
397	397	DigitalSalutem	Global	Episode #14 João Bocas interviews Tim Wenderow "@VocalisHealth is using AI to analyse your voice " 💊 Watch:… https://t.co/hxNPyO43j1	episode joão bocas interviews tim wenderow vocalishealth using analyse voice watch
398	398	david_concepts	England, United Kingdom	The AIR CRADLE® Transfer System - https://t.co/AFDaJChsxM - "an exceptional leap forward in patient care, well-bein… https://t.co/TMlyqXHNsc	air cradle transfer system exceptional leap forward patient care well bein
399	399	justtotaltech	San Francisco, California US	The well-being of humankind means the well-being of their mental health and physical health. These smart medical de… https://t.co/hFNHgzksmO	well humankind means well mental health physical health smart medical
400	400	ACFER01	London, England	Uptick in UK elective surgeries Mar 2021. Expectation = ~4m backlogged patients will start to see some relief towa… https://t.co/XaJVl5o9qc	uptick elective surgeries mar expectation backlogged patients start see relief towa
401	401	valleygeneralvr	Brisbane, Australia	This morning, Mercy Connect spoke to the Border Mail and shared some insight into our latest co-production- Imercyv… https://t.co/SbgmSPBuxE	morning mercy connect spoke border mail shared insight latest production imercyv
402	402	ArianaNews_	Kabul,Afghanistan	India records world’s biggest single-day rise in COVID cases https://t.co/yBQa4VjgDP #ArianaNews #India #record… https://t.co/4qLWyblPpj	india records world biggest single day rise covid cases ariananews india record
403	403	saieyecare01	Ghaziabad, Uttar Pradesh	Book Online Consultation with Dr. Shivani Bansal. #consultation #consulting #meditation #appointment #coronavirus… https://t.co/Kp8MEp3ow1	book online consultation shivani bansal consultation consulting meditation appointment coronavirus
404	404	RxInfoAcademy		Low-code EHR-PM enables massive growth for pain management chain https://t.co/Uo9JIRS4Q4 #informatics #healthcare… https://t.co/Xar2gkCFsJ	low code ehr enables massive growth pain management chain informatics healthcare
405	405	tonyj01	Manchester	NHS Dental Charges ‘Scrapped’ If SNP Wins Election - our commentary says - history shows this will not work… https://t.co/I48TYrlOuH	nhs dental charges scrapped snp wins election commentary says history shows work
406	406	gurinipspb	Chandigarh, India	Burned out by the pandemic, 3 in 10 health-care workers consider leaving the profession #pandemic #healthcare… https://t.co/QjsxkVMyjS	burned pandemic health care workers consider leaving profession pandemic healthcare
407	407	PureSoftware		PureSoftware employees have been following all the necessary COVID-19 precautions. We encourage everyone to wear ma… https://t.co/1Rela2WmKV	puresoftware employees following necessary covid precautions encourage everyone wear
408	408	AIFeeds	Seattle, WA	#News: Artificial intelligence helps identify new key-lock pairs against coronavirus #artificialintelligence #AI… https://t.co/4ZEzKu0Ipu	news artificial intelligence helps identify new key lock pairs coronavirus artificialintelligence
409	409	ADRIANDOMAINAME	ARGENTINA	https://t.co/OSDDH6ENqf For Sale at Sedo .com #BigData #Science #Startups #Marketing #Tech #Fintech #iot #ai #5G… https://t.co/etEIjNKLlW	sale sedo com bigdata science startups marketing tech fintech iot
410	410	MAPATWARDHAN	Mumbai	CAPLIN STERILES GETS USFDA APPROVAL FOR PROCHLORPERAZINE EDISYLATE INJECTION #CaplinPoint #Labs #USFDA #approval… https://t.co/AVp55pj1Cw	caplin steriles gets usfda approval prochlorperazine edisylate injection caplinpoint labs usfda approval
411	411	Homecare_360	Westlands, Nairobi, Kenya	Make your health your number one priority! #care #healthcare #preventivecare #preventativehealthcare #vaccine… https://t.co/LaRxVF5eTS	make health number one priority care healthcare preventivecare preventativehealthcare vaccine
412	412	wire_law		We at the @wire_law would express our sincerest gratitude to the health care workers, individuals and all the local… https://t.co/JNwqsewI9C	wire_law would express sincerest gratitude health care workers individuals local
413	413	tonyj01	Manchester	Government Evasive On Reducing ‘Colossal Backlog’ --https://t.co/eLkI8L1wVF -- #dentalhealth #dentistry #news… https://t.co/VT3UO0R3Y3	government evasive reducing colossal backlog dentalhealth dentistry news
414	414	healthwirepk		Miswak has been around since before the times of ancient Babylonians and Egyptians. Read the benefits of using Mi… https://t.co/orf9fV2IT1	miswak around since times ancient babylonians egyptians read benefits using
415	415	Healthcare_MDPI	Basel, Switzerland	"Intermittent #energy Restriction, #weightloss and Cardiometabolic Risk: A Critical Appraisal of #evidence in Human… https://t.co/poXtgfZuHm	intermittent energy restriction weightloss cardiometabolic risk critical appraisal evidence human
416	416	Onlinemedsdotin		Stay Safe ! Stay Healthy ! #healthcare #health #covid #medicine #medical #doctor #nurse #hospital… https://t.co/d2rdfc0SY6	stay safe stay healthy healthcare health covid medicine medical doctor nurse hospital
417	417	AmbiTech4Health	Pune	Stay Safe ! Stay Healthy ! #healthcare #health #covid #medicine #medical #doctor #nurse #hospital… https://t.co/aneoboWX5D	stay safe stay healthy healthcare health covid medicine medical doctor nurse hospital
418	418	ikdrc_ahm	Civil Hospital Campus, Asarwa,	Group and personalised therapy sessions by our physiotherapists is a regular feature in Covid Wards at #IKDRC . It… https://t.co/IrVcsK40qG	group personalised therapy sessions physiotherapists regular feature covid wards ikdrc
419	419	DheerajShaha	Pune, India	PDX Model Market - Increasing Use In Preclinical Studies #patientderived #pdxmodel #biotechnology #cancer… https://t.co/OUekWcAJ4t	pdx model market increasing use preclinical studies patientderived pdxmodel biotechnology cancer
420	420	holee_health		Go easy on yourself today. Whatever you do, let it be enough. #holee #happyfriday #wellness #healing… https://t.co/jSu96aSZp5	easy today whatever let enough holee happyfriday wellness healing
421	421	VUMCcareers	Nashville, TN	Join the VUMC team! See our latest job opening here: https://t.co/INHendUexK #HomeCare #Healthcare	join vumc team see latest job opening homecare healthcare
422	422	Orsa_tech	London, UK	With an extensive network of investor profiles, Orsatech leads the way in successful start-up investment connection… https://t.co/gSETtrcriA	extensive network investor profiles orsatech leads way successful start investment connection
423	423	BasegreenA		At Basegreen Academy, we deliver first class healthcare, first aid and social care training. #Success #Healthcare… https://t.co/2MNj1SYzlt	basegreen academy deliver first class healthcare first aid social care training success healthcare
424	424	TheSecondAngle	India	Lack of Healthcare Facilities, Misleading with Covid Data. India is watching. India will Remember !!… https://t.co/OGCUY6B9dD	lack healthcare facilities misleading covid data india watching india remember
425	425	sundeepbaluvuri	India	@ysjagan @KTRTRS @MinisterKTR @TelanganaCMO @AndhraPradeshCM Please start a portal for bed availability like Tamil… https://t.co/c5BIxhbEUn	ysjagan ktrtrs ministerktr telanganacmo andhrapradeshcm please start portal bed availability like tamil
426	426	david_concepts	England, United Kingdom	The AIR CRADLE® Transfer System - https://t.co/AFDaJChsxM - a finalist for 'Innovation of the Year' in the 'Nationa… https://t.co/bKm3P2BbXU	air cradle transfer system finalist innovation year nationa
427	427	ADRIANDOMAINAME	ARGENTINA	https://t.co/TnAR7ucAdJ For Sale at Sedo .com #BigData #Science #Startups #Marketing #Tech #Fintech #iot #ai #5G… https://t.co/J4oucQ286C	sale sedo com bigdata science startups marketing tech fintech iot
428	428	CriticalCare_20		Register now to be a part of the International Conference on Critical Care and Emergency Medicine which will be hel… https://t.co/4LeXFPIdSE	register part international conference critical care emergency medicine hel
429	429	cavendishpros	London	#Technological-Gadgets That Have Changed the Course of #Healthcare for Patients https://t.co/PPJF63fAqM	technological gadgets changed course healthcare patients
430	430	Mishti6495		#PMOIndia I am sitting far away and seeing my family and all Indians suffering is #Heartbreaking. I request you tha… https://t.co/uFRg5xVf1q	pmoindia sitting far away seeing family indians suffering heartbreaking request tha
431	431	ADRIANDOMAINAME	ARGENTINA	https://t.co/dzqg8gDYLG For Sale at Sedo .com #BigData #Science #Startups #Marketing #Tech #Fintech #iot #ai #5G… https://t.co/fv0Srr4bfd	sale sedo com bigdata science startups marketing tech fintech iot
432	432	PAMIOfficial1		Ten scientific reasons in support of airborne transmission of SARS-CoV-2 https://t.co/b2LN3Z7eo0 #healthcare #covid #research #Pami	ten scientific reasons support airborne transmission sars cov healthcare covid research pami
433	433	MemorialCareJob	California	Want to work in #FountainValley, CA? View our latest opening: https://t.co/Je2HX9AvEe #Healthcare	want work fountainvalley view latest opening healthcare
434	434	GDPUKcom	Manchester	Government Evasive On Reducing ‘Colossal Backlog’ https://t.co/hsrfcnvGdw - #dentalhealth #dentistry #news… https://t.co/g8q4Hbxw4x	government evasive reducing colossal backlog dentalhealth dentistry news
435	435	mediscrubs	Biggera Waters, Gold Coast	Between April 23-29, take 15% on all Navy and Burgundy when using this week's coupon code BUNA15 at the Mediscrubs… https://t.co/MirAQYz3dn	april take navy burgundy using week coupon code buna mediscrubs
436	436	GovInfoME	Amravati, India	IIT Jodhpur Recruitment 2021: Notification released for 50 Non-Teaching positions https://t.co/at4Mvlzb4k #IIT… https://t.co/TAYYPl8hUV	iit jodhpur recruitment notification released non teaching positions iit
437	437	ADRIANDOMAINAME	ARGENTINA	https://t.co/Ur3TZbSWLt For Sale at Sedo .com #BigData #Science #Startups #Marketing #Tech #Fintech #iot #ai #5G… https://t.co/2tfUvVITWv	sale sedo com bigdata science startups marketing tech fintech iot
438	438	healthinsagnt	United States	Can I Use Cambia Health Solutions Right Away? https://t.co/vS9xW5sIGC #healthinsurance #obamacare #medicare #healthcare	use cambia health solutions right away healthinsurance obamacare medicare healthcare
439	439	DheerajShaha	Pune, India	Molecular #Spectroscopy - Potential Applications Of Terahertz Spectroscopy In Healthcare #healthcare #marketing… https://t.co/1PeefDFW0l	molecular spectroscopy potential applications terahertz spectroscopy healthcare healthcare marketing
440	440	EssaysAgrade	UK/USA	Essays Writing Services ‼️Having trouble putting your ideas into words? DM. #dissertation #thesis #Course #Help… https://t.co/ANlSmVdJMC	essays writing services trouble putting ideas words dissertation thesis course help
441	441	david_concepts	England, United Kingdom	The AIR CRADLE® Transfer System - https://t.co/AFDaJChsxM - "an exceptional leap forward in patient care, well-bein… https://t.co/WlTD20HbFV	air cradle transfer system exceptional leap forward patient care well bein
442	442	rk_ajmer		𝐁𝐞𝐬𝐭 𝐇𝐨𝐬𝐩𝐢𝐭𝐚𝐥 for 𝐓𝐡𝐨𝐫𝐚𝐜𝐨𝐬𝐜𝐨𝐩𝐢𝐜 𝐒𝐮𝐫𝐠𝐞𝐫𝐲-𝐑𝐤 𝐇𝐨𝐬𝐩𝐢𝐭𝐚𝐥. Call 𝟗𝟒𝟔𝟐𝟕𝟖𝟖𝟓𝟖𝟎 #healthcare #woman #hospital #surgery #doctor… https://t.co/jllOiInXsE	𝐁𝐞𝐬𝐭 𝐇𝐨𝐬𝐩𝐢𝐭𝐚𝐥 𝐓𝐡𝐨𝐫𝐚𝐜𝐨𝐬𝐜𝐨𝐩𝐢𝐜 𝐒𝐮𝐫𝐠𝐞𝐫𝐲 𝐇𝐨𝐬𝐩𝐢𝐭𝐚𝐥 call 𝟗𝟒𝟔𝟐𝟕𝟖𝟖𝟓𝟖𝟎 healthcare woman hospital surgery doctor
443	443	MrParthosaha	Bengaluru South, India	Join us May 25 - 26 at the ISG TechXchange: Health Sciences for patient-centric approaches and interoperability, sh… https://t.co/tRoNxF3Lzh	join may isg techxchange health sciences patient centric approaches interoperability
444	444	robomed9	Bangalore	#Robomedinnovations #vhspl #vhslogitech #medicaldevices #healthcare #healthcareservices #smartpeakflow #Genteel… https://t.co/LAB0ygzw3W	robomedinnovations vhspl vhslogitech medicaldevices healthcare healthcareservices smartpeakflow genteel
445	445	ADRIANDOMAINAME	ARGENTINA	https://t.co/yLfowlD2NA For Sale at Sedo .com #BigData #Science #Startups #Marketing #Tech #Fintech #iot #ai #5G… https://t.co/QLOFxu106j	sale sedo com bigdata science startups marketing tech fintech iot
446	446	waltersp44	northampton	Just an observation but why do you consistently report negative news? Quote “pandemic over what is the next pandemi… https://t.co/CZQjpieonC	observation consistently report negative news quote pandemic next pandemi
447	447	TrivCare		#healthcare Kitchen Accessories Silicone Cover Fresh Keeping Silicone Stretch Lids Caps for Food Dish Keep Fresh To… https://t.co/U25qouugV3	healthcare kitchen accessories silicone cover fresh keeping silicone stretch lids caps food dish keep fresh
448	448	stridechc_jobs	Colorado	Interested in a job in #Aurora, CO? This could be a great fit: https://t.co/9AqP2EEUZh #Healthcare	interested job aurora could great fit healthcare
449	449	CMD_iTransform	Mumbai, India	Indeed it's a crisis situation on all fronts be it life saving supplies or manpower. iTransform has taken an initia… https://t.co/mOmXy3YEAA	indeed crisis situation fronts life saving supplies manpower itransform taken initia
450	450	GovInfoME	Amravati, India	AIIMS Delhi Recruitment 2021: Notifications released for various Research Assistant, Radiology Technician and Other… https://t.co/UN4ceJCgqp	aiims delhi recruitment notifications released various research assistant radiology technician
451	451	FredSRomero	Brooklyn, NY	Cloud-AI in the Non-Profit and Healthcare Industries - via @pensignal #Healthcare #ArtificialIntelligence… https://t.co/FnaTwPijVi	cloud non profit healthcare industries via pensignal healthcare artificialintelligence
452	452	Cadila_Pharma	Gujarat, India	More than 12 million persons with epilepsy in India are contributing to nearly one-sixth of the global burden. Lear… https://t.co/QgqkAKu8P1	million persons epilepsy india contributing nearly one sixth global burden lear
453	453	EssaysAgrade	UK/USA	Essays Writing Services ‼️Having trouble putting your ideas into words? DM. #dissertation #thesis #Course #Help… https://t.co/iXDIsEbN25	essays writing services trouble putting ideas words dissertation thesis course help
454	454	Viaante	India	What our clients say about us for the solutions we offer. https://t.co/d1zsATS5AI #Healthcare #PharmaSolutions… https://t.co/0NwDC0l3SV	clients say solutions offer healthcare pharmasolutions
455	455	ShaadiwishInc	India	ThinkYou and its team of experienced health professionals has got it all. https://t.co/wZAGHH14Ar #bestdietician #healthcare	thinkyou team experienced health professionals got bestdietician healthcare
456	456	ColumbiaAfrica		High blood pressure is a leading cause of stroke, a condition that is on the rise among younger generation. Get te… https://t.co/KlIyRIV5SS	high blood pressure leading cause stroke condition rise among younger generation get
457	457	aanandsivaraman	Chennai	First of four-part series from Cognizant looks at the individual as the source of #healthcare data as well as being… https://t.co/a1y5Bh1ZDF	first four part series cognizant looks individual source healthcare data well
458	458	MedSurgeIndia	Delhi	WHY SMOKING IS BAD FOR YOU ? #smoking #cigarette #healthcare #health #healthtourism #Medsurgeindia https://t.co/T8UMDeCFYh	smoking bad smoking cigarette healthcare health healthtourism medsurgeindia
459	459	DheerajShaha	Pune, India	Radiotherapy - Growing Demand For Image-Guided Radiotherapy In Europe #radiotherapy #health #healthcare #marketing https://t.co/VHniW6eFMX	radiotherapy growing demand image guided radiotherapy europe radiotherapy health healthcare marketing
460	460	payoda	Texas, USA	#Payoda just published "The Role of Conversational AI in Healthcare" Please read here: https://t.co/bM5AshJTUV… https://t.co/eMSrsHqxoJ	payoda published role conversational healthcare please read
461	461	frankzanotto	Sydney, Australia	Time to turn conventional thinking on its head - time to inject your customers into the center of your business str… https://t.co/g0FhTe1ZGX	time turn conventional thinking head time inject customers center business str
462	462	SarojHospital	Madhuban Chowk Sec-14 Rohini	Read more: https://t.co/THnKrguOTu #kidneytransplant #healthcare #kidneyhealth #delhi	read kidneytransplant healthcare kidneyhealth delhi
463	463	ficci_india	New Delhi, INDIA	FICCI is available to pass on its expertise to the govt and the #healthcare Committee: Mr @subhrakantpanda, Vice Pr… https://t.co/YKdrgjg8Sf	ficci available pass expertise govt healthcare committee subhrakantpanda vice
464	464	medicalhelptr	Istanbul, Turkey	Laminectomy is a major #surgical procedure that requires highly-trained medical specialists as well as well–equippe… https://t.co/Z7YfmQzSrj	laminectomy major surgical procedure requires highly trained medical specialists well well equippe
465	465	BellerMedical	United States	Hate, spite, jealousy, envy, &amp; negative emotions are counterproductive to one's health. #healthcare	hate spite jealousy envy amp negative emotions counterproductive one health healthcare
466	466	ek_koshishh__		We live int the society where Caste is more Important than Healthcare #reservation_is_virus #aarakshan #bugdet… https://t.co/9Zh8r7J4O4	live int society caste important healthcare reservation_is_virus aarakshan bugdet
467	467	ProdXIndia	Noida	Healthcare App UI Design with heartbeat monitoring system. Let's collaborate to build digital era : hi@prodx.live… https://t.co/AAXDxZNlFo	healthcare app design heartbeat monitoring system let collaborate build digital era prodx live
468	468	VILabIndia	Kolkata, India	Covid-19 Glossary: How What Strain, Variants, Mutation Mean?#health_corner#covid-19 #covid-19_glossary… https://t.co/YfN4tnZqxg	covid glossary strain variants mutation mean health_corner covid covid _glossary
469	469	NpoReports	Nigeria	COVID-19: NCDC Reports 100 New Infections, Total Case Count Now 164,588 https://t.co/Yp9Ic9utfU #CoronaSecondWave… https://t.co/H3ep6h37uh	covid ncdc reports new infections total case count coronasecondwave
470	470	Strictly4men1		Follow that personal care routine religiously and keep going all day long without any break. #wellness #healthy… https://t.co/VKHkLCqA9r	follow personal care routine religiously keep going day long without break wellness healthy
471	471	sibpl_gic	506,V-Jai CP,Jaipur, Rajasthan	Get Individual &amp; #Family #Health #Insurance Plans Get Quotes now @ https://t.co/7AdhjwIUpS Download Mobile App:… https://t.co/u5Y8poNNz8	get individual amp family health insurance plans get quotes download mobile app
472	472	fit_northeast		Such high levels of distress may have potential implications for women and for foetal and child health and developm… https://t.co/Z73trjse1H	high levels distress may potential implications women foetal child health developm
473	473	MedicalEd2021		Register now for the upcoming #internationalconference on #medical and #nursing Education which will be held on… https://t.co/YAVNPJ0xpC	register upcoming internationalconference medical nursing education held
474	474	ikdrc_ahm	Civil Hospital Campus, Asarwa,	The physiotherapists at #IKDRC ensure that our in-patients get regular 'Ward workout'. These workouts not only keep… https://t.co/1YzqPXpgsf	physiotherapists ikdrc ensure patients get regular ward workout workouts keep
475	475	VitalConnectMRX	Canada	U.S. Health Insurer Announces New Plan To Reduce Racial Disparities In Maternal Health By 50% In Five Years… https://t.co/LdADlgh58g	health insurer announces new plan reduce racial disparities maternal health five years
476	476	NCORE_NHS	Derby, England	***Motivating the Unmotivated: Helping 'Difficult' Patients*** 6th September 2021 in Derby at London Road Communit… https://t.co/Zo5mxNrpin	motivating unmotivated helping difficult patients september derby london road communit
477	477	OneNebulaHealth		Boise nursing home closing after losing Medicare and Medicaid funding #medicare #healthcare #healthcare https://t.co/x1a0h31RmP	boise nursing home closing losing medicare medicaid funding medicare healthcare healthcare
478	478	RxInfoAcademy		Round 2 of the COVID-19 telehealth program application portal will open April 29 https://t.co/Vn4tz2lfSN… https://t.co/sjbm7iecGd	round covid telehealth program application portal open april
479	479	QuickwellR		COMPLETE CARE PLAN FOR FAMILY BEST ICU CARE SERVICES AT HOME. 📲 Call Us: 1800-419-4948 📧 Mail Us : info@quickwellh… https://t.co/C5vyMjrVE8	complete care plan family best icu care services home call mail info quickwellh
480	480	drgalenorg	Austin, Texas	9 Natural Ways to Boost Your Energy. Get more #health information and #onlinedoctorconsultation with our internati… https://t.co/nM9I4NX8B6	natural ways boost energy get health information onlinedoctorconsultation internati
481	481	SRHSCareers	Spartanburg, SC	Join the Spartanburg Regional Healthcare ... team! See our latest job opening here: https://t.co/WYHetzE2RO #Healthcare #Spartanburg, SC	join spartanburg regional healthcare team see latest job opening healthcare spartanburg
482	482	quantumbhopal	Bhopal, India	World Immunization Week 2021 #worldimmunizationweek #vaccineswork #who #immunization #vaccines #healthcare… https://t.co/gTIApeLHQn	world immunization week worldimmunizationweek vaccineswork immunization vaccines healthcare
483	483	debraruh	Virginia USA & Global Citizen	Penn Scientists Correct #Genetic #Blindness With a Single Injection into the #Eye. #healthcare #inclusion #pwd… https://t.co/bpuozHUA0L	penn scientists correct genetic blindness single injection eye healthcare inclusion pwd
484	484	HospitalLords		Remedies for Constipation in Pregnancy #pregnancy #constipation #digestion #pregnant #constipationrelief… https://t.co/boWtuVpsYN	remedies constipation pregnancy pregnancy constipation digestion pregnant constipationrelief
485	485	ClaimChase	Thane-Maharashtra	How To Choose A Health Insurance Plan For Your Family? Here is a definite guide for choosing the right health plan… https://t.co/SZ5ntoUZHz	choose health insurance plan family definite guide choosing right health plan
486	486	SwasthamAyurve1	Reddiyarpalayam, Puducherry	Best Outcome for Every Patient Every Time. Better Doctors. Better Care at SWASTHAM AYURVEDA HOSPITAL To get appoint… https://t.co/tAAQ2gttEl	best outcome every patient every time better doctors better care swastham ayurveda hospital get appoint
487	487	VkleenS	India	Thank you, Neha, for choosing Vkleen. To buy our products online, you can visit our website… https://t.co/ayZQLPHqRD	thank neha choosing vkleen buy products online visit website
488	488	rezoai	Noida, India	Today, the #healthcare industry is facing excessive queries related to #covid tests, home collection, pricing &amp; rep… https://t.co/WfUEeqOeEl	today healthcare industry facing excessive queries related covid tests home collection pricing amp rep
489	489	Seniorcareonlin	usa	Looking for #companionship, #personalcare, #healthcare for your parents or grandparents. We are providing you a one… https://t.co/8FZp0aMPn6	looking companionship personalcare healthcare parents grandparents providing one
490	490	MedSurgeIndia	Delhi	#Didyouknow the Mango facts to prevent #Cancer..... #Mango #fruit #health #healthcare #healthtourism #Medsurgindia https://t.co/pK4oiOKhAC	didyouknow mango facts prevent cancer mango fruit health healthcare healthtourism medsurgindia
491	491	IntellecapTweet	India	How innovations in digital health are opening new doors in healthcare system Read more at: https://t.co/R6tN3U8Jje… https://t.co/BRzuCm5oWJ	innovations digital health opening new doors healthcare system read
492	492	AboutKidsHealth	Toronto, Canada	DYK: All #babies in #Canada have a blood test to check their bilirubin level around 24 hours after they are born, b… https://t.co/Ywz7LruPTQ	dyk babies canada blood test check bilirubin level around hours born
493	493	HCNowRadio	Atlanta GA	Conversations on Healthcare Hosts Masselli &amp; Flinter interviews today's thought leaders driving change in… https://t.co/lmwIXEJrQg	conversations healthcare hosts masselli amp flinter interviews today thought leaders driving change
494	494	MailMyStatement	Colorado	VA Health Records Protocols Probed, Following Sexual Harassment Reports https://t.co/rcMMv3YuXh via @SecurityHIT #healthcare #cyberseucirty	health records protocols probed following sexual harassment reports via securityhit healthcare cyberseucirty
495	495	CKerrstall	Not a State of Hate! 🏳️ 😷⚕️	@IPittyTheFool77 My braver &amp; more selfless family members whom have devoted their lives to others in their role as… https://t.co/C4nxBaBVIj	ipittythefool braver amp selfless family members devoted lives others role
496	496	SantoshHosptls	Ghaziabad	Know When is the best time to go for total knee replacement surgery. Read More : https://t.co/7ycsb5TnUz… https://t.co/AG2jU1wqUT	know best time total knee replacement surgery read
497	497	vohglobal	New Delhi, India	COVID-19: CSIR lab develops technology to meet oxygen demand, minimise storage risks https://t.co/7pHRgoDpNv… https://t.co/mPtzIRZuDc	covid csir lab develops technology meet oxygen demand minimise storage risks
498	498	vohglobal	New Delhi, India	Covid-19 vaccine: Centre has not contracted all SII production https://t.co/MIG0QYxDdm #healthcare… https://t.co/7EysvAVUsM	covid vaccine centre contracted sii production healthcare
499	499	FoundersCube	Bengaluru, India	AR in Healthcare! Augmented Practice #AR #AugmentedReality #healthcare #tech #technology #innovation #invention… https://t.co/8Y6HCHOlAn	healthcare augmented practice augmentedreality healthcare tech technology innovation invention
500	500	CareGiversAmeri	Pennsylvania, USA	Limited time, $250 SIGN ON BONUS NOW OFFERRED FOR IMMEDIATE MULTIPLE SHIFT OPENINGS FOR CAREGIVERS THROUGHOUT CLEAR… https://t.co/RUzJ547KRW	limited time sign bonus offerred immediate multiple shift openings caregivers throughout clear
501	501	Metromedi01		SMS EVERY DAY KEEP THE CORONA VIRUS AWAY Remember, SMS can stop the second wave Call/whatsapp - 9347422222 Health E… https://t.co/5ucLAuvAJq	sms every day keep corona virus away remember sms stop second wave call whatsapp health
502	502	vohglobal	New Delhi, India	Undruggable cancer protein becomes druggable, thanks to shrub https://t.co/tV7BZlS5o4 #healthcare #healthcarenews… https://t.co/4TxeUvAttp	undruggable cancer protein becomes druggable thanks shrub healthcare healthcarenews
503	503	boikanyogroup	Pretoria, South Africa	Better technologies...better LIFE!!! Info@boikanyomed.co.za #digitalhealthcare @boikanyogroup #pharmaceutical… https://t.co/YbBCBrvups	better technologies better life info boikanyomed digitalhealthcare boikanyogroup pharmaceutical
504	504	HealthDotInc	Switzerland	Study Finds 1 in 10 Healthcare Workers with Mild COVID Have Lasting Symptoms #HealthCare #health https://t.co/4UNs98nAfQ	study finds healthcare workers mild covid lasting symptoms healthcare health
505	505	Metromedi01		Express and Safe Home Delivery Saveupto 20% 100% Genuine Medicines Call/whatsapp - 9347422222 Health Executives - 2… https://t.co/5TMHzDqL9S	express safe home delivery saveupto genuine medicines call whatsapp health executives
506	506	vohglobal	New Delhi, India	Taking oxygen intermittently does not help Covid-19 patients: Experts https://t.co/adXcwHfjM1 #healthcare… https://t.co/StvQC58kaj	taking oxygen intermittently help covid patients experts healthcare
507	507	TheHealthcareI1	USA	#GeorgeBarakat A DEDICATED LEADER WITH A DRIVE TO MAKE HEALTHCARE ACCESSIBLE TO ALL Visit More :… https://t.co/IHWTOZNNVa	georgebarakat dedicated leader drive make healthcare accessible visit
508	508	ConditionNews		Our health care system is still broken. #healthcare https://t.co/Vv24REv9yT	health care system still broken healthcare
509	509	HealthCareHeds		Greensboro (NC) WFMY: Medical insurance mixup almost costs Triad couple $2,300 . More #HealthCare #news - https://t.co/OuPAaUQGcS	greensboro wfmy medical insurance mixup almost costs triad couple healthcare news
510	510	alvintanicala	California, USA	@Brad_Justus thanks for helping compile these leadership tips and bringing HIP together for the #hipweek21 !… https://t.co/IfO1bMUbcF	brad_justus thanks helping compile leadership tips bringing hip together hipweek
511	511	InformistMedia	Mumbai	Why Mindtree expects steady revenue from the healthcare vertical in the medium term. An @InformistMedia #Exclusive… https://t.co/2xwA1oqclS	mindtree expects steady revenue healthcare vertical medium term informistmedia exclusive
512	512	healthinsagnt	United States	What Is Cambia Health Insurance Benefit Code? https://t.co/o1kN3TmQgi #healthinsurance #obamacare #medicare #healthcare	cambia health insurance benefit code healthinsurance obamacare medicare healthcare
513	513	unltdindia	Mumbai, India	In these difficult times, to ensure all eligible #NGO working on #livelihoods, #healthcare #environment are able to… https://t.co/AxTPlLdEHd	difficult times ensure eligible ngo working livelihoods healthcare environment able
514	514	ConferenceMind	Bhubaneswar	Did You Know? Some of the great Health Benefits of Green Tea •Fight Cancer •Increase Immunity •Prevents Heart Dis… https://t.co/rkkYjlpGcu	know great health benefits green tea fight cancer increase immunity prevents heart dis
515	515	JyotiSahai	Bangalore	With #Xray insights, #AI helps #diagnosis of #heart arrhythmic disorders @msharmas @HCITExpert @nresearchnews… https://t.co/haCQO2qyzO	xray insights helps diagnosis heart arrhythmic disorders msharmas hcitexpert nresearchnews
516	516	leahtaylor	Denver, CO	Lewis often hears from grateful #students who say his site helped them become practicing #healthcare professionals.… https://t.co/PysuP5Wbgu	lewis often hears grateful students say site helped become practicing healthcare professionals
517	517	bmetrock	Franklin, TN	I'd Do Anything For Love (But I Won't Do That) Voice/AI news &amp; notes; RIP Jim Steinman @BlutagVoice @Audioburst… https://t.co/WN8LEXvfW5	anything love voice news amp notes rip jim steinman blutagvoice audioburst
518	518	BZhitkov	Moscow, Russia	My new #conceptual #illustration on @GettyImages https://t.co/AVR2ojn2sq #telehealth #telemedicine #onlinedoctor… https://t.co/H0pIL8rfsl	new conceptual illustration gettyimages telehealth telemedicine onlinedoctor
519	519	Hinshelwood_S	Watford, Hertfordshire, UK	This article will explain why it is essential for healthcare providers to store medicine and medical equipment prop… https://t.co/ra1GCRjjOQ	article explain essential healthcare providers store medicine medical equipment prop
520	520	REQSBusiness	7301-A W Palmetto Park Rd #100A Boca Raton, FL 33433	#reqs #hospitalbilling #medicalbillingcompanies #reqssolutions #healthcare #medicalservicesinflorida… https://t.co/dE4glbYl5I	reqs hospitalbilling medicalbillingcompanies reqssolutions healthcare medicalservicesinflorida
521	521	AutonomousHoag	San Francisco, CA	Serious question for #Americans against #government-funded #health #insurance: Why are you ok with government-fund… https://t.co/nkITLPwK5M	serious question americans government funded health insurance government fund
522	522	BartonCareers	South Lake Tahoe, Ca	Want to work at Barton Health? We're hiring in South Lake Tahoe, CA! Click for details: https://t.co/ef1IgiVIZp #hospitaljobs #Healthcare	want work barton health hiring south lake tahoe click details hospitaljobs healthcare
523	523	Vimsacin	India, Bangalore	Bones, stop growing after puberty and muscle and fat cells also stop dividing. But cartilage - that’s the plastic-l… https://t.co/mK5aWyiPSp	bones stop growing puberty muscle fat cells also stop dividing cartilage plastic
524	524	LifeSciVoice		Follow the link: https://t.co/FTiyasKbDW #lifesciences #biotechnology #science #biology #biotech… https://t.co/0BA4UvKoit	follow link lifesciences biotechnology science biology biotech
525	525	hca_health		We seek to raise the bar higher, not only for ourselves, but for healthcare everywhere. Being bigger isn’t our goal… https://t.co/NECfYcUmwe	seek raise bar higher healthcare everywhere bigger goal
526	526	PawanSomanchi	Hyderabad, India	Grossmont Healthcare District awards $205,400 in scholarships to East County students #HealthCare #health via… https://t.co/dSHRjHj7HT	grossmont healthcare district awards scholarships east county students healthcare health via
527	527	PhenixcareIndia		Phenixcare brings Health Care Services at Your doorstep. Get Nursing Care, ElderCare, NRI Travel Care, &amp; Babysittin… https://t.co/eog51zXIqc	phenixcare brings health care services doorstep get nursing care eldercare nri travel care amp babysittin
528	528	Srinivasulu1707		Heartfulness Meditation is Need of Hour it protects us from negative news. It infuses courage, peace, happiness, e… https://t.co/t0kb1AkYW4	heartfulness meditation need hour protects negative news infuses courage peace happiness
529	529	adapadvocacy	Washington, DC	Read our latest blog, "New CDC Surveillance Reveals Risks Among Transgender Women, Including HIV"… https://t.co/2UmXs2SHGf	read latest blog new cdc surveillance reveals risks among transgender women including hiv
530	530	Samhitadotorg	Mumbai, India	Since the onset of the pandemic, the IPA, founded by @Samhitadotorg , @gatesfoundation, @HUL_News, &amp; @rblbank, with… https://t.co/drV3Dyv9BS	since onset pandemic ipa founded samhitadotorg gatesfoundation hul_news amp rblbank
531	531	BiovoiceNews	New Delhi, Bangalore	HEALTH POLICY: In a crucial meeting on 22nd April, #healthcare federations deliberated on a set of immediate recomm… https://t.co/hr7XDTllW4	health policy crucial meeting april healthcare federations deliberated set immediate recomm
532	532	PharmacyITMe	Orange, CA	HIMSS21 Digital offers unique user experience https://t.co/gRFvdwNotu #healthcare #healthcareIT #informatics #technology #news	himss digital offers unique user experience healthcare healthcareit informatics technology news
533	533	advvsj	Rajasthan, India	World is laughing &amp; criticizing India. System is completely failed because of few corrupt and opportunistic people.… https://t.co/kc8DdY1A9c	world laughing amp criticizing india system completely failed corrupt opportunistic people
534	534	Tech2Thai	Bangkok	Sputnik V vaccine's developer issues a statement regarding the quality and safety of the vaccine… https://t.co/BDfACEEw0T	sputnik vaccine developer issues statement regarding quality safety vaccine
535	535	NeelkanthHospi2	Gurgaon, HARYANA -122002	Maintaining a healthy weight via workout as well as by eating healthy food, can lessen the occurrence of PCOS. To k… https://t.co/wzMszAWeGa	maintaining healthy weight via workout well eating healthy food lessen occurrence pcos
536	536	awesome_ark	India	“ #nationalemergency “ has occurred. Waiting in crematoriums, no space in hospitals, oxygen supplies hit, shortage… https://t.co/IBAOAOzGqT	nationalemergency occurred waiting crematoriums space hospitals oxygen supplies hit shortage
537	537	RcmTall		Make your practice successful with our services. Schedule a free consultation today(973-206-8939) Visit us today… https://t.co/FByHLngaiy	make practice successful services schedule free consultation today visit today
538	538	HCNowRadio	Atlanta GA	Harlow On Healthcare David Harlow's fireside chats trending #healthcare topics on #HarlowOnHC starts now! Listen li… https://t.co/Fu3NXPa3Xh	harlow healthcare david harlow fireside chats trending healthcare topics harlowonhc starts listen
539	539	MailMyStatement	Colorado	House Reps Urge HHS To Enforce Hospital Price Transparency Rule https://t.co/LWIWiHFGrI via @RevCycleIntel #pricetransparency #healthcare	house reps urge hhs enforce hospital price transparency rule via revcycleintel pricetransparency healthcare
540	540	Geriatricgeron1	London, UK	Anti-aging compound improves muscle glucose #metabolism in people https://t.co/C17Is8ML3Z #healthcare #aging… https://t.co/TjVCpLlYue	anti aging compound improves muscle glucose metabolism people healthcare aging
541	541	HcaTech		CJW Medical Center is a collaborative healthcare network, driven by physicians, nurses and colleagues helping each… https://t.co/fHzbJPwYxy	cjw medical center collaborative healthcare network driven physicians nurses colleagues helping
542	542	Srinivasulu1707		Precautions, Breathing Excercises, Diet, Asanas, Meditation, Natural Immunity boosters save your life not any gimmi… https://t.co/CFPHg9di3v	precautions breathing excercises diet asanas meditation natural immunity boosters save life gimmi
543	543	MukeshTekwani4	Mumbai	Length of 1 step while walking is approximately 2 feet or say, 60 cms. So every step you walk is 60 cm. Remember, 6… https://t.co/VLSgGbSlRe	length step walking approximately feet say cms every step walk remember
544	544	Midwifery_21	UK London	#Pregnant #women with #COVID-19 face high mortality rate: Worldwide study also found that 11 percent of #babies con… https://t.co/6H0ZVxRjer	pregnant women covid face high mortality rate worldwide study also found percent babies con
545	545	bluegemhemp	Deerfield, IL	#DidYouKnow that @bluegemhemp was ranked #1 #CBD in the #USA. 🙏 to our loyal #customers. 👉https://t.co/2uCRjBlUVR… https://t.co/md2i1cLgbP	didyouknow bluegemhemp ranked cbd usa loyal customers
546	546	Ishangoyal33	India	Omega-3, probiotics, multivitamins cut COVID RISK #CovidIndia #COVID19 #CoronavirusPandemic #CovidHelp… https://t.co/4G31jPWSwu	omega probiotics multivitamins cut covid risk covidindia covid coronaviruspandemic covidhelp
547	547	Raghu_VAVA	New Delhi, India	@BJP4Delhi @adeshguptabjp @LtGovDelhi #coronavirus #CovidIndia #COVIDEmergency2021 #coronareturns #healthcare… https://t.co/iShPdHLGHD	bjpdelhi adeshguptabjp ltgovdelhi coronavirus covidindia covidemergency coronareturns healthcare
548	548	bottomsupclinic	Bengaluru, Karnataka	Sometimes, the kitchen ingredients do wonders to your health. Coriander is one of them. Check out the benefits it… https://t.co/Ki2IUXd44H	sometimes kitchen ingredients wonders health coriander one check benefits
549	549	Raghu_VAVA	New Delhi, India	@drharshvardhan @BJP4Delhi @PMOIndia @MoHFW_INDIA @narendramodi @BJP4India @JPNadda @AmitShah @AyushmanNHA @moayush… https://t.co/L2BMMlWA5d	drharshvardhan bjpdelhi pmoindia mohfw_india narendramodi bjpindia jpnadda amitshah ayushmannha moayush
550	550	Raghu_VAVA	New Delhi, India	@BJP4Delhi @adeshguptabjp #coronavirus #CovidIndia #COVIDEmergency2021 #coronareturns #healthcare #CoronaDeath It s… https://t.co/yw2QJApI92	bjpdelhi adeshguptabjp coronavirus covidindia covidemergency coronareturns healthcare coronadeath
551	551	Raghu_VAVA	New Delhi, India	#coronavirus #CovidIndia #COVIDEmergency2021 #coronareturns #healthcare #CoronaDeath It seems most of the Covid Dea… https://t.co/Of5dRjOqUY	coronavirus covidindia covidemergency coronareturns healthcare coronadeath seems covid dea
552	552	topmedstore	Nevada	Few Overlooked Signs of Depression @topmedstore Click here --&gt; https://t.co/vp1M3shCW1 #depression #Online… https://t.co/oJC7aF8UXF	overlooked signs depression topmedstore click depression online
553	553	debadipb	37.782164,-122.434037	Boots: Hair-Care Sales &amp; Its Ways Profit &amp; Solutions Management Research Publication Series Researched &amp; Written b… https://t.co/vRLyMQCVL2	boots hair care sales amp ways profit amp solutions management research publication series researched amp written
554	554	ariannacblue	Indianapolis, IN	We prioritize the needs and behaviors of mobile #healthcare teams to make #collaboration easy. Learn more https://t.co/I5f8aDsD80 #mhealth	prioritize needs behaviors mobile healthcare teams make collaboration easy learn mhealth
555	555	Derek_Griffin1	Utah, USA	Blue Shield of California's Wellvolution growing its platform for members with diabetes https://t.co/5a0EfH3ET4 via… https://t.co/EFAYiWr3Jc	blue shield california wellvolution growing platform members diabetes via
556	556	rupamsarkar	Bangalore, INDIA	@Mohansinha Really Sir? Why is Govt allowing #ElectionRallies or #ReligiousGatherings? Is it possible to maintain… https://t.co/wigVWVIn9k	mohansinha really sir govt allowing electionrallies religiousgatherings possible maintain
557	557	sparkyb1	Sept 2020: Now PERTH, ON 🇨🇦	@BastsBest Tragic. Sad reality when RW thugs like Corrupt Jason Kenney hijacks the beautiful province to privatize… https://t.co/fkc1KWWdEt	bastsbest tragic sad reality thugs like corrupt jason kenney hijacks beautiful province privatize
558	558	de_bose	Sydney	#Klotho is an amazing #anabolic substance secreted by our #kidney. But it’s #anticarcinogenic and #antiageing in na… https://t.co/ICa4ThukU0	klotho amazing anabolic substance secreted kidney anticarcinogenic antiageing
559	559	OneNebulaHealth		Molina Healthcare to Acquire Cigna's Texas Medicaid Contracts #medicare #healthcare #healthcare https://t.co/m6r2lzZWVL	molina healthcare acquire cigna texas medicaid contracts medicare healthcare healthcare
560	560	RxInfoAcademy		Ezekiel Emanuel wants big thinking for new government health IT projects https://t.co/NGAbwkjfxv #informatics… https://t.co/lwdlQvOLyY	ezekiel emanuel wants big thinking new government health projects informatics
561	561	skbala621	Hyderabad, India	@KTRTRS Frontline worriers traveling public transport... If they have corona. Corona I'll spread more and please pr… https://t.co/GvDq6Z6X14	ktrtrs frontline worriers traveling public transport corona corona spread please
562	562	aparuschke	Madrid(Spain)-Munich(Germany)	The most important #KPI for every industry, among others #healthcare and #insurance, is #CustomerSatisfaction. Cro… https://t.co/5PHZzx23ZB	important kpi every industry among others healthcare insurance customersatisfaction cro
563	563	rupamsarkar	Bangalore, INDIA	@ANI Going to a pilgrimage at this hour of #COVID19 #pandemic is absolutely STUPID, it just adds extra burden on th… https://t.co/UEIWs8jqhq	ani going pilgrimage hour covid pandemic absolutely stupid adds extra burden
564	564	9newshdpk	پاکستان	PM to chair meeting of National Coordination Committee on Covid-19 today #CoronavirusPandemic #COVID19 #PMImranKhan… https://t.co/t4du81OV2n	chair meeting national coordination committee covid today coronaviruspandemic covid pmimrankhan
565	565	b9a07636928341c	Ambur, Tamil Nadu, India	All of you kindly plz watch this video. It's very useful information now-a-days. https://t.co/sNlGFnk6El… https://t.co/FdT7lgxYun	kindly plz watch video useful information days
566	566	JobsHelpers		Looking for a new opportunity and one that you can make a difference in the lives of seniors? Check out this newly… https://t.co/VCA7jvBggW	looking new opportunity one make difference lives seniors check newly
567	567	MedicalTriibe		https://t.co/mJf5VP8s32 Happy weekend our wonderful consumers. Drink a lot of water and rest well. Spend some time… https://t.co/Vepy8gamXQ	happy weekend wonderful consumers drink lot water rest well spend time
568	568	MedicalTriibe		https://t.co/mJf5VP8s32 We are a health care facility that offers Fertility Evaluation. You can rely on us. Call 30… https://t.co/2n0WmwNPuW	health care facility offers fertility evaluation rely call
569	569	GovInsider	Singapore	This women's and children's hospital in Singapore is #3Dprinting personalised support devices for young patients wi… https://t.co/cD5mZDcycP	women children hospital singapore dprinting personalised support devices young patients
570	570	GNSHTM_eCornell	Singapore	The healthcare industry can be a fascinating one. Choose from a wide range of healthcare certificates at eCornell… https://t.co/tEpbKd6auC	healthcare industry fascinating one choose wide range healthcare certificates ecornell
571	571	LACARECAREERS	Los Angeles, CA	L.A. Care Health Plan is dedicated to our employees and their personal and professional growth. Click here and find… https://t.co/ig1F14RhJI	care health plan dedicated employees personal professional growth click find
572	572	CHAHPMedCenter	Hollywood, Los Angeles	There may be an increased risk of throat #cancer with people eating very hot foods and beverages. Dr. Thomas Horowi… https://t.co/gjLN0B5IY8	may increased risk throat cancer people eating hot foods beverages thomas horowi
573	573	TOPRANEWS	London, UK	Regulatory professionals expend a significant amount of time on variations; make sure this process is handled corre… https://t.co/Ha6oLHCylQ	regulatory professionals expend significant amount time variations make sure process handled corre
574	574	MailMyStatement	Colorado	DHS CISA Shares SolarWinds Post-Threat Compromise Activity Tool https://t.co/YqBAsOZW3i via @SecurityHIT #healthcare #cyberseucirty	dhs cisa shares solarwinds post threat compromise activity tool via securityhit healthcare cyberseucirty
575	575	OneandOnlyIndie	Delhi	@AdityaRajKaul People at large won’t be able to repay debt these health professionals have created on us,risking th… https://t.co/BIyzQWmGRz	adityarajkaul people large able repay debt health professionals created risking
576	576	vijucherian	Somewhere between here and there.	If this is the situation in Delhi/NCR, which enjoys unflinching media and political attention, imagine the situatio… https://t.co/GQu7ezNgZ8	situation delhi ncr enjoys unflinching media political attention imagine situatio
577	577	MedigateLtd	New York, United States	Medigate offers the most extensive integration in the #healthcare space. Learn how to connect with confidence in th… https://t.co/uoROGs4F1d	medigate offers extensive integration healthcare space learn connect confidence
578	578	nabisa10		@shailrawat7 @AKSriva24243482 @alokmehtaeditor @SCofIndia @PMOIndia @rsprasad &amp;sir why unpredictable..when every co… https://t.co/slPT70O0C7	shailrawat aksriva alokmehtaeditor scofindia pmoindia rsprasad amp sir unpredictable every
579	579	danisanerd	Toronto	Thank you @UofTHistory and all of these scholars, for this eloquence and advocacy for #Ontario #Healthcare during t… https://t.co/8L6QNv6IXD	thank uofthistory scholars eloquence advocacy ontario healthcare
580	580	5PHCS	Switzerland & U.S.A.	Very cool class 4️⃣ tonight: from unmet need, target discovery, TPPs &amp; commercial forecasting to market access 📶. W… https://t.co/O3Hk6NLcLJ	cool class tonight unmet need target discovery tpps amp commercial forecasting market access
581	581	SeanIngold	Greater New York City Area	President Joe Biden called on employers Wednesday to offer paid time off to employees receiving or recovering from… https://t.co/5hgPovXAVj	president joe biden called employers wednesday offer paid time employees receiving recovering
582	582	stridechc_jobs	Colorado	Join the Stride Community Health Center team! See our latest job opening here: https://t.co/xPNVBvC0vZ #Healthcare #Englewood, CO	join stride community health center team see latest job opening healthcare englewood
583	583	healthinsagnt	United States	When Do Premera Blue Cross Insurance Benefits End? https://t.co/dJ15FfOtOL #healthinsurance #obamacare #medicare #healthcare	premera blue cross insurance benefits end healthinsurance obamacare medicare healthcare
584	584	MAPATWARDHAN	Mumbai	Strong injectables portfolio key to Aurobindo’s growth #Aurobindo #Pharma #demerger #Injectables #products… https://t.co/MaP9FKkRmI	strong injectables portfolio key aurobindo growth aurobindo pharma demerger injectables products
585	585	namaste_doctor	Hyderabad	💊 AVAIL MEDICAL HELP FROM SAFETY OF YOUR HOME 💊 Get 1 - on - 1 video consultation from India's top rated Doctors w… https://t.co/KDH5KGJGEZ	avail medical help safety home get video consultation india top rated doctors
586	586	avlgal	Western NC, USA	@AlyssonFergison @omwill3 He fights for #womensrights, #LGBTQ, #ClimateJustice, #VotingRightsAct,… https://t.co/xURBLD59GK	alyssonfergison omwill fights womensrights lgbtq climatejustice votingrightsact
587	587	digitalke1	Global	6 #EmergingTechnologies impacting #Healthcare in #Italy &gt;&gt;&gt; @MikeQuindazzi &gt;&gt;&gt; #HealthTech #AI #MachineLearning… https://t.co/ilo29OKgb3	emergingtechnologies impacting healthcare italy mikequindazzi healthtech machinelearning
588	588	AveannaCareers		Interested in a job in #Alexandria, VA? This could be a great fit: https://t.co/xHt9soy66D #Healthcare	interested job alexandria could great fit healthcare
589	589	newnarrativeHK	Hong Kong, New York	In #healthcare it’s particularly important that content campaigns don’t just inform, but connect the organisation a… https://t.co/mf2i17rS6D	healthcare particularly important content campaigns inform connect organisation
590	590	SantoshHosptls	Ghaziabad	#ThankYouWarriors We salute your spirits for fighting to keep us safe against #COVID19. Thank you for your unwaveri… https://t.co/PmVbWlesk3	thankyouwarriors salute spirits fighting keep safe covid thank unwaveri
591	591	shms_healthIT	Noida, India	#COVID-19 has pushed boundaries of current #Healthcare sector. Allowing fast adoption of #IoT tools like remote mon… https://t.co/WCJldZNV4D	covid pushed boundaries current healthcare sector allowing fast adoption iot tools like remote mon
592	592	Emcas12	Deep in the ❤️ of Texas	Surgery is scheduled for mid May!! Please help or share if you can! 🙏🏼 #surgery #scoliosis #depression… https://t.co/h6jlh7l8H6	surgery scheduled mid may please help share surgery scoliosis depression
593	593	EarlThiessen	Canada	Get ready #Alberta!! Running Lapse Recovery Services will be launching soon! Recovery Mentorship from a lived exper… https://t.co/Yj1tZBup1m	get ready alberta running lapse recovery services launching soon recovery mentorship lived exper
594	594	guptashivansh77	Anand, Gujarat	How can the health infra of a state with 6.5 Cr Pop nearly collapse with ~13k daily cases when another state with h… https://t.co/dsg3mAOnDY	health infra state pop nearly collapse daily cases another state
595	595	OraneConsultin1	Noida, India	How SAP HANA Helps to Ensure Improved Healthcare Services? To know more in detail, https://t.co/w9Y0p9CODh Cc:… https://t.co/27wD7iUXHU	sap hana helps ensure improved healthcare services know detail
596	596	VitalConnectMRX	Canada	When I Was Asked If Getting My Fibromyalgia Diagnosis Young Was ‘Easier’ https://t.co/zP00FNslpz #TheMighty #MentalWellness #Healthcare	asked getting fibromyalgia diagnosis young easier themighty mentalwellness healthcare
597	597	MailMyStatement	Colorado	Some experts fear next-generation Covid vaccines may be worse https://t.co/5rnPXsIqpZ via @statnews #healthcare	experts fear next generation covid vaccines may worse via statnews healthcare
598	598	Neuberg_Diag		This World Laboratory Day, Neuberg Diagnostics pledges to empower every citizen with the best diagnostic options in… https://t.co/oC5fAm9BGS	world laboratory day neuberg diagnostics pledges empower every citizen best diagnostic options
599	599	MAPATWARDHAN	Mumbai	New Covid variant shows signs of antibody resistance #Global #Covid #variants #vaccine #maker #manufacturer… https://t.co/OMcsIQ4sxI	new covid variant shows signs antibody resistance global covid variants vaccine maker manufacturer
600	600	sojournerruth	Atlanta, GA	Central Ohio Primary Care and National Church Residences have collaborated to bring an exceptional senior health ca… https://t.co/4AB9RGuxAe	central ohio primary care national church residences collaborated bring exceptional senior health
601	601	chandanda	India	Learn the right way to mask up to stay safe! Take care stay masked properly! #covidー19 #staymasked #healthcare… https://t.co/U8q2C37RnK	learn right way mask stay safe take care stay masked properly covidー staymasked healthcare
602	602	DrTam_Vacaville	Vacaville, CA	How to Stretch. Stretching correctly will increase your flexibility and reduce the risk of you getting injured when… https://t.co/wDSStWMUqx	stretch stretching correctly increase flexibility reduce risk getting injured
603	603	BeBraveMyLoves	Please water your plants	"Every developed country in the world has a free or low-cost national #healthcare system + free or even subsidized… https://t.co/3U7B1SeVxu	every developed country world free low cost national healthcare system free even subsidized
604	604	Rajendr48566240	texas	Blood Sugar Blaster Review by weight holic https://t.co/Dcy4VwORvX ))=&gt; #healthcare #diabetes #weightloss #fitness… https://t.co/qoEy71oM1q	blood sugar blaster review weight holic healthcare diabetes weightloss fitness
605	605	JustChillieh	Florida, USA	I’m feeling a bit manic. I don’t want to take the yucky medicine. It tastes like crap and it makes me feel like… https://t.co/EFbpdKe49N	feeling bit manic want take yucky medicine tastes like crap makes feel like
606	606	Veterans4Change	CA,WA,GA,NC	Sandusky physician charged with prescribing medically unnecessary controlled substances and health care fraud… https://t.co/KpZLT6f8TS	sandusky physician charged prescribing medically unnecessary controlled substances health care fraud
607	607	AmmasNuskhe		Vinay Srivastava’s death shows UP’s healthcare system has collapsed #HealthCare #health via https://t.co/IphRfr8oSG https://t.co/UGrY4jVRMq	vinay srivastava death shows healthcare system collapsed healthcare health via
608	608	Veterans4Change	CA,WA,GA,NC	Six Individuals Sentenced for Nearly $8 Million Health Care Fraud Involving Northern Virginia Pharmacies… https://t.co/9fn7KNg3MT	six individuals sentenced nearly million health care fraud involving northern virginia pharmacies
609	609	GeriatRx	North Carolina, USA	It was so great to have another opportunity to discuss the public's concerns with the Johnson &amp; Johnson Vaccine wit… https://t.co/W4nvx7qfet	great another opportunity discuss public concerns johnson amp johnson vaccine wit
610	610	Veterans4Change	CA,WA,GA,NC	Howard County Physician Pays More Than $660,000 to Resolve False Claims Act Allegations of Fraudulent Billing… https://t.co/MXGtSu4P4B	howard county physician pays resolve false claims act allegations fraudulent billing
611	611	empowereringyou	Townsend, MT	Burned out, exhausted, and traumatized! That’s what selfishness has done to medical professionals. It’s horrifying,… https://t.co/b9ZCyCG04h	burned exhausted traumatized selfishness done medical professionals horrifying
612	612	Veterans4Change	CA,WA,GA,NC	Massachusetts Eye and Ear Agrees to Pay $2.6 Million to Resolve False Claims Act Allegations… https://t.co/9viFmsxKuV	massachusetts eye ear agrees pay million resolve false claims act allegations
613	613	Veterans4Change	CA,WA,GA,NC	Comprehensive Pain Specialists and Former Owners Agree To Pay $4.1 Million To Settle Fraud Allegations… https://t.co/az3PL0lqQl	comprehensive pain specialists former owners agree pay million settle fraud allegations
614	614	NayanaKathpalia	Mumbai, India	@narendramodi #CovidVaccine #CoronavirusPandemic @timesofindia @IndianExpress @htTweets @ndtv #IndiaFightsCOVID19… https://t.co/NnTda8c8zy	narendramodi covidvaccine coronaviruspandemic timesofindia indianexpress httweets ndtv indiafightscovid
615	615	Veterans4Change	CA,WA,GA,NC	Queens Pharmacy Owner Pleads Guilty to Health Care Fraud https://t.co/Orf70gGTCR #veterans #military #healthcare… https://t.co/Pp1L7akRu9	queens pharmacy owner pleads guilty health care fraud veterans military healthcare
616	616	HEALTHKING11		reduce your risk of a heart attack. manage your weight better. lower blood cholesterol level. lower the risk of… https://t.co/g3Rb7gmAPv	reduce risk heart attack manage weight better lower blood cholesterol level lower risk
617	617	MAPATWARDHAN	Mumbai	Centre clears the air on Covishield procurement for states #India #Covid #vaccination #drive #plan #distribution… https://t.co/L4x11xqyDC	centre clears air covishield procurement states india covid vaccination drive plan distribution
618	618	LifeSciVoice		Follow the link: https://t.co/Sa7BBr8th0 #lifesciences #biotechnology #science #biology #biotech… https://t.co/cfztfRR8io	follow link lifesciences biotechnology science biology biotech
619	619	dr_salim_MD	Pennsylvania, USA 🇺🇸	@CMichaelGibson @NeilFlochMD We in #healthcare #medtwitter need to address it - from leadership to watching our col… https://t.co/5WRJCnl0JB	cmichaelgibson neilflochmd healthcare medtwitter need address leadership watching col
620	620	MAPATWARDHAN	Mumbai	Covid national emergency, draw up plan, SC tells govt #India #Centre #Govt #State #nation #emergency #plan #oxygen… https://t.co/8EgLPN8rF9	covid national emergency draw plan tells govt india centre govt state nation emergency plan oxygen
621	621	Jitumoni28	India	Today everybody came know that what is importance of #healthcare, if you can't spend 10% of your GDP in healthcare… https://t.co/ufbRwdvFs2	today everybody came know importance healthcare spend gdp healthcare
622	622	NHAGENDA	Los Angeles, CA	Save 15% Site-wide on some of the best supplements available on Earth Day with FREE Shipping Available Here:… https://t.co/rsDyW9yqQ4	save site wide best supplements available earth day free shipping available
623	623	TamaraMcCleary	Boulder, CO	Is #AI-enabled radiomics the next frontier in #oncology? https://t.co/kGNiBuAOHQ #healthcare #HealthTech https://t.co/8aHVknogC1	enabled radiomics next frontier oncology healthcare healthtech
624	624	CO_ACHE	Colorado & Wyoming	Coming up! Changing the Way We Think About Mental Health. April 28th, 6 p.m. to 7:30 p.m. MST. This event qualifi… https://t.co/sWXhSPvyFI	coming changing way think mental health april mst event qualifi
625	625	iAmGiliyar	India	Hospital-at-home care has the potential to innovate how and where hospitals provide care to their patients -… https://t.co/2r7d5IAvzO	hospital home care potential innovate hospitals provide care patients
626	626	insurancegold1		Vinay Srivastava’s death shows UP’s healthcare system has collapsed #HealthCare #health via https://t.co/W87dEfFC2X https://t.co/t8kn86iZOz	vinay srivastava death shows healthcare system collapsed healthcare health via
627	627	sobatmagang_id	Indonesia	Your health is an investment, not expense. —Anonymous #quoteoftheday #magangid #quote #healthcare	health investment expense anonymous quoteoftheday magangid quote healthcare
628	628	tim39941098	Earth Between Mexico & Canada	@RalphNader REGISTER TO VOTE PRAGMATIC https://t.co/K48YHJ52VU #UBI=END POVERTY recycle100=END UNEMPLOYMENT… https://t.co/vdnC6pY1VQ	ralphnader register vote pragmatic ubi end poverty recycle end unemployment
629	629	OneNebulaHealth		A bill to make Puerto Rico eligible for Medicaid, SNAP, and tax cuts is in the works #jobs #work #medicare… https://t.co/4RmfwmzyEE	bill make puerto rico eligible medicaid snap tax cuts works jobs work medicare
630	630	tim39941098	Earth Between Mexico & Canada	@RalphNader @TheresaSchroe14 REGISTER TO VOTE PRAGMATIC https://t.co/K48YHINrxk #UBI=END POVERTY recycle100=END UNE… https://t.co/PXBV4kTggp	ralphnader theresaschroe register vote pragmatic ubi end poverty recycle end une
631	631	InSyncOnline	Roseville, CA	Success is not the absence of failure; it’s the persistence through failure. Visit us at https://t.co/fdhZ1aR6W8… https://t.co/FOyzJiKazj	success absence failure persistence failure visit
632	632	sanjivvmore	San Francisco Bay Area	Momentum is building for all virtual #TiEcon May 6-8th. Data is the new oil, and that fuels #AI #ML Artificial Inte… https://t.co/epfAL45YH2	momentum building virtual tiecon may data new oil fuels artificial inte
633	633	Katy92072370	Berlin	Avoid this drinks and foods if you’re trying to lose weight as this can hinder weight loss. Loving yourself is extr… https://t.co/2gUPmbdg8L	avoid drinks foods trying lose weight hinder weight loss loving extr
634	634	hughdsullivan	Colorado, USA	Thermo Fisher buys contract-research company PPD for $17.4 billion https://t.co/LoUVxrJmvp via @statnews #healthcare	thermo fisher buys contract research company ppd billion via statnews healthcare
635	635	tim39941098	Earth Between Mexico & Canada	REGISTER TO VOTE PRAGMATIC https://t.co/K48YHJ52VU #UBI=END POVERTY recycle100=END UNEMPLOYMENT #HealthCare &amp;… https://t.co/SeC9qXEUWx	register vote pragmatic ubi end poverty recycle end unemployment healthcare amp
636	636	suzygorme	Mountain View, CA 94043	Sensitive data theft at major #Healthcare company prevented when @MicroFocusSec #ArcSight Intelligence neutralizes… https://t.co/Gr5UZOnP5D	sensitive data theft major healthcare company prevented microfocussec arcsight intelligence neutralizes
637	637	casacareers	Pomona, CA	Can you recommend anyone for this job? Physical Therapy: Sports Medicine Director - https://t.co/OLiEe633xU #Pomona, CA #Healthcare	recommend anyone job physical therapy sports medicine director pomona healthcare
638	638	dpaustralia	Australia	We are a 2021 Australian Web Awards finalist. 🍾🥂✌️ Couldn't be more proud. https://t.co/WVdphsGX5n #auswebawards… https://t.co/aCcNjcu2ed	australian web awards finalist proud auswebawards
639	639	tim39941098	Earth Between Mexico & Canada	@ToweC The Pragmatic Party #UBI=END POVERTY recycle100=END UNEMPLOYMENT #HealthCare &amp; #Education costs based on inc… https://t.co/OE9cKCwJai	towec pragmatic party ubi end poverty recycle end unemployment healthcare amp education costs based inc
640	640	eHealthIreland	Ireland	The next info webinar and Q&amp;A for the one year Postgraduate Diploma in Healthcare Innovation is taking place next… https://t.co/xfQtdYiSMs	next info webinar amp one year postgraduate diploma healthcare innovation taking place next
641	641	MailMyStatement	Colorado	Intermountain buys Utah-based air ambulance company Classic https://t.co/NtGLUnlHoh via @healthcaredive #healthcare	intermountain buys utah based air ambulance company classic via healthcaredive healthcare
642	642	MicrobesInfo	Earth	200 million #vaccine shots reached by #China and the United States ... | #SARSCoV2 | #immunization | #HealthCare… https://t.co/8gE7yfaAy9	million vaccine shots reached china united states sarscov immunization healthcare
643	643	suzygorme	Mountain View, CA 94043	Wearable Tech in #Healthcare: Possibilities and Pitfalls. @ramsesgallego discusses how healthcare orgs can effectiv… https://t.co/xsJs54rHbC	wearable tech healthcare possibilities pitfalls ramsesgallego discusses healthcare orgs effectiv
644	644	Derek_Griffin1	Utah, USA	How UnitedHealth Group is aiming to harness the dual capabilities of its health plan, Optum https://t.co/rFi13jQYuq… https://t.co/Ix94gcaHrv	unitedhealth group aiming harness dual capabilities health plan optum
645	645	thebambamspam	Houston, TX	#science #hotdogs are gross #staysafe #capitalism #merica #healthcare is a commodity in this country yet #vision… https://t.co/7hjoOqXfHU	science hotdogs gross staysafe capitalism merica healthcare commodity country yet vision
646	646	EmerusCareers	The Woodlands, TX	We're hiring! Click to apply: Emergency Room Technician (PRN Nights) - https://t.co/1lbifSZym4 #Healthcare #OklahomaCity, OK	hiring click apply emergency room technician prn nights healthcare oklahomacity
647	647	BoTreeTech	India	Top 15 #Healthcare #SoftwareDevelopmentCompanies you should know: https://t.co/8nBsZbfIOv #healthcarewebapp… https://t.co/hGyU9aG7Y7	top healthcare softwaredevelopmentcompanies know healthcarewebapp
648	648	pksc76		Don’t try to skip and jump, but toil through the way, and there shall be just rewards at the end of it all.… https://t.co/iI73bBklZu	try skip jump toil way shall rewards end
649	649	LACARECAREERS	Los Angeles, CA	If you identify with our core values of empowerment, inclusion, innovation and accountability, you’ll fit right in… https://t.co/4uzqi2clMN	identify core values empowerment inclusion innovation accountability fit right
650	650	healthinsagnt	United States	What Is a Health Insurance Benefit Period of US Health Group? https://t.co/lYJc0gzY4t #healthinsurance #obamacare #medicare #healthcare	health insurance benefit period health group healthinsurance obamacare medicare healthcare
651	651	sanjivvmore	San Francisco Bay Area	Momentum is building for all virtual #TiEcon May 6-8th. Data is the new oil, and that fuels #AI #ML Artificial Inte… https://t.co/QrELohxzEt	momentum building virtual tiecon may data new oil fuels artificial inte
652	652	dtamedika		Mindray USG Z60. iLive: generates an amazingly realistic view of the fetus with human skin-like images.… https://t.co/GpxLfNdmoe	mindray usg ilive generates amazingly realistic view fetus human skin like images
653	653	shayshik	New Delhi, Delhi	Sensitive data theft at major #Healthcare company prevented when @MicroFocusSec #ArcSight Intelligence neutralizes… https://t.co/oVzM83HxaU	sensitive data theft major healthcare company prevented microfocussec arcsight intelligence neutralizes
654	654	shayshik	New Delhi, Delhi	Wearable Tech in #Healthcare: Possibilities and Pitfalls. @ramsesgallego discusses how healthcare orgs can effectiv… https://t.co/dYYKy2CBT9	wearable tech healthcare possibilities pitfalls ramsesgallego discusses healthcare orgs effectiv
655	655	tdpel		#Edo Health Insurance Scheme To Strengthen #Healthcare Delivery, Reduce Mortality, Out-Of-Pocket Spending… https://t.co/UmUbTZjppS	edo health insurance scheme strengthen healthcare delivery reduce mortality pocket spending
656	656	RozalinaRS		The reimbursement process for new #medicines and novel #medicaldevices is failing us, say patient advocacy groups a… https://t.co/EHNCgnegfM	reimbursement process new medicines novel medicaldevices failing say patient advocacy groups
657	657	kalkineau	Sydney, Australia	Chimeric Therapeutics has completed the follow-up period for the first patient cohort in CLTX CAR T Phase 1 clinica… https://t.co/QT2QCPrq3I	chimeric therapeutics completed follow period first patient cohort cltx car phase clinica
658	658	sportsgeek22	Regina, SK	@PremierScottMoe this is an example of why our #healthcare system needs to improve! Please do what you can for her… https://t.co/VWthNHWJOG	premierscottmoe example healthcare system needs improve please
659	659	CurrierSheldon		#ABCOVID I would just like to say thanks to all the health care workers out there. Hang in there your all doing aw… https://t.co/H6B88e5uNZ	abcovid would like say thanks health care workers hang
660	660	FitIndiaMoveme1		#MadOverNuts, let's do a #FactCheck https://t.co/KTORPiieMI https://t.co/tisr5q8CaO #healthcare #VocalForLocal… https://t.co/SEH1hADjwm	madovernuts let factcheck healthcare vocalforlocal
661	661	NewsMedical		@medrxivpreprint Slow COVID-19 vaccine rollout in Tokyo could mean no Olympic and Paralympic Games… https://t.co/p0Lffr9nCL	medrxivpreprint slow covid vaccine rollout tokyo could mean olympic paralympic games
662	662	NewsMedical		Slow COVID-19 vaccine rollout in Tokyo could mean no Olympic and Paralympic Games https://t.co/SmftiLNcJ7… https://t.co/iPebOZLZ4n	slow covid vaccine rollout tokyo could mean olympic paralympic games
663	663	happine31256001		I gave my pregnant colleague Oceanwell stretch mark treatment oil as a congratulatory gift.I'm really looking forwa… https://t.co/nbtcJri3pw	gave pregnant colleague oceanwell stretch mark treatment oil congratulatory gift really looking forwa
664	664	HarFUNlimited	भारत	We can't deny the fact that our #healthcare system is collapsing! Our #Doctors #nurses #hospitals are exhausted !… https://t.co/cLUjzcUriD	deny fact healthcare system collapsing doctors nurses hospitals exhausted
665	665	DShorb	Lewiston, ID	Hey all! Here's a post you might've missed! read about why..."Employer Provided Healthcare Is A Safety Issue For Ho… https://t.co/1Ckz47WQe3	hey post might missed read employer provided healthcare safety issue
666	666	maggs3270	Canada	Great to see @TheRichardLewis up and about. Yes, we are all grateful to be alive after certain ages, milestones, m… https://t.co/AXrkQD8s4D	great see therichardlewis yes grateful alive certain ages milestones
667	667	clinicoin	Uvita, Costa Rica	Medically savvy smartphone imaging systems https://t.co/wHtUGXIPgw #smartphone #mobiledevice #technology… https://t.co/7Gyvdm6Foy	medically savvy smartphone imaging systems smartphone mobiledevice technology
668	668	EmerusCareers	The Woodlands, TX	If you're looking for work in #OklahomaCity, OK, check out this job: https://t.co/l2KdbzUsRj #Healthcare	looking work oklahomacity check job healthcare
669	669	MoniKrish24	Hosur, India	Join us May 25 - 26 at the ISG TechXchange: Health Sciences for patient-centric approaches and interoperability, sh… https://t.co/hEF1MH6Szf	join may isg techxchange health sciences patient centric approaches interoperability
670	670	Payment_Network	Baltimore, MD	While we all want to return to a sense of normalcy, our #healthcare system must advance far beyond the FFS norms pr… https://t.co/jFQFvCeJiK	want return sense normalcy healthcare system must advance far beyond ffs norms
671	671	MailMyStatement	Colorado	AHA counters site-neutral Medicare payments with study highlighting hospitals' more complex outpatients… https://t.co/vB8ZidZ2K3	aha counters site neutral medicare payments study highlighting hospitals complex outpatients
672	672	Monika_aurumind	💐👋🏻DM toBook aFreeCall 🌸➡️	Expect the Unexpected !!!! #motivation #healthcare #creativethinking #customerrelations #onlineshopping … https://t.co/zTU5Ml6zFv	expect unexpected motivation healthcare creativethinking customerrelations onlineshopping
673	673	Rosenchild	New York, NY	⚕️ Our Research and Development Help Save Lives We Design, Develop, and Deploy #Technology for: ✔️ #Healthcare pr… https://t.co/Dw7HHDtVZ6	research development help save lives design develop deploy technology healthcare
674	674	sanjivvmore	San Francisco Bay Area	Momentum is building for all virtual #TiEcon May 6-8th. Data is the new oil, and that fuels #AI #ML Artificial… https://t.co/PdBvIRpswy	momentum building virtual tiecon may data new oil fuels artificial
675	675	HealthRedapple	Orange County, California	What are you doing to celebrate this amazing home of ours? #redappledigitalhealth #orangecountydoctors #appleaday… https://t.co/m9RZEft7Ah	celebrate amazing home redappledigitalhealth orangecountydoctors appleaday
676	676	CrothallHC	Wayne, PA	While community members have praised local #healthcare workers as heroes since the #pandemic began, not everyone on… https://t.co/buR7KHzhG9	community members praised local healthcare workers heroes since pandemic began everyone
677	677	poojagarg1111		Side effects of drinking too much water..! #healthcare https://t.co/YbBBhXQEYd	side effects drinking much water healthcare
678	678	FareWellEczema	Singapore	What's #CookingAtHome this #weekend ? Who doesn't love #japanesefood Here are some great #recipes to try -… https://t.co/JBdVv8cwL3	cookingathome weekend love japanesefood great recipes try
679	679	AleciaSBoysen	Iowa, USA	Beyond grateful for my new job! I’m absolutely loving it 🥰 #Healthcare #Hospital #OperatingRoom #FitMom… https://t.co/BWuSm3D9Cz	beyond grateful new job absolutely loving healthcare hospital operatingroom fitmom
680	680	dishatelugu	Hyderabad	Follow LInk: https://t.co/b6Jw8fFBiO #yoga #ayurvedicmedicine #healthcare #Dishadaily #TeluguNews https://t.co/GElFIj05UO	follow link yoga ayurvedicmedicine healthcare dishadaily telugunews
681	681	AngelHeartJoy	Port Townsend, WA	Finding Your Immunity from Disease https://t.co/JLDXLXWWKN via @YouTube #Healing #Prayer #Jesus #vaccine #COVID19… https://t.co/T4SOcZpY6h	finding immunity disease via youtube healing prayer jesus vaccine covid
682	682	PawanSomanchi	Hyderabad, India	500,000 on Welsh NHS waiting lists amid pandemic #HealthCare #health via https://t.co/cBj7YRwrst https://t.co/QCItmgie1Y	welsh nhs waiting lists amid pandemic healthcare health via
683	683	www_healthecon	Florida, USA	Webinar on Digital Healthcare Trends and Shift to Value-Based Care https://t.co/ljuLqKf9hy #HEOR @Optum #healthcare… https://t.co/Mlcd6DEGS2	webinar digital healthcare trends shift value based care heor optum healthcare
684	684	healthcareOS		Join us this Saturday (24th April 2021 at 3 pm), as we host a webinar on “Adoption of Technology in Healthcare” wit… https://t.co/Zc35CmrQo3	join saturday april host webinar adoption technology healthcare wit
685	685	forcemultstevea	Olympia WA	@mcadamsrachel1 Augmenting Human Intelligence in #Healthcare: The Next Disruptive Innovation via @mi10_ai… https://t.co/KV2znDSycu	mcadamsrachel augmenting human intelligence healthcare next disruptive innovation via mi_ai
686	686	forcemultstevea	Olympia WA	@automeme @googlenews @JoannMoretti @fogle_shane @CurieuxExplorer @ShiCooks @anand_narang @kalydeoo @WSWMUC… https://t.co/kEPkk3ByKm	automeme googlenews joannmoretti fogle_shane curieuxexplorer shicooks anand_narang kalydeoo wswmuc
687	687	Dstrick7	Boar's Hat	#American #Healthcare...the people who would benefit the most from #UniversalHealthcare are deadset against it beca… https://t.co/PhJ5cAGhLc	american healthcare people would benefit universalhealthcare deadset beca
688	688	UWeling	India🇮🇳	Another #Fire causing #deaths at a #Hospital is #Regrettable. Need a #NationalHospitalSafetyBoard, to independentl… https://t.co/kls4ptbnlU	another fire causing deaths hospital regrettable need nationalhospitalsafetyboard independentl
689	689	wissen_tech	Bangalore, Karnataka	How the #healthcare industry is being transformed by #robotics. #Infographic #HealthTech #ArtificialIntelligence… https://t.co/tiLh2vfcrg	healthcare industry transformed robotics infographic healthtech artificialintelligence
690	690	Hanzala14206556	Pakistan	#healthcare #IndiaFailedAgain #modi #ImranKhanCancelEXAMS #COVIDEmergency2021 #retweet #cancel12thboards… https://t.co/QdN3Ma54dY	healthcare indiafailedagain modi imrankhancancelexams covidemergency retweet cancelthboards
691	691	Engineer_Health	🇱🇷 🇨🇦	Stanford AIMI Invited Lecture | Anthony Chang, MD - From the Moon and Formula One to Beethoven's Ninth Symphony: Mu… https://t.co/OfZ8dfpRCg	stanford aimi invited lecture anthony chang moon formula one beethoven ninth symphony
692	692	EmerusCareers	The Woodlands, TX	We're hiring! Click to apply: Emergency Room Technician (PRN Nights) - https://t.co/ycUkhxmOZx #Healthcare #Moore, OK	hiring click apply emergency room technician prn nights healthcare moore
693	693	TrivCare		#healthcare Extra Large Size Women's Denim Dress Spring 2021 Summer Loose Stitching Fashion Vintage Jeans Mid-Lengt… https://t.co/ax7G8R80uV	healthcare extra large size women denim dress spring summer loose stitching fashion vintage jeans mid lengt
694	694	garp12	India	Experience #digitalcollective #marlabs #healthcare #LifeSciences #banking #insurance #manufacturing https://t.co/3nHgoUEkoa	experience digitalcollective marlabs healthcare lifesciences banking insurance manufacturing
695	695	iAmGiliyar	India	Psychedelics (a class of psychoactive substances that alter mood &amp; senses) set to become the next major innovation… https://t.co/BZd4dd6G6Z	psychedelics class psychoactive substances alter mood amp senses set become next major innovation
696	696	RIyengar13	San Francisco, CA	In my book #Enterprise #Blockchain Has Arrived w/ @jwoods_57 we predicted #enterprise would lead the adoption of… https://t.co/u0I3WDLK8m	book enterprise blockchain arrived jwoods_ predicted enterprise would lead adoption
697	697	IWdotcom	Internet	Pharma CEOs Profited Millions From COVID-19 Vaccines—Except For One via @IWdotcom #Innovation #Biotech #COVID19… https://t.co/uhrlF8YoLc	pharma ceos profited millions covid vaccines except one via iwdotcom innovation biotech covid
698	698	iDeepakGuptaa	Global	Pharma CEOs Profited Millions From COVID-19 Vaccines—Except For One via @IWdotcom #Innovation #Biotech #COVID19… https://t.co/ZGRniAPrEp	pharma ceos profited millions covid vaccines except one via iwdotcom innovation biotech covid
699	699	poojagarg1111		Hemochromatosis~ a condition with Individuals that raises the risk of iron accumulation in the body. #healthcare https://t.co/VdxsIhHm7r	hemochromatosis condition individuals raises risk iron accumulation body healthcare
700	700	_Sivasai		#Saliva:-Gold-standard sample for #SARS_CoV_2 detection #DHPSP #saclation #SARSCoV2 #COVID19India #CovidVaccine… https://t.co/0Dqb6f2kGd	saliva gold standard sample sars_cov_ detection dhpsp saclation sarscov covidindia covidvaccine
701	701	GenteelLtd		Oval Indoor Rollator Features: 1. Arched handle can be easily used by one hand only 2. Easy folding with yellow rel… https://t.co/9h2k7vhU9S	oval indoor rollator features arched handle easily used one hand easy folding yellow rel
702	702	HCNowRadio	Atlanta GA	Healthcare de Jure Host and attorney Matt Fisher dishing up the hottest #healthcare issues of the day starts now! L… https://t.co/0gjvOZGFtz	healthcare jure host attorney matt fisher dishing hottest healthcare issues day starts
703	703	MailMyStatement	Colorado	Patients hit with surprise medical bills paid ER docs 10 times more than others https://t.co/VLojvSAFzb via… https://t.co/e3kPNQNHLa	patients hit surprise medical bills paid docs times others via
704	704	HCALeadersJobs		We seek to raise the bar higher, not only for ourselves, but for healthcare everywhere. Being bigger isn’t our goal… https://t.co/XATR8HWJzN	seek raise bar higher healthcare everywhere bigger goal
705	705	zecohealth	Orlando, Florida	Let's learn how BPA damages brain health #healthcare #education #GirlsinICT #psychology #finance #Health… https://t.co/JoUUE20Rx2	let learn bpa damages brain health healthcare education girlsinict psychology finance health
706	706	SrikantMatrubai	Bangalore	#HealthisWealth Include PAPAYA, WATERMELON, pink GRAPEFRUIT, red CARROTS, BROCCOLI, and other dark green leafy veg… https://t.co/qaTIoynIWV	healthiswealth include papaya watermelon pink grapefruit red carrots broccoli dark green leafy veg
707	707	StevenHall2050		Get your covid vaccine as soon as possible. Authorities believe Covid-19 vaccinated individuals may be protected fo… https://t.co/fOQK4wpBjA	get covid vaccine soon possible authorities believe covid vaccinated individuals may protected
708	708	clinical_cc		https://t.co/YLEPUR2CPr Statistically one of the most common compensable injuries in the workplace, back pain acco… https://t.co/RGa7TLEVxA	statistically one common compensable injuries workplace back pain acco
709	709	lionsmaneshop	Somerset, United Kingdom	#Healthcare #healthcare India Is Experiencing A Devastating Wave Of Covid-19: Impact To Reverberate Around The World https://t.co/zOCqUNxB5C	healthcare healthcare india experiencing devastating wave covid impact reverberate around world
710	710	StreitzAbility	Richmond, VA	Penn Scientists Correct #Genetic #Blindness With a Single Injection into the #Eye. #healthcare #inclusion #pwd… https://t.co/VPWEXyIy23	penn scientists correct genetic blindness single injection eye healthcare inclusion pwd
711	711	DrAmbrishMithal	New Delhi, India	We are in unprecedented times The #pandemic is overrunning us Anger is natural- but can we stop the blame game?… https://t.co/t7eBz8CM7j	unprecedented times pandemic overrunning anger natural stop blame game
712	712	LEK_Consulting	21 Global Offices	We are pleased to welcome Arnaud Bauer as a Principal to our #lifesciences and #healthcare practice. Joining our Si… https://t.co/dnCMDPjCfM	pleased welcome arnaud bauer principal lifesciences healthcare practice joining
713	713	LEKadvisor		We are pleased to welcome Arnaud Bauer as a Principal to our #lifesciences and #healthcare practice. Joining our Si… https://t.co/HhW52s0Cj0	pleased welcome arnaud bauer principal lifesciences healthcare practice joining
714	714	hca_health		We believe that our colleagues are worth more than a paycheck. That is why we provide them with a number of other b… https://t.co/cEEN7kDg3S	believe colleagues worth paycheck provide number
715	715	PawanSomanchi	Hyderabad, India	GDC Counts Cost Of Acting Unlawfully #HealthCare #health via https://t.co/cBj7YRwrst https://t.co/lAXExItlHR	gdc counts cost acting unlawfully healthcare health via
716	716	FerrumHealth	San Francisco, CA	#NVIDIAs Relationship With #Healthcare Is Worth More Than You Think #AI #NLP #ML https://t.co/9nV5SGs3nc	nvidias relationship healthcare worth think nlp
717	717	GeorgiaMc06	Sydney, New South Wales	Vernacular medicine is out in the world for the general public with @ConversationEDU - please spread it far and wid… https://t.co/vupL3CSHtr	vernacular medicine world general public conversationedu please spread far wid
718	718	VILabIndia	Kolkata, India	Spinal Cord Injury (SCI): Causes And Prevention (World Spinal Cord Injury Day)#health_corner#health_corner… https://t.co/dQAo21ERnj	spinal cord injury sci causes prevention world spinal cord injury day health_corner health_corner
719	719	NS_Labour	Nova Scotia, Canada	Media release: NSTU – Urgent action needed to keep schools safe during COVID-19 outbreak - Nova Scotia Advocate… https://t.co/pxmZWEnQVf	media release nstu urgent action needed keep schools safe covid outbreak nova scotia advocate
720	720	VitalConnectMRX	Canada	Pulse Check: Employee Back Pain Management Programs https://t.co/b6dsyMVjow #Wellable #WorkplaceWellness #Healthcare	pulse check employee back pain management programs wellable workplacewellness healthcare
721	721	Grav1	Mansfield, TX	Following your money: Texas House poised to pass cautious $247B budget; rejects plan for more health care for worki… https://t.co/zfc67Zx1p0	following money texas house poised pass cautious budget rejects plan health care worki
722	722	SionnaMaz	London, England	Reasons to get sleep .. fun fact lack of sleep can cause a chemical imbalance in yr 🧠 . So now my leg needs to twit… https://t.co/JnUBFhkGxt	reasons get sleep fun fact lack sleep cause chemical imbalance leg needs twit
723	723	SEHQC	Charleston, SC	Healthcare leaders need to be on the lookout for the signs and symptoms of burnout in their employees, as they can… https://t.co/5h9feIE8TX	healthcare leaders need lookout signs symptoms burnout employees
724	724	WoundsAus	Australia	Only 10 days to go! We are so excited to be so close to our Virtual Conference. Remember, you have 90 days after… https://t.co/oljlMh98yT	days excited close virtual conference remember days
725	725	healthinsagnt	United States	Will Health Net Insurance Pays For Pool? https://t.co/TJqS4ZTizl #healthinsurance #obamacare #medicare #healthcare	health net insurance pays pool healthinsurance obamacare medicare healthcare
726	726	geoff_ginter	Pine Beach, NJ	If you live in the New Jersey 3rd #NJ3rd &amp; care more about #healthcare than you do about party politics, then pleas… https://t.co/krqzk9eYHo	live new jersey njrd amp care healthcare party politics pleas
727	727	HealthRedapple	Orange County, California	Possible new PET tracer for early detection of Alzheimer's https://t.co/e6PDRSN0MI #medical #healthcare	possible new pet tracer early detection alzheimer medical healthcare
728	728	FrostSullivanCS		Dr. Milind Sabnis, Director, Healthcare at @Frost_Sullivan will be delivering the keynote address, Global… https://t.co/WjhIrNBFAV	milind sabnis director healthcare frost_sullivan delivering keynote address global
729	729	metalheadshawn	Kelowna, British Columbia	@cbcnewsbc Fund addiction treatments and mental health services now! #bcpoli #MentalHealthMatters #healthcare decri… https://t.co/E1esyBrxf9	cbcnewsbc fund addiction treatments mental health services bcpoli mentalhealthmatters healthcare decri
730	730	mborg1111		Do We Still Need to Keep Wearing Masks Outdoors? https://t.co/CxKv3Yir5c #facemask #facemasks #covidー19 #health… https://t.co/zLirky0wPZ	still need keep wearing masks outdoors facemask facemasks covidー health
731	731	LetsTalkAmdavad	AHMEDABAD	Ahmedabad collector deploys more 35 officers on duty in Sola Civil hospital @CollectorAhd #solacivilhosp LetsTalkC… https://t.co/tIDkSjXOi1	ahmedabad collector deploys officers duty sola civil hospital collectorahd solacivilhosp letstalkc
732	732	tmj_mel_jobs	Melbourne, Australia	Looking to score a job at Covance by Labcorp? You're in luck. Click the link in our bio for the job description and… https://t.co/umZRSY7uoy	looking score job covance labcorp luck click link bio job description
733	733	Apricus_Health	Scottsdale Arizona	Happy #EarthDay from Apricus! https://t.co/mk5Tr8ZQ4t #healthcare #CareYourWay https://t.co/S1zYtjJsxn	happy earthday apricus healthcare careyourway
734	734	DShorb	Lewiston, ID	Hey all! Here's a post you've missed. Go read about...."Why Medicare For All Is The Best Solution."… https://t.co/d2wCI3u106	hey post missed read medicare best solution
735	735	Pandainfosoft	USA	Optimize Your Revenue And Make Billing More Convenient For Staff And Patients. Outsource End-to-end Medical Billing… https://t.co/NEz4NlNuhS	optimize revenue make billing convenient staff patients outsource end end medical billing
736	736	SBHGCareers	Long Beach, Ca	This job might be a great fit for you: Office Assistant - https://t.co/VfLrei8GpK #Healthcare #Lancaster, CA	job might great fit office assistant healthcare lancaster
737	737	LeadingRoles	Brisbane	#registerednurse Connect ‘n’Grow® is seeking an Expert Health Trainer/Educator to support content development &amp; co… https://t.co/kcszIvn0Gb	registerednurse connect grow seeking expert health trainer educator support content development amp
738	738	AghiathChbib	United Arab Emirates, Dubai	Computer game tech behind 'lazy eye' screening tools https://t.co/NFBaQsMvRq #telemedicine #healthcare https://t.co/vkV1bGxArC	computer game tech behind lazy eye screening tools telemedicine healthcare
739	739	MailMyStatement	Colorado	H-ISAC Supply-Chain Insights Aim to Prevent Next SolarWinds Cyberattack https://t.co/ko8BwqDoSJ via @SecurityHIT #healthcare #cyberseucirty	isac supply chain insights aim prevent next solarwinds cyberattack via securityhit healthcare cyberseucirty
740	740	bbondecpa	Nashville, TN	Join us! Reserve your seat now for the 2021 Business Insights Webinar with a concentration on the healthcare indust… https://t.co/mY8QWwFFxl	join reserve seat business insights webinar concentration healthcare indust
741	741	IntelyCare	Quincy, MA	Some of our veteran IntelyPros offer #advice for #nursing professionals who are just starting out in #healthcare. T… https://t.co/iBv7Zv01ip	veteran intelypros offer advice nursing professionals starting healthcare
742	742	SoCalValleyGal	California, USA	I got blood drawn a week ago from 2 different doctors, the one never called me I found it on the UCLA portal. The o… https://t.co/NGjATi5Mc7	got blood drawn week ago different doctors one never called found ucla portal
743	743	safehavenhc	Brooklyn, NY	Happy Earth Day! https://t.co/VeEbrAZ0Hb #safehavenhc #seniorcare #family #homecare #cdpap #lovedones… https://t.co/e0WMzkssO9	happy earth day safehavenhc seniorcare family homecare cdpap lovedones
744	744	InfoblazeGlobal		NZ releases belated criticism of #WHO_CovidReport #NewZealand #HealthCare @WHO https://t.co/E1slBkfGV6… https://t.co/JJYlXAv5c2	releases belated criticism who_covidreport newzealand healthcare
745	745	InfoblazeNZ	New Zealand	NZ releases belated criticism of #WHO_CovidReport #NewZealand #HealthCare @WHO https://t.co/O4BPyvdpVV… https://t.co/RXM2w99tU6	releases belated criticism who_covidreport newzealand healthcare
746	746	Crystal_Roses92	Pennsylvania, USA	You dont just get over it, thats not how mental illness works. #mentalhealth #bipolar #ptsd #depression #anxiety… https://t.co/3ZyBZm9SHq	dont get thats mental illness works mentalhealth bipolar ptsd depression anxiety
747	747	Mukeshdwr	Bengaluru, India	@DrKumarVishwas @OfficeOfDKV India needs a big reform of our health sector on priority. #COVID19India #healthcare #HealthIsWealth	drkumarvishwas officeofdkv india needs big reform health sector priority covidindia healthcare healthiswealth
748	748	napernurse	Naperville, IL	Danger Of ‘Long #Covid’: #Study Shows Patients Face Increased #Death #Risk For 6 Months — Even If They Weren’t Hosp… https://t.co/Mz8wyMkAGq	danger long covid study shows patients face increased death risk months even hosp
749	749	ZGJR	Maine, USA	PLEASE read &amp; share! This is such a MAJOR PROBLEM facing us in #Healthcare!! Burned out by the pandemic, 3 in 10 he… https://t.co/62KB50i20R	please read amp share major problem facing healthcare burned pandemic
750	750	ianbatt2	Toronto	@enviroartist @RMConservative We have sickcare systems, not #healthcare systems. Prevention and good health mean fe… https://t.co/P1IgI86q3e	enviroartist rmconservative sickcare systems healthcare systems prevention good health mean
751	751	iAmGiliyar	India	Humana shares its ongoing journey to make communities healthier through a #personalizedcare approach. #healthcare… https://t.co/rxYuwAZdzH	humana shares ongoing journey make communities healthier personalizedcare approach healthcare
752	752	Mukeshdwr	Bengaluru, India	@PMOIndia @narendramodi India needs a big reform of our health sector on priority. #COVID19India #healthcare #HealthIsWealth	pmoindia narendramodi india needs big reform health sector priority covidindia healthcare healthiswealth
753	753	40PlusDC	Washington DC	Have questions on affordable #healthcare? Join us Mon. 4/26 10am EST for a session on the New “#Obamacare Plan Spec… https://t.co/sf4UNnLD6o	questions affordable healthcare join mon est session new obamacare plan spec
754	754	EquityAus	Australia	Mayne Pharma $MYX pump came by brokers ahead of #FDA approval after insto buyers pump. It's sliding now...classic p… https://t.co/dTZEXMVxBb	mayne pharma myx pump came brokers ahead fda approval insto buyers pump sliding classic
755	755	WickingDementia	Hobart, Tasmania	Would you like to hear more about our free Preventing Dementia Massive Open Online Course from Prof @JamesCVickers?… https://t.co/B0CZsEZJxn	would like hear free preventing dementia massive open online course prof jamescvickers
756	756	Mukeshdwr	Bengaluru, India	@akshaykumar India needs a big reform of our health sector on priority. #COVID19India #healthcare #HealthIsWealth	akshaykumar india needs big reform health sector priority covidindia healthcare healthiswealth
757	757	JHussainNayak	India	#COVIDSecondWaveInIndia is a result of mismanagement of various state governments and mostly people becoming carele… https://t.co/JGLMiRg9TR	covidsecondwaveinindia result mismanagement various state governments mostly people becoming carele
758	758	LetsTalkGujarat	GUJARAT	Amreli: Markets to remain shut till April 26 due to Corona spike LetsTalkCity #GujaratFightsCorona #lockdown… https://t.co/ZYv90asCUy	amreli markets remain shut till april due corona spike letstalkcity gujaratfightscorona lockdown
759	759	PharmacyITMe	Orange, CA	Congressional watchdog issues recommendations for VA IT system overhaul https://t.co/DEYMObIlq2 #healthcare… https://t.co/X7gwr1SknW	congressional watchdog issues recommendations system overhaul healthcare
760	760	KeenanRec	Arthur House, BT1 4GB	🌟 Healthcare Support Workers 🌟 Check out Kerry’s short display of hospitals we supply staff to. If you have 6 mont… https://t.co/w95JWcjxLO	healthcare support workers check kerry short display hospitals supply staff mont
761	761	fintechsfi		#Healthcare to rely more on big data following the #COVID19 pandemic https://t.co/fQnsv3SWNO #bigdata	healthcare rely big data following covid pandemic bigdata
762	762	Miss782		@ItsAnAnalBurp @CBCNews Every single female in your life,mother,sister,cousin,daughter deserve proper care during p… https://t.co/Ba1xVozyIG	itsananalburp cbcnews every single female life mother sister cousin daughter deserve proper care
763	763	BartonCareers	South Lake Tahoe, Ca	Can you recommend anyone for this job in South Lake Tahoe, CA? https://t.co/MsdF7SzrYf #hospitaljobs #Healthcare	recommend anyone job south lake tahoe hospitaljobs healthcare
764	764	PharmacyITMe	Orange, CA	New #Podcast Episode: 258. Last Week in Health IT for April 22nd, 2021 https://t.co/66DhLivGwO #pharmacyit… https://t.co/DPGBjeJEe3	new podcast episode last week health april pharmacyit
765	765	Peady	Bedford, NS	The people working tirelessly for public health to keep us safe right now are heroes. Can you imagine the stress an… https://t.co/BimzyxATU5	people working tirelessly public health keep safe right heroes imagine stress
766	766	VtRecruitment	Vermont	When you work for The State of Vermont, you and your work matter! Click here to learn more and apply today for a… https://t.co/KjMMa6caXe	work state vermont work matter click learn apply today
767	767	GeeksRoom	Dallas, Texas	You'll find AI-powered edge computing solutions in nearly every scenario where #healthcare is being delivered.… https://t.co/Dc4qc40Qwp	find powered edge computing solutions nearly every scenario healthcare delivered
768	768	Med_Director	Sydney, Australia	Protecting your patients’ sensitive information from cyber threats should be a priority for any healthcare practice… https://t.co/icXk94aDbg	protecting patients sensitive information cyber threats priority healthcare practice
769	769	rachidakiki		There are approximately 7,000 rare diseases and it’s estimated that 25-30 million Americans have rare diseases. Mor… https://t.co/5Hg43PO5gQ	approximately rare diseases estimated million americans rare diseases mor
770	770	LetsTalkAmdavad	AHMEDABAD	Ahmedabad: Health workers teaching physiotherapy to covid patients in Civil hospital, .... @civilhospamd… https://t.co/7B1L16jykD	ahmedabad health workers teaching physiotherapy covid patients civil hospital civilhospamd
771	771	inquisitiveGyn	Kulin lands Melb 🇦🇺 She/Her	Please for ALL of us it’s well and truly time to update national guidance 🙏🏽 #auspol @PKelly_CBR @healthgovau… https://t.co/WrqCRA5c7G	please well truly time update national guidance auspol pkelly_cbr healthgovau
772	772	nikki_flaser		Heart of darkness and I drink it black. My rocket fuel getting prepped for the morning. Another full week in… https://t.co/3MRW8EoBIU	heart darkness drink black rocket fuel getting prepped morning another full week
773	773	JourniHealth	Portland, Oregon	"I'm optimistic about biases being broken across #healthcare, biases of what we assumed people wanted and needed in… https://t.co/EkmOCsQlRJ	optimistic biases broken across healthcare biases assumed people wanted needed
774	774	epilert_inc	San Francisco	Adequate supervision is essential. In general, each swimmer with epilepsy should have one to one supervision by a r… https://t.co/29wFSrbu2E	adequate supervision essential general swimmer epilepsy one one supervision
775	775	Daubar_the_OT	Florida, USA	Better late than never when it comes bringing OT awareness! Let's start these #ABCsofOT !! #OccupationalTherapy… https://t.co/zV4IQX42QD	better late never comes bringing awareness let start abcsofot occupationaltherapy
776	776	CPRNearMe		Five benefits of CPR training in the workplace. #healthcare #cpr https://t.co/EEwLz9ocod	five benefits cpr training workplace healthcare cpr
777	777	NCPRF	Life Training Skills Online	Heart disease looks different for women. #healthcare #healthy https://t.co/nUm64Sjp8x	heart disease looks different women healthcare healthy
778	778	FleurDeLisFHC	376 Main St, Cankton, LA 70584	"Don't let yesterday take up too much of today!" - Will Rogers #RHC #RuralHealthCare #healthcare #urgentcare… https://t.co/4NGS6SCCRg	let yesterday take much today rogers rhc ruralhealthcare healthcare urgentcare
779	779	skinlync	Cambridge, United Kingdom	⭐️Acupuncture and acupressure✨ The practice of #acupuncture uses fine needles inserted at specific points in the… https://t.co/1CBlDyQXII	acupuncture acupressure practice acupuncture uses fine needles inserted specific points
780	780	BGDMakeupArtist	Oahu, HI	STFD!!!!! 💜💜💜 I love how “Queen B” look on you!!! I’m going to cry, this is what I wanted, my vision. I wanted a fu… https://t.co/EsgPakhKUG	stfd love queen look going cry wanted vision wanted
781	781	MassDevice	Cleveland, OH	.@EndeavourVision announce that it closed the Endeavour #MedTech Growth II fund at $375 million in capital commitme… https://t.co/iifcufF57i	endeavourvision announce closed endeavour medtech growth fund million capital commitme
782	782	SpeakingOfShow		https://t.co/mj9cVCp3Nh Check out this great conversation @DrApurvGupta &amp; I had with Vamshi Gunukula, COO @… https://t.co/LDuP04slHk	check great conversation drapurvgupta amp vamshi gunukula coo
783	783	KrishanaSankar	Canada	Racism not race is the glaringly obvious problem especially during #COVID19. It's not vaccine hesitancy but an acc… https://t.co/hj0FyE3VNf	racism race glaringly obvious problem especially covid vaccine hesitancy acc
784	784	_SanjayDas	Malaysia	Ways the healthcare industry is reaping big rewards from big data. by &amp; via @terence_mills… https://t.co/r0N294i1hK	ways healthcare industry reaping big rewards big data amp via terence_mills
785	785	alejojohnson	Abu Dhabi, United Arab Emirate	Minister: Morocco 🇲🇦 Seeks to Combat Brain Drain in Health System Reform #Morocco #Maroc #المغرب #Africa… https://t.co/4UrqJh2sNn	minister morocco seeks combat brain drain health system reform morocco maroc المغرب africa
786	786	dan_coyle	New York City	...desire to expand and explore taking big chunks of growing and often-evergreen markets, such as #healthcare See… https://t.co/xlPhSZ36uH	desire expand explore taking big chunks growing often evergreen markets healthcare see
787	787	tim39941098	Earth Between Mexico & Canada	REGISTER TO VOTE PRAGMATIC https://t.co/K48YHJ52VU #UBI=END POVERTY recycle100=END UNEMPLOYMENT #HealthCare &amp;… https://t.co/asDG3PrMs0	register vote pragmatic ubi end poverty recycle end unemployment healthcare amp
788	788	CVSHealthJobs	United States	Want to work at CVS Health? We're hiring in #McDonough, GA! Click for details: https://t.co/EBlhLpkCnB #Healthcare	want work cvs health hiring mcdonough click details healthcare
789	789	chidambara09	Mysore and BERLIN	Still U need a #MASK? https://t.co/aT1bzEcsgF #bigdata #FRENCHtech #dataScience #CX #MachineLearning #Python… https://t.co/NV3wAQ9zO0	still need mask bigdata frenchtech datascience machinelearning python
790	790	EmerusCareers	The Woodlands, TX	Can you recommend anyone for this job in #Pittsburgh, PA? https://t.co/uXodM36KnT #Healthcare	recommend anyone job pittsburgh healthcare
791	791	Itgirl100	California, USA	Oakland: Kaiser Permanente to pay #Black #employees in $11.5 million settlement #KaiserPermanente #KP #Medical… https://t.co/GJmK4qP83O	oakland kaiser permanente pay black employees million settlement kaiserpermanente medical
792	792	SSResponseNet		How does the ShareSafe Response Network benefit you? What are the benefits? A “One-Stop” COVID-19 Resource Center.… https://t.co/JedbGNTmXC	sharesafe response network benefit benefits one stop covid resource center
793	793	HealthDotInc	Switzerland	Telehealth Drone Brings Healthcare to Your Living Room #eHealth #health #healthcare https://t.co/MG51deQAP4	telehealth drone brings healthcare living room ehealth health healthcare
794	794	SpecialtyCareUS	Brentwood, TN	Interested in a job in #Birmingham, AL? This could be a great fit: https://t.co/gKDiZdVMnG #Healthcare	interested job birmingham could great fit healthcare
795	795	abdullahChohan_		Protect Yourself Please!🙏 #COVID19 #CovidIndia #healthcare #covidpakistan #CoronavirusPandemic #IndiaNeedsOxygen… https://t.co/hiT9mdunXa	protect please covid covidindia healthcare covidpakistan coronaviruspandemic indianeedsoxygen
796	796	ActLikeOurHous1		Not only are health care workers enduring the horror of the front lines in this horrific pandemic, they are being t… https://t.co/0pgS05yRr4	health care workers enduring horror front lines horrific pandemic
797	797	NS_Labour	Nova Scotia, Canada	All Nova Scotians need paid sick days now - Nova Scotia Advocate #NSFL #nslab #canlab #unions #solidarity… https://t.co/CYdUl756HK	nova scotians need paid sick days nova scotia advocate nsfl nslab canlab unions solidarity
798	798	RachelDaySocial	Portland, OR	Fascinating thread on #interoperability in #healthcare from a group of women leaders in the industry. Check it out! https://t.co/HCDzDKa9tm	fascinating thread interoperability healthcare group women leaders industry check
799	799	healthinsagnt	United States	When Did Universal American Corporation Open Its Enrollment? https://t.co/EToauo4dfW #healthinsurance #obamacare #medicare #healthcare	universal american corporation open enrollment healthinsurance obamacare medicare healthcare
800	800	LACARECAREERS	Los Angeles, CA	We're hiring! Click to apply: Supervisor, Care Management - https://t.co/AXMVvxVEU8 #Healthcare #Healthcare	hiring click apply supervisor care management healthcare healthcare
801	801	HealthCareHeds		Cincinnati (OH) Business Courier: 2021 Health Care Heroes winner: Dolores Lindsay . More #HealthCare #news - https://t.co/OuPAaUQGcS	cincinnati business courier health care heroes winner dolores lindsay healthcare news
802	802	JOSEPHJ95754430	Werribee, Melbourne, Victoria	God save, heal &amp; protect all nations. Prayers &amp; Blessings. https://t.co/EBynb2QGWL #pandemic #Pandemie #CovidIndia… https://t.co/COo7yOBFDY	god save heal amp protect nations prayers amp blessings pandemic pandemie covidindia
803	803	LetsTalkAmdavad	AHMEDABAD	Ahmedabad: 100 bedded covid centre prepared at DK Patel hall in Naranpura @CMOGuj @AmdavadAMC @Mukeshias LetsTalk… https://t.co/BYuwR7BD9Y	ahmedabad bedded covid centre prepared patel hall naranpura cmoguj amdavadamc mukeshias letstalk
804	804	DanaKCWolfe	San Francisco, CA	The patient experience should be the foundation of every #healthcare platform. Patient-centric means easy-to-navi… https://t.co/GeKwFM0rXD	patient experience foundation every healthcare platform patient centric means easy navi
805	805	ayushsaxena151	India	@healthians Hi Team, I understand your situation during this pandemic, but not a single person is there to assistan… https://t.co/eFmjFu917s	healthians team understand situation pandemic single person assistan
806	806	lopezunwired	Dallas, TX	ER Physician Association Hacked https://t.co/iRT9M10cMB #InfoSec #Healthcare https://t.co/RXSrEnkSfi	physician association hacked infosec healthcare
807	807	COpermanente	Colorado	Compassionate, connected, and collaborative – that’s how we provide high-quality care to @KPColorado members. Check… https://t.co/YESkN1CZQh	compassionate connected collaborative provide high quality care kpcolorado members check
808	808	chsgo	Vancouver, BC	WE DID IT!!! CRH is closed!🙌 The WELL family is now &gt;1300 people strong 💪 with revenues approaching $300M with stro… https://t.co/RbJwbUl1Hu	crh closed well family people strong revenues approaching stro
809	809	ZGJR	Maine, USA	An exciting field in #medicine - Lasers To Lunar Arks: #Cryopreservation Heats Up - IEEE Spectrum… https://t.co/Z6s4RhcJxe	exciting field medicine lasers lunar arks cryopreservation heats ieee spectrum
810	810	tmj_ca_health	California	CVS Health is looking for teammates like you. See our latest #Healthcare job openings, including "CA Pharmacist – C… https://t.co/ygewVqJIoI	cvs health looking teammates like see latest healthcare job openings including pharmacist
811	811	JobsHelpers		If you want to make a difference in seniors lives? Then join our fabulous team of committed individuals. Senior Hel… https://t.co/cWuwna1N4s	want make difference seniors lives join fabulous team committed individuals senior hel
812	812	PaladinCareers	Canada nationwide	We're hiring! Click to apply: Healthcare Security Guard - https://t.co/PeblmtiJAE #Healthcare #Vulcan, AB	hiring click apply healthcare security guard healthcare vulcan
813	813	datapropartners	Michigan	We're back with 15 Common Small Business Cybersecurity Mistakes! Check it out and see if this is you -… https://t.co/SDMwKOXyuo	back common small business cybersecurity mistakes check see
814	814	JobsHelpers		Love helping to enhance the lifestyle of older adults? We are seeking a Experienced Lead... in #RockHill, SC to joi… https://t.co/iUbVo2EziH	love helping enhance lifestyle older adults seeking experienced lead rockhill joi
815	815	AJ_my_tweets	Philadelphia, PA	CMMI Chief Fowler: Value-Based Care at a Crossroads https://t.co/XcogoDRcuE #healthcare https://t.co/TkwJJYPaPS	cmmi chief fowler value based care crossroads healthcare
816	816	Infoblox	Santa Clara, CA	New #WRECK vulns highlight the need for #DNS #security in #IoT environments. @srikrupa5 shares her expertise on… https://t.co/APILlFcKfb	new wreck vulns highlight need dns security iot environments srikrupa shares expertise
817	817	GabrielSim	Singapore	The #digital front door represents the growing expectation from #healthcare consumers for well-integrated patient-c… https://t.co/xUGFOfDJns	digital front door represents growing expectation healthcare consumers well integrated patient
818	818	MailMyStatement	Colorado	What's on the horizon for healthcare beyond COVID-19? Cerner, Epic and Meditech executives share their takes… https://t.co/SxpyhYGBTF	horizon healthcare beyond covid cerner epic meditech executives share takes
819	819	VoiceofKarbala	Iraq	📷 *Can we take?* #Vaccine During Fast #Healthcare Workers Job All Related #Questions #Answer by Grand Ayetullah Sye… https://t.co/4sWbITfcVI	take vaccine fast healthcare workers job related questions answer grand ayetullah sye
820	820	HealthDotInc	Switzerland	Now is the time for providers to be proactive about telehealth #eHealth #health #healthcare https://t.co/0NOwqnNk8A	time providers proactive telehealth ehealth health healthcare
821	821	MedicalLabMLO	Sarasota, Florida	Unexpected biochemical pathway triggered in lung cells by COVID-19: https://t.co/2sWo0h1CtL #pulmonary#lungs… https://t.co/et66unejxm	unexpected biochemical pathway triggered lung cells covid pulmonary lungs
822	822	camper_e	Oakbrook Terrace, IL	A survey conducted by #TeamWE reveals what role technology plays in protecting and supporting #healthcare organizat… https://t.co/y2kawndD6Q	survey conducted teamwe reveals role technology plays protecting supporting healthcare organizat
823	823	mawusevuvor	Planet Earth	Great to see startups from @EasternTechHub soaring high. #TheStartupLife #StraightOutOfKofcity #healthcare https://t.co/gKC41BG91X	great see startups easterntechhub soaring high thestartuplife straightoutofkofcity healthcare
824	824	tdpel		Ghanaian Fetish Priest In Court For Dealing In Fake Money https://t.co/NTvgK8330v #blockchain #boove #business… https://t.co/Qbc67HT8ec	ghanaian fetish priest court dealing fake money blockchain boove business
825	825	Xristian806	Indiana	It hurts my head to contemplate what Republicans are thinking. 🔵🔴 #healthcare	hurts head contemplate republicans thinking healthcare
826	826	GreenImagingTx		Employer-Run Healthcare NOT Insurer-Run Healthcare - https://t.co/ERK0tO82jI #healthcare #GreenImaging… https://t.co/DDhvLXb0Qe	employer run healthcare insurer run healthcare healthcare greenimaging
827	827	JRTherapists	Lancaster, PA	https://t.co/hQKNVUjlf8 Knee to Know Pain Medicine After Knee Replacement - Top Tips #kneereplacement… https://t.co/YvYt1wRv5t	knee know pain medicine knee replacement top tips kneereplacement
828	828	de_bose	Sydney	These are exactly kind of initiatives needed to transition to #decentralised organisations, from massively hierarch… https://t.co/7Jfsm6E1z2	exactly kind initiatives needed transition decentralised organisations massively hierarch
829	829	LetsTalkAmdavad	AHMEDABAD	Amid rising Covid-19 cases among staffers, Ahmedabad passport office reduces appointments to 50% @MEAIndia LetsTa… https://t.co/nanTG3cFra	amid rising covid cases among staffers ahmedabad passport office reduces appointments meaindia letsta
830	830	AlturiOrg	Los Angeles, CA	Owner of #China’s biggest #gay dating app enters online #healthcare business focusing on men’s health. BlueCity Hol… https://t.co/r1zs1JLhP5	owner china biggest gay dating app enters online healthcare business focusing men health bluecity hol
831	831	tim39941098	Earth Between Mexico & Canada	REGISTER TO VOTE PRAGMATIC https://t.co/K48YHJ52VU #UBI=END POVERTY recycle100=END UNEMPLOYMENT #HealthCare &amp;… https://t.co/nKgDTS981t	register vote pragmatic ubi end poverty recycle end unemployment healthcare amp
832	832	KPMidAtlantic	Mid-Atlantic States Region	Did you know that Kaiser Permanente offers prescription home delivery? You no longer have to worry about picking up… https://t.co/tarKITLNnm	know kaiser permanente offers prescription home delivery longer worry picking
833	833	stephenjbright	Perth, Western Australia	How can #AOD services address social determinants that create inequitable access to #healthcare among ppl who use… https://t.co/ooXmAEOwAM	aod services address social determinants create inequitable access healthcare among ppl use
834	834	checkforalump	Phoenix, Az	According to the @NBCCStopBC, senators introduced the Metastatic Breast Cancer Access to Care Act today. This is a… https://t.co/sSlCnmum2G	according nbccstopbc senators introduced metastatic breast cancer access care act today
835	835	HealthDotInc	Switzerland	Telehealth as a tool to keep people with disabilities out of the hospital #eHealth #health #healthcare https://t.co/oj0dnUhy2y	telehealth tool keep people disabilities hospital ehealth health healthcare
836	836	UChicagoMedJobs	Chicago, IL	We're hiring! Read about our latest job opening here: Respiratory Associate - https://t.co/oSB3Yjnx88 #Healthcare #Harvey, IL	hiring read latest job opening respiratory associate healthcare harvey
837	837	tmj_sfo_health	San Francisco, CA	If you're looking for work in #RohnertPark, CA, check out this #Healthcare job via the link in our bio: CA&amp;nbsp;Pha… https://t.co/LxKF7v1rxb	looking work rohnertpark check healthcare job via link bio amp nbsp pha
838	838	_timos_	Global	First OnePlus Watch update does little to fix underlying issues https://t.co/Jey00C6etM &gt;&gt;&gt; https://t.co/2FO2ai4x9M… https://t.co/SkrmdUoFfu	first oneplus watch update little fix underlying issues
839	839	caryobgyn		Most Women at High-Risk of Breast Cancer Are Unaware of Preventative Medicines. Read more: https://t.co/PFqLx2aFXg… https://t.co/QTxad1Lx56	women high risk breast cancer unaware preventative medicines read
840	840	HIPAAJournal	Sherman Oaks, CA	The Swiss hacktivist who gained access to the security cameras of the California startup Verkada in March 2021 has… https://t.co/OnHPAhpbXb	swiss hacktivist gained access security cameras california startup verkada march
841	841	HIPAAJournal	Sherman Oaks, CA	SLTT governments have been warned they are being targeted by Business Email Compromise scammers.… https://t.co/kmCzHp3PfA	sltt governments warned targeted business email compromise scammers
842	842	BoomerBenefits	Fort Worth, TX	New to Medicare? Here's where to start: https://t.co/Mfqc2bsA4G #Medicare #BoomerBenefits #Retirement… https://t.co/vmF5Ev7fuZ	new medicare start medicare boomerbenefits retirement
843	843	lopezunwired	Dallas, TX	DOJ Launches Task Force to Battle Ransomware Threat https://t.co/m1vhktXDA1 #InfoSec #Healthcare https://t.co/ZKXaiPaK4x	doj launches task force battle ransomware threat infosec healthcare
844	844	HCNowRadio	Atlanta GA	The Incrementalist Dr Nick #TheIncrementalist What will it take to improve #healthcare? starts now! Listen live: https://t.co/d3ujQOIGI9	incrementalist nick theincrementalist take improve healthcare starts listen live
845	845	NS_Labour	Nova Scotia, Canada	Canada Post in Halifax confirms positive COVID-19 case among employee, mail delivery suspended Thursday #NSFL… https://t.co/HCjR0aqsBf	canada post halifax confirms positive covid case among employee mail delivery suspended thursday nsfl
846	846	aanandsivaraman	Chennai	Most tests should be able to detect the variants of concern, but test developers and health officials must remain v… https://t.co/tGvgkNV4O3	tests able detect variants concern test developers health officials must remain
847	847	Mercer_US		Despite gains in #health #insurance, Americans are still vulnerable to high #healthcare costs. Learn why the curren… https://t.co/sAwLvCAtM2	despite gains health insurance americans still vulnerable high healthcare costs learn curren
848	848	WinnipegRHA	Winnipeg, Manitoba, Canada	Busy at work all week long? Don't miss our Weekly Health News Recap Every Saturday by 10 am. #healthcare… https://t.co/meU6Nc7yhm	busy work week long miss weekly health news recap every saturday healthcare
849	849	MicrosoftASIA	Singapore	Could #WearableTech and mixed reality be the future of patient care? Stay up-to-date on #healthcare's evolution tow… https://t.co/S9LK0FuRzd	could wearabletech mixed reality future patient care stay date healthcare evolution tow
850	850	FrontierMontana	Montana	Montana's healthcare providers can now contract directly with patients for certain basic care. 🥳 @GovGianforte… https://t.co/jvsvAV0GOd	montana healthcare providers contract directly patients certain basic care govgianforte
851	851	Derek_Griffin1	Utah, USA	UnitedHealth Group posts $4.9 billion profit in the first quarter, beating expectations https://t.co/INNEfgXHfd via @HC_Finance #healthcare	unitedhealth group posts billion profit first quarter beating expectations via hc_finance healthcare
852	852	MicroFocusSec	Global	See how #ArcSight Intelligence neutralizes #InsiderThreat and prevents sensitive data theft for a Major #Healthcare… https://t.co/G4m0bDnBUW	see arcsight intelligence neutralizes insiderthreat prevents sensitive data theft major healthcare
853	853	radiologex	Los Angeles, CA	What does global home #healthcare look like, here is a report to break it down for you. https://t.co/bJL4IsHrtG… https://t.co/YyuXEzMUmc	global home healthcare look like report break
854	854	MailMyStatement	Colorado	Hospital Price Transparency Rule Compliance Is Inconsistent https://t.co/p2VKRb7hcr via @RevCycleIntel #healthcare	hospital price transparency rule compliance inconsistent via revcycleintel healthcare
855	855	tradegovukLatAm		The UK is working on the development of technology with the goal of facing #healthcare challenges. 👉Learn about so… https://t.co/HBtV9ERJC7	working development technology goal facing healthcare challenges learn
856	856	AveannaCareers		Interested in a job in #Houston, TX? This could be a great fit: https://t.co/Gqpq2ub0Ai #Healthcare	interested job houston could great fit healthcare
857	857	_timos_	Global	GlaxoSmithKline hustles the 7th PD-1 past the finish line with Jemperli. But how big will uptake be?… https://t.co/LZq2K2vsPR	glaxosmithkline hustles past finish line jemperli big uptake
858	858	_timos_	Global	Nearing a COVID-19 vaccine approval in China, Fosun gears up to launch BioNTech shot: report… https://t.co/OGHMmhjfmX	nearing covid vaccine approval china fosun gears launch biontech shot report
859	859	RoseMusachio	Ohio, USA	Penn Scientists Correct #Genetic #Blindness With a Single Injection into the #Eye. #healthcare #inclusion #pwd… https://t.co/9zKBdBVnSE	penn scientists correct genetic blindness single injection eye healthcare inclusion pwd
860	860	WelcomeToOpal		In this week's episode, we shine a light on How to Be a Great #Mentor with Marge Ang, an accomplished senior… https://t.co/6qNxaOrEAL	week episode shine light great mentor marge ang accomplished senior
861	861	killumms	Everywhere youre not	I need to raise $3,300 to get this hernia surgery taken care of. It’s starting to actually bother me now 🥴 #hernia #surgery #healthcare	need raise get hernia surgery taken care starting actually bother hernia surgery healthcare
862	862	WorkforAultman	Canton, OH	Are you interested in providing clinical support while making sure our patients have the best care possible? Make a… https://t.co/xvVLedQUIT	interested providing clinical support making sure patients best care possible make
863	863	NorthObgyn		Personalized cancer vaccines for breast, pancreatic cancers show promise. Read more: https://t.co/9gMWF5Rswb… https://t.co/iCh7zWzb9o	personalized cancer vaccines breast pancreatic cancers show promise read
864	864	hughdsullivan	Colorado, USA	What's on the horizon for healthcare beyond COVID-19? Cerner, Epic and Meditech executives share their takes… https://t.co/zBl13yHqxH	horizon healthcare beyond covid cerner epic meditech executives share takes
865	865	joyb37	Kolkata, India	@PTI_News The prime agenda of the meeting should on this daily spike of the infection of #COVID19India in this… https://t.co/CRwvzo9Nu9	pti_news prime agenda meeting daily spike infection covidindia
866	866	tim39941098	Earth Between Mexico & Canada	REGISTER TO VOTE PRAGMATIC https://t.co/K48YHJ52VU #UBI=END POVERTY recycle100=END UNEMPLOYMENT #HealthCare &amp;… https://t.co/TeTmDv858l	register vote pragmatic ubi end poverty recycle end unemployment healthcare amp
867	867	Coloradorobin	Nairobi, Kenya	Five Use Cases for AI/ML in Healthcare (Blog series #HealthCare #health via https://t.co/r12ZQ2CSWN https://t.co/YWPeDOO6zV	five use cases healthcare blog series healthcare health via
868	868	alxkh	Minsk, Belarus / CEE	Report: "Health Industry #Cybersecurity—Securing #Telehealth and #Telemedicine" (April 2021) | by @HealthCyberWG… https://t.co/ibB0VJDwn0	report health industry cybersecurity securing telehealth telemedicine april healthcyberwg
869	869	DannyNSFL	Nova Scotia, Canada	All Nova Scotians need paid sick days now - Nova Scotia Advocate #NSFL #nslab #canlab #unions #solidarity… https://t.co/6ES7SzHzPC	nova scotians need paid sick days nova scotia advocate nsfl nslab canlab unions solidarity
870	870	RevolutionsCen		#community #wealth #Thought All FALL ill #oneday #Healthcare isnt free U #pay if in poor country or your… https://t.co/isaN76o3Wo	community wealth thought fall ill oneday healthcare isnt free pay poor country
871	871	healthinsagnt	United States	How Can I Be a Fortis Health Insurance Agent? https://t.co/cSyZQQYAmL #healthinsurance #obamacare #medicare #healthcare	fortis health insurance agent healthinsurance obamacare medicare healthcare
872	872	TriadBizLloyd	Greensboro Winston-Salem	vTv Therapeutics High Point wins FDA Breakthrough Therapy designation for type 1 diabetes treatment -… https://t.co/lCenAQzCCN	vtv therapeutics high point wins fda breakthrough therapy designation type diabetes treatment
873	873	clinicoin	Uvita, Costa Rica	Virtual Waiting Rooms Key for Post-COVID Patient Experience Efforts https://t.co/hRGpGsJaC8 #virtual #technology… https://t.co/i3s0CALxaf	virtual waiting rooms key post covid patient experience efforts virtual technology
874	874	MedTechSolLLC	Valencia, CA	Proud to announce our strategic alliance with @avertium &amp; @LIFARSLLC. Our 3-way partnership creates the first combi… https://t.co/mhi1jFQo5P	proud announce strategic alliance avertium amp lifarsllc way partnership creates first combi
875	875	WorkatFloyd	New Albany, IN	Can you recommend anyone for this job? Rad Tech - Part-Time, 1st Shift - https://t.co/qQncRUYhrN #Healthcare #NewAlbany, IN	recommend anyone job rad tech part time shift healthcare newalbany
876	876	carsinogenic		@NewEconomics so much money for #carculture/decade after decade #noise #pollution #roads #infrastructure #healthcare	neweconomics much money carculture decade decade noise pollution roads infrastructure healthcare
877	877	MarcheHealth		Finally, a digital platform to revolutionize #healthcare: Marché Health. https://t.co/aAgRe7m7qr via @theider @RBJdaily #digitalhealth	finally digital platform revolutionize healthcare marché health via theider rbjdaily digitalhealth
878	878	tmj_abq_health	Albuquerque, NM	Join the SpecialtyCare team! See our latest job opening here: https://t.co/9mXfqSsTDS #Healthcare #Albuquerque, NM	join specialtycare team see latest job opening healthcare albuquerque
879	879	tmj_idn_jobs	Nampa, ID	If you are dedicated to creating and maintaining a happy, healthy lifestyle for older adults, come join our team! W… https://t.co/ddq88E4aZO	dedicated creating maintaining happy healthy lifestyle older adults come join team
880	880	mk76e	Okayama, Japan	Welcome to my blog! https://t.co/EUfeo0ESwR #OTTalk #OccupationalTherapy #healthcare #innovation #science #philosophy #datascience #bayes	welcome blog ottalk occupationaltherapy healthcare innovation science philosophy datascience bayes
881	881	tmj_las_health	Las Vegas, NV	Want to work at CVS Health? We're hiring in #Henderson, NV! Click the link in our bio for details on this job and m… https://t.co/1MyVy8ayRL	want work cvs health hiring henderson click link bio details job
882	882	andrew_gromenko	Austin, TX	Are you involved in the #healthcare sphere and aimed to increase the quality and efficiency of your #medical servic… https://t.co/PX8RIchl1Q	involved healthcare sphere aimed increase quality efficiency medical servic
883	883	TheBarendAgency	Las Vegas, NV	Simplifying Medicare so everyone can understand how simple it really is to figure out. #Medicare #Healthcare… https://t.co/7prKxuoxZC	simplifying medicare everyone understand simple really figure medicare healthcare
884	884	tarazservices	Vancouver, British Columbia	Canada has recently made the decision to accelerate its caregiver program. This means faster permanent residency fo… https://t.co/kg3q8JWmyc	canada recently made decision accelerate caregiver program means faster permanent residency
885	885	AbdullahUsmani	India	There is 0% Growth in India's HealthCare Infrastructure in the Last 1 Year. #COVID19India #CovidIndia #Emergency… https://t.co/zCgLMtQkSx	growth india healthcare infrastructure last year covidindia covidindia emergency
886	886	HealthDotInc	Switzerland	UnitedHealth’s Optum To Broaden Telehealth Offerings In All 50 States #eHealth #health #healthcare https://t.co/dAi1rcYvt3	unitedhealth optum broaden telehealth offerings states ehealth health healthcare
887	887	tmj_ca_health	California	Can you recommend anyone for this job in #Murrieta, CA? https://t.co/9Ki9ikpqLY #Healthcare	recommend anyone job murrieta healthcare
888	888	myAidin	New York, NY	As the #COVID19Vaccine becomes more and more readily available, we can't help but wonder what impact this will have… https://t.co/5hA9xO0FHR	covidvaccine becomes readily available help wonder impact
889	889	stevesarner	SF or Sierra Nevada Foothills	Tusj was ym tsrif drawroF vt da....or in other words.. Just saw my first Forward tv ad and, it was excellent! Healt… https://t.co/kfP6qNHmYE	tusj tsrif drawrof words saw first forward excellent healt
890	890	Stephentheinsu1	Houston	Small progress is still progress. #health #insurance #healthcare #inspirational #htursday #stephentheinsuranceguy… https://t.co/nt6ZwiuiTd	small progress still progress health insurance healthcare inspirational htursday stephentheinsuranceguy
891	891	MailMyStatement	Colorado	Advocate Aurora Health's new investment unit is on the hunt for deals https://t.co/pSfMjyEfIM via @healthcaredive #healthcare	advocate aurora health new investment unit hunt deals via healthcaredive healthcare
892	892	GrandViewInc	San Francisco, CA	Durable #medicalequipment #rental market is expected to expand at a CAGR of 4.8% from 2021 to 2028, driven by high… https://t.co/11TYBgJQIl	durable medicalequipment rental market expected expand cagr driven high
893	893	tim39941098	Earth Between Mexico & Canada	REGISTER TO VOTE PRAGMATIC https://t.co/K48YHJ52VU #UBI=END POVERTY recycle100=END UNEMPLOYMENT #HealthCare &amp;… https://t.co/hUuWxtuglb	register vote pragmatic ubi end poverty recycle end unemployment healthcare amp
894	894	tim39941098	Earth Between Mexico & Canada	@7tine76 @Angelakg5 REGISTER TO VOTE PRAGMATIC https://t.co/K48YHJ52VU #UBI=END POVERTY recycle100=END UNEMPLOYMENT… https://t.co/0Z2TjpGwRe	tine angelakg register vote pragmatic ubi end poverty recycle end unemployment
895	895	Cambia	Portland, OR	Why is #interoperability important in #healthcare? "It impacts the way we deliver care, increases transparency and… https://t.co/0bKdwadLhC	interoperability important healthcare impacts way deliver care increases transparency
896	896	ApplPharmSolns	Sacramento, CA	.@RepSusieLee .@RepHorsford Harmful plans like foreign #referencepricing will not fix rising #healthcare costs but… https://t.co/ba67hYDs5h	repsusielee rephorsford harmful plans like foreign referencepricing fix rising healthcare costs
897	897	LevaDuell		How to Get a Career as a Medical Assistant https://t.co/YIs9M2JChn #medicalassistant #medicalcareers #healthcare… https://t.co/XT2IJO0Id1	get career medical assistant medicalassistant medicalcareers healthcare
898	898	TradePharmaNet	Worldwide	At #TPN we have rebaptized our B2B network: The ButterflyNet. It levrages #Blockchain &amp; #decentralization to enhanc… https://t.co/Ndh6VZLvaU	tpn rebaptized network butterflynet levrages blockchain amp decentralization enhanc
899	899	TheirStories3	United States	Danny Glover is known for his roles in The Color Purple and the Lethal Weapon film series. Danny Glover has also pa… https://t.co/MhBjzk4Nnh	danny glover known roles color purple lethal weapon film series danny glover also
900	900	tim39941098	Earth Between Mexico & Canada	REGISTER TO VOTE PRAGMATIC https://t.co/K48YHJ52VU #UBI=END POVERTY recycle100=END UNEMPLOYMENT #HealthCare &amp;… https://t.co/nZqXRBPptX	register vote pragmatic ubi end poverty recycle end unemployment healthcare amp
901	901	SEHQC	Charleston, SC	As healthcare consumerization gains steam, organizations must balance convenient service and quality care… https://t.co/0HgLxUuYaT	healthcare consumerization gains steam organizations must balance convenient service quality care
902	902	Ikara_Anam	Peshawar Pakistan	Follow SOP's Wear a mask Wash your hands frequently Avoid gatherings Stay safe people! Your actions will define yo… https://t.co/qyPSImfzkg	follow sop wear mask wash hands frequently avoid gatherings stay safe people actions define
903	903	Dickson1Jane		THIS IS WHAT WE HAVE GONE BACK TO #PMQs @BorisJohnson #MajorCorruption #wealth NOT #healthcare ! #ShameOnYou ! "Wi… https://t.co/KAF4yrfQcB	gone back pmqs borisjohnson majorcorruption wealth healthcare shameonyou
904	904	Medigy1		The key to manage #Nursing shortage in #hospitals is to enable effective #collaboration between in-person #staff an… https://t.co/5p25ev9s4X	key manage nursing shortage hospitals enable effective collaboration person staff
905	905	UniMelb	Melbourne, Australia	A new study finds more competition isn’t associated with better quality of care or lower prices in aged care, promp… https://t.co/epCmxFahVP	new study finds competition associated better quality care lower prices aged care promp
906	906	guillermopepe	Argentina	@Red_Mamotest universalizing #healthcare 🚀 https://t.co/ifiEIgst4F	red_mamotest universalizing healthcare
907	907	live_earn_learn	Singapore	Looking up Merck &amp; Co Inc https://t.co/odspTbZx5F via @YouTube #stocks #stockmarket #stockoptions #invest… https://t.co/BKiL99yN7z	looking merck amp inc via youtube stocks stockmarket stockoptions invest
908	908	workmtc	Centerville, UT	We're hiring! Click to apply: Emergency Medical Technician - https://t.co/y4zEKoKvJk #Healthcare #Raymondville, TX	hiring click apply emergency medical technician healthcare raymondville
909	909	Hanuqureshi7	Ahmadabad City, India	Collapsed or Exposed ? #healthcare	collapsed exposed healthcare
910	910	CovanceJobs		This job might be a great fit for you: Study Start-Up Specialist - UK Wide - https://t.co/sGzikpLGLp #Healthcare #LittlewickGreen, England	job might great fit study start specialist wide healthcare littlewickgreen england
911	911	gs1au_health	Australia	3 days, 6 sessions, 26 speakers, covering regulatory developments &amp; innovations from across the globe. Did you mi… https://t.co/4j4bAn0inp	days sessions speakers covering regulatory developments amp innovations across globe
912	912	HCNowRadio	Atlanta GA	Tune in to hear Dr. Nick @drnic1 &amp; his guests discuss what the future of #healthcare looks like, how we will get th… https://t.co/aAl6SiqH4C	tune hear nick drnic amp guests discuss future healthcare looks like get
913	913	Medigy1		John Collier, president &amp; CEO of @proactivemd and Jeremy VanderKnyff, executive VP of health data science, value, a… https://t.co/Gdq3Bh6SdY	john collier president amp ceo proactivemd jeremy vanderknyff executive health data science value
914	914	ThinEnergy	USA	We must understand the value of health to live a happier and fulfilling life. It can be hard but there’s no harm in… https://t.co/pMu1eUtvuB	must understand value health live happier fulfilling life hard harm
915	915	IvanhoeMd	Deutschland	How will the #future treat you? What does the future of #healthcare look like. https://t.co/p7b180weP3 | via @BBCStoryWorks	future treat future healthcare look like via bbcstoryworks
916	916	ZixCorp	866.257.4949	#Healthcare institutions are high-value targets for #CyberCrime as they hold a massive amount of personal data! Dow… https://t.co/oUiGVH8g8E	healthcare institutions high value targets cybercrime hold massive amount personal data dow
917	917	LearningTribesU	HQ, Miami, FL	Did you know that the impact of COVID-19 on the healthcare industry has placed many regulatory and compliance teams… https://t.co/bf6CKKPPnS	know impact covid healthcare industry placed many regulatory compliance teams
918	918	sobek_anubis	Tucson, AZ	1.@VertexPharma ,2.@AlignTechInc &amp; 3.@ResMed 3 #TopValueStocks in #Healthcare to Buy Right Now @themotleyfool… https://t.co/C6V5RL6GLo	vertexpharma aligntechinc amp resmed topvaluestocks healthcare buy right themotleyfool
919	919	tdpel		EdoJobs Boosts Science, Tech Education, Donates Laboratory Equipment To Schools https://t.co/n9D5HRC2hz #boove… https://t.co/7sOJg6KN0g	edojobs boosts science tech education donates laboratory equipment schools boove
920	920	ApplPharmSolns	Sacramento, CA	Harmful plans like foreign #referencepricing will not fix rising #healthcare costs but instead disrupt the personal… https://t.co/0TKZsIAE3b	harmful plans like foreign referencepricing fix rising healthcare costs instead disrupt personal
921	921	azkmediatweet	London - Sydney	The Australian healthcare system is reactive, but clinics need to become proactive with their care to be more effec… https://t.co/vmhPA00cJv	australian healthcare system reactive clinics need become proactive care effec
922	922	TamaraMcCleary	Boulder, CO	IBM’s Retreat From Watson Highlights Broader #AI Struggles in Health https://t.co/ZNmNRc6I34 via @WSJ #healthcare… https://t.co/c3d1XbyfmL	ibm retreat watson highlights broader struggles health via wsj healthcare
923	923	alexbfair	New York, NY	Join us now for “#MentalHealth Innovation : 🍄 #Psilocybin for #depression” with @jong_kat, @OwenMuirMD,… https://t.co/NXVQH10DLw	join mentalhealth innovation psilocybin depression jong_kat owenmuirmd
924	924	ApplPharmSolns	Sacramento, CA	Harmful plans like foreign #referencepricing will not fix rising #healthcare costs but instead disrupt the personal… https://t.co/e0ixp5c9E2	harmful plans like foreign referencepricing fix rising healthcare costs instead disrupt personal
925	925	DrMarionCouch		#Interoperability isn’t just a buzz word, it’s changing the way people experience the #healthcare system. This is a… https://t.co/mvavA2uSd7	interoperability buzz word changing way people experience healthcare system
926	926	VILabIndia	Kolkata, India	Cluster Headache: Causes, Triggers, Symptoms And Treatment#health_corner#health_corner #healthandfitness… https://t.co/PfyV9AIfsu	cluster headache causes triggers symptoms treatment health_corner health_corner healthandfitness
927	927	eben_adjei_	Toulouse, France	@NMIMR_UG Great work❤️, wish I could volunteer! Our primary healthcare system is not only about treatment, but heal… https://t.co/7p27rJaRtt	nmimr_ug great work wish could volunteer primary healthcare system treatment heal
928	928	DannyNSFL	Nova Scotia, Canada	Canada Post in Halifax confirms positive COVID-19 case among employee, mail delivery suspended Thursday #NSFL… https://t.co/RCbPZw1UG0	canada post halifax confirms positive covid case among employee mail delivery suspended thursday nsfl
929	929	tim39941098	Earth Between Mexico & Canada	REGISTER TO VOTE PRAGMATIC https://t.co/K48YHJ52VU #UBI=END POVERTY recycle100=END UNEMPLOYMENT #HealthCare &amp;… https://t.co/hhbCnIqWf5	register vote pragmatic ubi end poverty recycle end unemployment healthcare amp
930	930	MaazKha63068858		Dear Pakistan invest on Health &amp; Education Not on weapons #EarthDay #LetAfghansDecideTheirFuture #healthcare #Pakistan	dear pakistan invest health amp education weapons earthday letafghansdecidetheirfuture healthcare pakistan
931	931	StormyVNV	Texas	@mallorys_oracle Had a good talk with my #VA #Doctors yesterday. He encouraged me to get my #MedicalMarijuana card… https://t.co/YScE45RlYs	mallorys_oracle good talk doctors yesterday encouraged get medicalmarijuana card
932	932	stratodesk	San Francisco, CA	Why #Healthcare Organizations Need an Effective Incident Response Plan https://t.co/j4aD5QfpMc via @HealthTechMag #HeathcareIT #security	healthcare organizations need effective incident response plan via healthtechmag heathcareit security
933	933	niles_jen	Massachusetts	Fantasy: "Doctors are heroes! They save lives!" Reality: Some doctors kill/hurt people. They really don't care tha… https://t.co/GUEkrBrc0p	fantasy doctors heroes save lives reality doctors kill hurt people really care tha
934	934	carlatherealtor	Texas	Not happy about this. Everyone deserves to have healthcare coverage #texas #healthcare https://t.co/pIO7dW1yZC	happy everyone deserves healthcare coverage texas healthcare
935	935	KipKnippel	Minneapolis, MN	Successful #healthcare companies put people first. This great piece from @Deloitte shows how CVS leveraged data to… https://t.co/bP7iQs7drU	successful healthcare companies put people first great piece deloitte shows cvs leveraged data
936	936	willhan_bill	Illinois	Wearable Tech in #Healthcare: Possibilities and Pitfalls. @ramsesgallego discusses how healthcare orgs can effectiv… https://t.co/W15XKLf5YG	wearable tech healthcare possibilities pitfalls ramsesgallego discusses healthcare orgs effectiv
937	937	MTMtweet	Los Angeles, USA	What countries have Medical Cities? 🤔 The MTM Global Health Care Network combines medical cities around the world.… https://t.co/d5fHtoWUnD	countries medical cities mtm global health care network combines medical cities around world
938	938	aliya_Hshah	City of London, London	When Should #Health Systems Invest in New #Tech? https://t.co/kSEQYidSdO #digitalhealth #healthcare	health systems invest new tech digitalhealth healthcare
939	939	aanandsivaraman	Chennai	Delivering a consumer-grade experience is now the gold standard in #healthcare, as it's essential to reducing costs… https://t.co/A4luquojKL	delivering consumer grade experience gold standard healthcare essential reducing costs
940	940	MailMyStatement	Colorado	Anthem, Blackstone, digital health startup K Health launch joint venture to curb costs https://t.co/llVUufsnWl via… https://t.co/rUT8OI6VYx	anthem blackstone digital health startup health launch joint venture curb costs via
941	941	conserv_tribune	United States	The hospital staff should have communicated with the parents every step of the way instead of leaving them in the d… https://t.co/pKXfMLRS3H	hospital staff communicated parents every step way instead leaving
942	942	LLU_Careers	Loma Linda, California	Want to work in #Victorville, CA? View our latest opening: https://t.co/x9rG1E3Sjt #Healthcare	want work victorville view latest opening healthcare
943	943	4Steps2HealthUS	United States	do you agree with that? #healthylifestyle #healthcare #CoralClub https://t.co/LVXLcku8TM	agree healthylifestyle healthcare coralclub
944	944	tmj_sfo_health	San Francisco, CA	CVS Health is looking for teammates like you. See our latest #Healthcare job openings, including "Pharmacy Technici… https://t.co/xvfJhgbJKB	cvs health looking teammates like see latest healthcare job openings including pharmacy technici
945	945	WearablesExpert	Global	Great mentors sessions 10X with @BrandonMDawson @GrantCardone #10X #Scaling #Healthcare https://t.co/aNUyboucfX	great mentors sessions brandonmdawson grantcardone scaling healthcare
946	946	3akke		BEST HEALTHY SNACKS AND FOOD! - https://t.co/Sh5kDtJs8a Our website still have many troubles, but your opinion can… https://t.co/SqIPJVzeTM	best healthy snacks food website still many troubles opinion
947	947	Ordinar45758781		@globeandmail Earthing/grounding is good for health,effortless &amp; cost you nothing to stay grounded,it's easy to DIY… https://t.co/N4Bs7etD4F	globeandmail earthing grounding good health effortless amp cost nothing stay grounded easy diy
948	948	BJCCareers	St Louis, MO	Join our award-winning network of skilled #healthcare professionals! Now hiring at St. Louis Children's Hospital in… https://t.co/yc84rGyijC	join award winning network skilled healthcare professionals hiring louis children hospital
949	949	Bell_Potter	Australia	Top 3 US sectors: #HealthCare down 0.4%; #Industrials down 0.5%; #TelecomServices down 0.7%. Bottom 3 US sectors:… https://t.co/UCiiahJMzH	top sectors healthcare industrials telecomservices bottom sectors
950	950	CoreSchedule		@hansendisease @MetroNorthHHS @qldhealthnews So good! Come swing by the @CoreSchedule stand and say to @VornMeneses… https://t.co/ow3XeLPXOS	hansendisease metronorthhhs qldhealthnews good come swing coreschedule stand say vornmeneses
951	951	EmerusCareers	The Woodlands, TX	We're hiring! Read about our latest job opening here: Patient Access Specialist (PRN Days) -… https://t.co/ZslcFlF44W	hiring read latest job opening patient access specialist prn days
952	952	IndeeLiftInc	Livermore, CA	When a person with physical limitations falls, caregivers, care providers, and emergency service personnel are face… https://t.co/pqbj1rvM2Q	person physical limitations falls caregivers care providers emergency service personnel face
953	953	tmj_qbc_jobs	Quebec	See our latest Québec, QC, Canada #Healthcare job opportunity and click the link in our bio to apply: Principal Cli… https://t.co/albY89G9I1	see latest québec canada healthcare job opportunity click link bio apply principal cli
954	954	kiwirip	Melbourne, Australia	Chronic #rural #doctor shortage could see a #virtual specialist oversee #Katherine's emergency room. 😷 🎥 👩🏽‍⚕️… https://t.co/2HjroEYsNp	chronic rural doctor shortage could see virtual specialist oversee katherine emergency room
955	955	PacificRpm		Check out what I’m selling on Mercari! Handheld Infrared Digital Thermometer #Thermometer #HandheldThermometer… https://t.co/WiirZTgpZ3	check selling mercari handheld infrared digital thermometer thermometer handheldthermometer
956	956	healthinsagnt	United States	When Health Insurance Marketplace? https://t.co/dHlagT5Sbm #healthinsurance #obamacare #medicare #healthcare	health insurance marketplace healthinsurance obamacare medicare healthcare
957	957	HarlemUnited	New York City	Our Food and Nutrition Program feeds our community! Nutritious meals help our clients with multiple chronic health… https://t.co/5AXOTe21Dx	food nutrition program feeds community nutritious meals help clients multiple chronic health
958	958	laudio4burnout	Boston, MA	Insight from one #NurseLeader, “...with employees working across 3 shifts 24x7, Laudio allows me to connect with m… https://t.co/qY31yKRHtE	insight one nurseleader employees working across shifts laudio allows connect
959	959	riaadvisory	FL-Miami (US)	This is how #AI can help #Healthcare Payers maximize revenue. #ArtificialIntelligence https://t.co/xcfxVeIl5K https://t.co/4e2xdXpwAY	help healthcare payers maximize revenue artificialintelligence
960	960	GenlCounNews	Dallas, TX	The Do’s and Don’ts of Incident and #DataBreach Response https://t.co/r0joHFvjru @Exterro #datagovernance… https://t.co/Rwjlg4v5yH	incident databreach response exterro datagovernance
961	961	UChicagoMedJobs	Chicago, IL	Can you recommend anyone for this job? Clinical Data Analyst, Registry - https://t.co/G5KwMx1iG8 #Healthcare #Chicago, IL	recommend anyone job clinical data analyst registry healthcare chicago
962	962	FavUncleJack	Marshfield, MA	No offense to this incredible and historic news, but there are many, many more important issues on this planet.… https://t.co/2QSd2WCtwF	offense incredible historic news many many important issues planet
963	963	starzzz03	NJ	Excited to share this item from my #etsyshop : Balloon Animal Scrub Cap|Scrub Hat #nurse #ponytail… https://t.co/2UuW3OpqKi	excited share item etsyshop balloon animal scrub cap scrub hat nurse ponytail
964	964	yallaweb	Online	#Video Of The Day:Suffering of #Yemeni Patients Continues Amid #War &amp; Siege https://t.co/t576HClvgv Someone Should… https://t.co/2qyzAqe4g6	video day suffering yemeni patients continues amid war amp siege someone
965	965	kiwirip	Melbourne, Australia	‘Lives being wasted’: how #Australia’s #MentalHealth system lets young people down. A piecemeal care approach lacki… https://t.co/MSkZoMFety	lives wasted australia mentalhealth system lets young people piecemeal care approach lacki
966	966	reveleer	Glendale, CA	What is predictive analytics and how can healthcare organizations apply this data-driven approach? Learn more in th… https://t.co/E88JKa2fi6	predictive analytics healthcare organizations apply data driven approach learn
967	967	tmj_tx_usa_jobs	Texas	Want to work in #Austin, TX? View our latest opening: https://t.co/8uhGwogjXh #Healthcare	want work austin view latest opening healthcare
968	968	xtinavanvuren	Atlanta, GA	I've been following @C_Sweetener since @VentureValkyrie co-founded it back in 2016. 6 years later and I'm *not at… https://t.co/VRNKfGl2Uu	following c_sweetener since venturevalkyrie founded back years later
969	969	tmj_abq_health	Albuquerque, NM	Want to land a job like "Speech-Language Pathologist, PRN" at Ageility? Applicant tracking systems look for specifi… https://t.co/XYlyzT6MuG	want land job like speech language pathologist prn ageility applicant tracking systems look specifi
970	970	tmj_las_health	Las Vegas, NV	Accessible Space Inc is hiring in #LasVegas, NV! Click the link in our bio to apply: Hiring Event - Direct Support… https://t.co/R5Bu6FXQia	accessible space inc hiring lasvegas click link bio apply hiring event direct support
971	971	kwhenfinance		Energy and Technology Stocks Lead U.S Stocks Lower - U.S Daily Sector Wrap https://t.co/nSEplN9k7g #stockmarket… https://t.co/3fN6j3LENG	energy technology stocks lead stocks lower daily sector wrap stockmarket
972	972	aanandsivaraman	Chennai	Payers can become #healthcare management companies by making #virtual care their members’ primary doorway into the… https://t.co/lZBcAoZLZU	payers become healthcare management companies making virtual care members primary doorway
973	973	MailMyStatement	Colorado	A PBM offered a $500 gift card to persuade patients to switch drugs https://t.co/vN4ASbY0O9 via @statnews #pharma #healthcare	pbm offered gift card persuade patients switch drugs via statnews pharma healthcare
974	974	tmj_stl_health	Saint Louis, MO	If you are dedicated to creating and maintaining a happy, healthy lifestyle for older adults, come join our team! W… https://t.co/9FmvGh4TTN	dedicated creating maintaining happy healthy lifestyle older adults come join team
975	975	tdpel		I’ll Work With Traditional Rulers To Tackle Insecurity In Oyo – Makinde https://t.co/pRiIiW5LmF #blockchain #boove… https://t.co/JH6BmQPzBM	work traditional rulers tackle insecurity oyo makinde blockchain boove
976	976	czaxx	Melbourne	Labor cares about the health of #tasmania, making sure that regional Tassie is serviced with effective #health faci… https://t.co/oW1BAQUWcI	labor cares health tasmania making sure regional tassie serviced effective health faci
977	977	tmj_ca_health	California	See our latest #SanDiego, CA #Healthcare job opportunity and click the link in our bio to apply: Pharmacy Technicia… https://t.co/pB6QHC4lRM	see latest sandiego healthcare job opportunity click link bio apply pharmacy technicia
978	978	driseko	Lagos, Abuja, Frankfurt	"No one would make a great leader who wants to do it all himself, or to get all the credit for doing it." . - Dale… https://t.co/H3sDAxRbbm	one would make great leader wants get credit dale
979	979	BlankRomeLLP	International Law Firm	In this alert, Nicholas Harbist, Lauren O'Donnell, and Michaela Cronin recommend that #healthcare providers focus o… https://t.co/FF3UlGnMQH	alert nicholas harbist lauren donnell michaela cronin recommend healthcare providers focus
980	980	KentGraziano	The Woodlands, TX	How Data in the #Cloud Is Helping @AnthemInc Pioneer ‘Whole Person’ #Healthcare https://t.co/BsoAZhqyS6… https://t.co/tPBtZnhP1t	data cloud helping antheminc pioneer whole person healthcare
981	981	UChicagoMedJobs	Chicago, IL	This job might be a great fit for you: Family Medicine Physician - UCM Care Network - Beverly, Illinois -… https://t.co/JW5dl0xZc2	job might great fit family medicine physician ucm care network beverly illinois
982	982	brenda_burnside		“We are everything to our patients as primary care physicians,” Meet Dr. Stephanie Chong ⬇️ https://t.co/Ex9DEDbYQE… https://t.co/zNx8t31Jf4	everything patients primary care physicians meet stephanie chong
983	983	MimiTexasAngel	Planet Earth	We could just Repeal all Jim Crow Rule Of Law "State Rights" are not Equal Rights under the law "Marijuana Prohib… https://t.co/RPRDXZVQGD	could repeal jim crow rule law state rights equal rights law marijuana prohib
984	984	ebglaw	Throughout the United States	Recently, courts have grappled with the issue of whether single-source contracting by a hospital system could satis… https://t.co/qU91Lz2zF4	recently courts grappled issue whether single source contracting hospital system could satis
985	985	LexMedCtrJobs	West Columbia, SC	Join the Lexington Medical Center team! See our latest job opening here: https://t.co/cMtMYewzQS #Healthcare	join lexington medical center team see latest job opening healthcare
986	986	PPPSWCareers	San Diego/Riverside, CA	See our latest #SanDiego, CA job and click to apply: IT Support Technician - https://t.co/JVOTLro5mb #Healthcare	see latest sandiego job click apply support technician healthcare
987	987	HCNowRadio	Atlanta GA	Children’s author, housecall expert and nationally recognized nurse practitioner @DrLawsonNP talks about advanced p… https://t.co/IWozUet5ap	children author housecall expert nationally recognized nurse practitioner drlawsonnp talks advanced
988	988	ByrumJoseph	United States	“Using novel and sophisticated #AI approaches, we are developing personalized strategies to identify patients who m… https://t.co/F1aBHrv4Cq	using novel sophisticated approaches developing personalized strategies identify patients
989	989	wellhealthcorp	Greater Vancouver	WELL is pleased to announce that the previously announced acquisition of CRH Medical is now successfully complete.… https://t.co/7f511W9WCP	well pleased announce previously announced acquisition crh medical successfully complete
990	990	CVSHealthJobs	United States	This job might be a great fit for you: Client Relationship Manager - https://t.co/GUVEketLGL #Healthcare #HealthyCareer	job might great fit client relationship manager healthcare healthycareer
991	991	KevinTweeted	Michigan	What countries have Medical Cities? 🤔 The MTM Global Health Care Network combines medical cities around the world.… https://t.co/1NCWnOtuJJ	countries medical cities mtm global health care network combines medical cities around world
992	992	sederahealth	Austin, TX	We have price transparency in virtually every aspect of our lives—airline tickets, vehicle purchase prices, buying… https://t.co/s9pXqNc0T4	price transparency virtually every aspect lives airline tickets vehicle purchase prices buying
993	993	JewishVoice	New York, NY	AOC: ‘Trampling Racial Justice is a Cause of Climate Change’ - https://t.co/0eEiTwmwSi @AOC #SystemicRacism… https://t.co/dpb8JfKWh5	aoc trampling racial justice cause climate change aoc systemicracism
994	994	tmg360media		In an article published today by @medtechonline news, we explore the influence of #FinTech over the last decade, &amp;… https://t.co/fCy3MVAJdf	article published today medtechonline news explore influence fintech last decade amp
995	995	kiwirip	Melbourne, Australia	#Delhi #hospitals run out of #oxygen supplies. #Hospitals are overwhelmed, with more than 99% of intensive care bed… https://t.co/Cw2k1Sp7Dh	delhi hospitals run oxygen supplies hospitals overwhelmed intensive care bed
996	996	Livelyhsa	San Francisco, CA	Can I use my HSA funds for my child? ➡️ Read More: https://t.co/lRNJLh8kQy ⬅️ #HSA #HDHP #Healthcare #LivelyHSA https://t.co/O195U8BPlu	use hsa funds child read hsa hdhp healthcare livelyhsa
997	997	PharmacistsfHL		Evidence is growing that #healthcare delivered by teams, including a pharmacist, yields better outcomes than care d… https://t.co/GccdTXl5Qz	evidence growing healthcare delivered teams including pharmacist yields better outcomes care
998	998	carlesdijous	Barcelona, Spain	#Sentara RMH announces new #robotic #surgical technology. The DaVinci Surgical System can be used by surgeons to he… https://t.co/yYXX4QnrQk	sentara rmh announces new robotic surgical technology davinci surgical system used surgeons
999	999	TrentonHealth	Trenton, NJ	Proud to participate in designing an action plan to help build a better #HealthCare system “Emerging From COVID-19:… https://t.co/7TJ7FRyE7n	proud participate designing action plan help build better healthcare system emerging covid
1000	1000	PTSDandBeyond	Wherever you are at	JOIN @drlaurie and Genene Gray, RN BSN, Home Care Nurse Educator — TODAY 4/22 @ 7pmET where she is holding a webina… https://t.co/YpxDdeb8aD	join drlaurie genene gray bsn home care nurse educator today pmet holding webina
1001	1001	DebraLindh	Here with You	JOIN @drlaurie and Genene Gray, RN BSN, Home Care Nurse Educator — TODAY 4/22 @ 7pmET where she is holding a webina… https://t.co/NORStueRma	join drlaurie genene gray bsn home care nurse educator today pmet holding webina
1002	1002	tmj_bna_health	Nashville, TN	Want to work in #Franklin, TN? View our latest opening: https://t.co/y7P4LlVkgu #Healthcare	want work franklin view latest opening healthcare
1003	1003	tmj_auc_jobs	Canberra, Australia	We're hiring! Click to apply: Sr Pharmacokineticist - https://t.co/Nyi81KgjSi #Healthcare #Canberra, ACT	hiring click apply pharmacokineticist healthcare canberra act
1004	1004	jprinsure	New Orleans, LA	Your health is everything. Don’t neglect yourself because of health costs. You can get low cost plans that provide… https://t.co/tplUKlSTPI	health everything neglect health costs get low cost plans provide
1005	1005	Alejandro_AVZ1	Florida, USA	Employee Benefits Security Administration Releases New Guidance | JD Supra https://t.co/fyLTSMSHAs #healthcare, #hr… https://t.co/VSUQN9RRIy	employee benefits security administration releases new guidance supra healthcare
1006	1006	mmmerali		Today’s powerful session by @WomenWhoLead_ &amp; @UHNwomen on #HealthEquityandSystemicRacism in #healthcare was a call… https://t.co/mbSBjUJGt6	today powerful session womenwholead_ amp uhnwomen healthequityandsystemicracism healthcare call
1007	1007	ntepper90	Chicago	Last year, $MOH successfully protested its initial omission from Texas' $10B #Medicaid program and was able to keep… https://t.co/IH9bGUl1v2	last year moh successfully protested initial omission texas medicaid program able keep
1008	1008	ConsensusCare		Explore how #healthcare #providers can combat pervasive #ransomware attacks in the @SecurityHIT article here: https://t.co/UaiiOgIn2M	explore healthcare providers combat pervasive ransomware attacks securityhit article
1009	1009	MKT_Nana	Peabody, MA	Check out this new #RSM denials application tool, which uses @Tableau and @NarrativeSci technologies to provide act… https://t.co/jes40sZtMt	check new rsm denials application tool uses tableau narrativesci technologies provide act
1010	1010	VANIHCS		We will host a #COVID19 Vaccine Walk-in Clinic at our Marion campus on Saturday April 24 from 8:00am-12:00pm, for a… https://t.co/sqKCzDwVY5	host covid vaccine walk clinic marion campus saturday april
1011	1011	Mercer_US		#COVID19 has been a catalyst for an explosion in #telehealth. The role telehealth will play in a post #pandemic wor… https://t.co/C3o4bLQ65j	covid catalyst explosion telehealth role telehealth play post pandemic wor
1012	1012	YOakleyPR	Philadelphia, PA	Health insurance advertisers in the U.S. now required to pass Google Ads certification #GoogleAds #Healthcare… https://t.co/znc0IXMIcC	health insurance advertisers required pass google ads certification googleads healthcare
1013	1013	ICWUSA	Medford Oregon	This week, we want to put some of our "Product Families" in the spotlight. Take a look at the Elite Arms Family Eli… https://t.co/1lnwgeITfE	week want put product families spotlight take look elite arms family eli
1014	1014	aliceuyennguyen	Pinang, Malaysia	Could your next operation be done by a robot? Possibly. I'm excited to watch as robots continue make waves in the… https://t.co/v1Iwb3omtQ	could next operation done robot possibly excited watch robots continue make waves
1015	1015	MailMyStatement	Colorado	EHR vendors ramping up focus on patient messaging tools as healthcare consumerism takes hold… https://t.co/bQJnsmvEtI	ehr vendors ramping focus patient messaging tools healthcare consumerism takes hold
1016	1016	CIOviews		A momentous journey of Aziza Abed, founder and CEO of Pure Health Dental Partners is featured in our special editio… https://t.co/cJ8Pd8V8Ek	momentous journey aziza abed founder ceo pure health dental partners featured special editio
1017	1017	RCMbillingsoft	NY	CAQH Launches National Directory of FHIR Endpoints and Third-Party Apps #caqh… https://t.co/wZbSZ4eCO6	caqh launches national directory fhir endpoints third party apps caqh
1018	1018	tmj_VAW_other	Winchester, VA	See our latest #Culpeper, WV #Healthcare job opportunity and click the link in our bio to apply: Pharmacy Technicia… https://t.co/m2RCVHeZWH	see latest culpeper healthcare job opportunity click link bio apply pharmacy technicia
1019	1019	tmj_rch_health	Richmond, VA	Don't be shy. Score a job like "Occupational Therapist" at CJW Medical Center by asking for referrals. It's a great… https://t.co/rINE7YcNYT	shy score job like occupational therapist cjw medical center asking referrals great
1020	1020	WGreenDental	Rydalmere, Sydney	There are a number of different dental chair equipment options, but which one should you choose? We give you some i… https://t.co/4HZffQUsnh	number different dental chair equipment options one choose give
1021	1021	TEN68US	Fort Lauderdale	We are planning our next event: Healthcare Centers and Digital Marketing Awareness. Please tune in and learn from o… https://t.co/yb0XPhSPkB	planning next event healthcare centers digital marketing awareness please tune learn
1022	1022	Stock_Market_Pr		#healthcare Law Firm Lengea Welcomes Shirin Adelman as Senior Counsel https://t.co/6esdGkmmHG #StockMarket https://t.co/BHe4lZVw01	healthcare law firm lengea welcomes shirin adelman senior counsel stockmarket
1023	1023	BannerCareers	Phoenix, AZ	A rewarding career that fits your life. Those who have joined the Banner mission come from all walks of life, unite… https://t.co/c3nmIhUJWa	rewarding career fits life joined banner mission come walks life unite
1024	1024	JobsAtInsight	Tempe, AZ	We're hiring! Click to apply: Senior Project Manager - https://t.co/YjSBUZ7BbW #Healthcare	hiring click apply senior project manager healthcare
1025	1025	Seismic_PR		.@serimmune CEO Noah Nasser &amp; CTO John Shon shared the company’s story with @medcitynews. Read how its groundbreaki… https://t.co/MBCn0l62XS	serimmune ceo noah nasser amp cto john shon shared company story medcitynews read groundbreaki
1026	1026	forcemultstevea	Olympia WA	Augmenting Human Intelligence in #Healthcare: The Next Disruptive Innovation via @mi10_ai https://t.co/v9UfeQkfBe… https://t.co/dp50TpwnvR	augmenting human intelligence healthcare next disruptive innovation via mi_ai
1027	1027	_SocialSX	Austin, TX	The next social platform for Health. #aesthetics #healthcare #health #doctor #socialsx https://t.co/84PxtATZs7	next social platform health aesthetics healthcare health doctor socialsx
1028	1028	LeeHealthJobs	Fort Myers/Cape Coral, Florida	We're hiring! Click to apply: Rehabilitation Technician - Gulf Coast Medical Center - https://t.co/ihn2DDvjmK #Healthcare #FortMyers, FL	hiring click apply rehabilitation technician gulf coast medical center healthcare fortmyers
1029	1029	_M_Dey	Paris, France	Are medical AI devices evaluated appropriately? | #AI #HealthCare #Medicine #IoT #MachineLearning #DeepLearning https://t.co/modhcTShwb	medical devices evaluated appropriately healthcare medicine iot machinelearning deeplearning
1030	1030	tmj_ksk_health	Kansas City, KS	We're hiring! Click to apply: Sterile Compounding - Pharmacy Technician- Full Time - Lenexa -… https://t.co/83mvwqDCZk	hiring click apply sterile compounding pharmacy technician full time lenexa
1031	1031	OneidaNationWI	Oneida Wisconsin	This job might be a great fit for you: Dual Diagnosis Therapist - https://t.co/NE3V66hv7M #Healthcare #GreenBay, WI	job might great fit dual diagnosis therapist healthcare greenbay
1032	1032	PIHHealthJobs		Join an organization certified as a Great Place to Work! SECURITY OFFICER, PIH HEALTH-ER-GOOD SAMARITAN HOSPITAL LO… https://t.co/blyH1XNh54	join organization certified great place work security officer pih health good samaritan hospital
1033	1033	healthinsagnt	United States	How Can Oscar Health Insurance Be Backdated? https://t.co/Nu7J6z0MtH #healthinsurance #obamacare #medicare #healthcare	oscar health insurance backdated healthinsurance obamacare medicare healthcare
1034	1034	CIOviews		Sabrina Khan, CFO of @AptorumG featured in our special edition ”The Most Successful #Businesswomen to watch, 2021”.… https://t.co/YsfJ9ELnw9	sabrina khan cfo aptorumg featured special edition successful businesswomen watch
1035	1035	BartonCareers	South Lake Tahoe, Ca	We're hiring! Read about our latest job opening here: Clinical Educator RN- Full Time- 4-10's -… https://t.co/uOko1YpbHF	hiring read latest job opening clinical educator full time
1036	1036	stridechc_jobs	Colorado	Interested in a job in #Aurora, CO? This could be a great fit: https://t.co/HYDCNYSHuf #Healthcare	interested job aurora could great fit healthcare
1037	1037	EInk	Global	At #TouchTaiwan2021, we showcased our #colorePaper technologies like E Ink Gallery™, E Ink Spectra™ 3100 &amp; E Ink Ka… https://t.co/97gPKmbJl3	touchtaiwan showcased colorepaper technologies like ink gallery ink spectra amp ink
1038	1038	_Americaneagle	Chicago, IL (headquarters)	You don’t need a medical degree to understand why a good user experience is necessary for the #healthcare industry!… https://t.co/TVoTw9GbKW	need medical degree understand good user experience necessary healthcare industry
1039	1039	CSAC_Counties	Sacramento	16 *is* pretty sweet! Individuals 16 years or old in #California are now eligible for their #COVID19Vaccine shot. C… https://t.co/GTu4LPbfT9	pretty sweet individuals years old california eligible covidvaccine shot
1040	1040	lrotter	San Diego/Riverside/Imperia,CA	Want to work in #SanDiego, CA? View our latest opening: https://t.co/JPt6XHdNFl #Healthcare	want work sandiego view latest opening healthcare
1041	1041	DarshanTalks	Philadelphia, Pa	Naming a new #pharmaceutical product can be difficult. Why should you perform a trademark search? | #Drug… https://t.co/o2AXRlJoHE	naming new pharmaceutical product difficult perform trademark search drug
1042	1042	UChicagoMedJobs	Chicago, IL	See our latest #Chicago, IL job and click to apply: Internal Medicine Physician - UCM Care Network - Beverly, Illin… https://t.co/fqVxufrgPP	see latest chicago job click apply internal medicine physician ucm care network beverly illin
1043	1043	INFORMS	Catonsville, MD	Janssen team receives Innovative Applications in Analytics Award https://t.co/QVUgGOiXNT #analytics #healthcare… https://t.co/gRzPy4cIzG	janssen team receives innovative applications analytics award analytics healthcare
1044	1044	SiriusWrp	Toronto, Ontario	@historyofarmani It's not a police problem, it's a white problem. Look at the state of #healthcare, #education,… https://t.co/bItHFCh6mo	historyofarmani police problem white problem look state healthcare education
1045	1045	FavUncleJack	Marshfield, MA	Give me a break! Many, many more important issues right now than this. #Racism #GunControl #Climate #HealthCare https://t.co/8lpodLZ7HU	give break many many important issues right racism guncontrol climate healthcare
1046	1046	WorkforAultman	Canton, OH	Find your passion at Aultman. Apply to our LPN-WOODLAWN REHAB (EXTERNAL SIGN ON BONUS) position in #Canton, OH and… https://t.co/g3TN2MYobG	find passion aultman apply lpn woodlawn rehab external sign bonus position canton
1047	1047	EarthWizardInfo	USA	learn to have enough food and supplies stored in your home to survive - learn to prepare to survive disease outbrea… https://t.co/dvxm0aOSfr	learn enough food supplies stored home survive learn prepare survive disease outbrea
1048	1048	kulkarnilawfirm	Philadelphia, PA	Can decentralized #clinicaltrials help boost enrollment during #COVID19? Why or why not? | #Healthcare #Patients https://t.co/utNdC5VEmF	decentralized clinicaltrials help boost enrollment covid healthcare patients
1049	1049	RomuloVega	Nebraska	@Adam_Morfeld I'd love to worry about property taxes, but I'm still too poor!🤔 #StudentLoans #Wages #Healthcare Plu… https://t.co/G5ZObDaAXj	adam_morfeld love worry property taxes still poor studentloans wages healthcare plu
1050	1050	ATTBusiness	Dallas, TX, USA	@JohnNosta We honor these #healthcare heroes and enjoy any time we can focus on the work they do. 💙	johnnosta honor healthcare heroes enjoy time focus work
1051	1051	JVPRimage	Cromer North Norfolk	#Healthcare Ask NHS and Sensely partner to provide physio and #mentalhealth services https://t.co/bJiLjQYXBy	healthcare ask nhs sensely partner provide physio mentalhealth services
1052	1052	LeAnnThieman	Fort Collins, Colorado	Although research has established diet as a factor in cardiovascular disease, type 2 diabetes, cancer, and other di… https://t.co/DjZhXOJeLn	although research established diet factor cardiovascular disease type diabetes cancer
1053	1053	JInfo4us		Savvy Seniors Move to Cedar Crest in the Fall and Winter https://t.co/2YbwhOJlsf #seniors #seniorcare #senior… https://t.co/kgwciTVcpO	savvy seniors move cedar crest fall winter seniors seniorcare senior
1054	1054	tmj_nsc_jobs	Nova Scotia	Click the link in our bio to see currently open #Healthcare jobs like "Activity Aide (CAS)" at VON Canada in #Amherst, NS.	click link bio see currently open healthcare jobs like activity aide cas von canada amherst
1055	1055	tmj_las_nursing	Las Vegas, NV	Don't be shy. Score a job like "RN III PACU -PD VARIED -DESERT SPRINGS" at Desert Springs Hospital Medical Center b… https://t.co/Snc9FyRT6y	shy score job like iii pacu varied desert springs desert springs hospital medical center
1056	1056	fr_hossain	Philadelphia, PA	‘Long Hauler’ Study Shows Covid Can Kill Months After Infection https://t.co/ous60MbmyV #PatientCare #safety… https://t.co/F6qnr4pLOB	long hauler study shows covid kill months infection patientcare safety
1057	1057	carsinogenic		@CanadiansOrg use of the personal automobile should have been regualted decades ago #carculture #noise #pollution #healthcare	canadiansorg use personal automobile regualted decades ago carculture noise pollution healthcare
1058	1058	gcollinstx	Dallas, TX	My statement for @TexasAFP and @AFPhq regarding today’s amendments to the budget on Medicaid expansion. This is NOT… https://t.co/gJeA6QZmxX	statement texasafp afphq regarding today amendments budget medicaid expansion
1059	1059	HRChealthcenter	Portsmouth & Norfolk, Virginia	Are you looking for a meaningful career in #healthcare? Join us Tuesday, April 27th for a job fair filled with endl… https://t.co/LEwmUxr921	looking meaningful career healthcare join tuesday april job fair filled endl
1060	1060	ishdeep_kohli		“The whole #healthcare system has collapsed and doctors are exhausted” Dr Jalil Parkar #Mumbai #Leadership across t… https://t.co/uw4RIbPnaC	whole healthcare system collapsed doctors exhausted jalil parkar mumbai leadership across
1061	1061	SmbsF	Arizona, USA	Digital transformation can help generate significant benefits for patients, clinicians, and health systems, especia… https://t.co/Netdfylgl9	digital transformation help generate significant benefits patients clinicians health systems especia
1062	1062	enclara	Philadelphia, PA	A recent qualitative #study found that older adults are resistant to advance care planning, don't understand… https://t.co/cL0dcoGIGj	recent qualitative study found older adults resistant advance care planning understand
1063	1063	tim39941098	Earth Between Mexico & Canada	@BirateQueen REGISTER TO VOTE PRAGMATIC https://t.co/K48YHJ52VU #UBI=END POVERTY recycle100=END UNEMPLOYMENT… https://t.co/TXCjN9C2FW	biratequeen register vote pragmatic ubi end poverty recycle end unemployment
1064	1064	aargelich	Barcelona	e-Health service flowchart Healthcare digital transformation is a must https://t.co/FfT5DAVNaW #healthcare… https://t.co/ATdtScHb2q	health service flowchart healthcare digital transformation must healthcare
1065	1065	XiteRealty	Texas, USA	To bring your practice ownership dreams to life, we equip you with tangible evidence-based demographic data and unm… https://t.co/T7V6QhbXmV	bring practice ownership dreams life equip tangible evidence based demographic data unm
1066	1066	millennium_news	Florida	MPG employees have a strong customer service attitude, fantastic teamwork skills and a smile ready to share. We are… https://t.co/Jz2rEiV6dE	mpg employees strong customer service attitude fantastic teamwork skills smile ready share
1067	1067	ChaliceGarden	Northern California	We're losing #healthcare workers! 30%, experiencing trauma, burnout &amp; disillusionment, are considering leaving the… https://t.co/CYnK2NZuGP	losing healthcare workers experiencing trauma burnout amp disillusionment considering leaving
1068	1068	sashamac20	Chicago, IL	Most tests should be able to detect the variants of concern, but test developers and health officials must remain v… https://t.co/Tk6Oop0MLA	tests able detect variants concern test developers health officials must remain
1069	1069	Suspicious_User		As Human Being, and per commandments of Allah which are love,care. we Must #pray for #India,&amp; Every Soul,… https://t.co/V8LdjLMWNA	human per commandments allah love care must pray india amp every soul
1070	1070	MailMyStatement	Colorado	White House to give CDC $1.7B to help find and track COVID-19 variants https://t.co/vyjD3UVsgR via @FierceHealth #healthcare #covid19	white house give cdc help find track covid variants via fiercehealth healthcare covid
1071	1071	BCHSYS	Brantford, Ontario	Can you recommend anyone for this job? Regular Part Time Registered Practical Nurse, Medical Integrated Program -… https://t.co/SGKSYTqtHG	recommend anyone job regular part time registered practical nurse medical integrated program
1072	1072	NormanGYoung	Florida, USA	The Republican position on #healthcare should be this: obstruct the Democrats. Then, when Republicans get power, t… https://t.co/oDEU4Du4hh	republican position healthcare obstruct democrats republicans get power
1073	1073	McIntoshInsured	West Palm Beach, FL	Saving Money on Healthcare Coverage- Would you like to know what other people are doing to lower the cost of their… https://t.co/RyNwAzjR2R	saving money healthcare coverage would like know people lower cost
1074	1074	RehabNusing	Uniondale, NY	What ways are you doing your part to help clean our planet? #Healthcare #SkilledNursingFacility #Rehabilitation… https://t.co/081VmDykZ0	ways part help clean planet healthcare skillednursingfacility rehabilitation
1075	1075	ForgotCollector	Stratford, Ontario, Canada	And weddings &amp; funerals - this is utter nonsense the spread is through #healthcare and #planes. https://t.co/cmfV06jiKH	weddings amp funerals utter nonsense spread healthcare planes
1076	1076	BorreroClari	Scottsdale, AZ	#Leadership at work!! #AANAM is putting their words into action. @AANMember is set to be the bar with which other… https://t.co/uIp7f6NTDc	leadership work aanam putting words action aanmember set bar
1077	1077	SAPHealth	United States	In the wake of the COVID-19 pandemic that has seen postponement in non-urgent procedures, is this the time for the… https://t.co/vmVMUnMG0t	wake covid pandemic seen postponement non urgent procedures time
1078	1078	AIRInforms	Washington, D.C.	Knowledge Hub, developed by AIR and funded by NIDILRR at @ACLgov, provides resources on chronic pain and safer opio… https://t.co/d1jH27YAN4	knowledge hub developed air funded nidilrr aclgov provides resources chronic pain safer opio
1079	1079	WeAreConfluence	Wenatchee, WA	#VaccineAppointments We have vaccine appointments available today and tomorrow at our Central Washington Hospital… https://t.co/JQ3pjr4cTg	vaccineappointments vaccine appointments available today tomorrow central washington hospital
1080	1080	ForgotCollector	Stratford, Ontario, Canada	@fordnation @francoislegault How about concentrating on #REOPENING Ontario, and helping the economy?? The US/Canad… https://t.co/FGp9Lvi1HL	fordnation francoislegault concentrating reopening ontario helping economy canad
1081	1081	tmj_stl_health	Saint Louis, MO	The MENTOR Network is hiring in #SaintPeters, MO! Read about our latest #Healthcare job opening via the link in our bio: Program Supervisor	mentor network hiring saintpeters read latest healthcare job opening via link bio program supervisor
1082	1082	suestroud	Brentwood Bay Vancouver Island	Save our #healthcare workers. Get vaccinated. This is no time for selfishness. Get it done. 💉💉💉💉💉💉💉💉💉👩‍⚖️ https://t.co/Mj5rIXXScV	save healthcare workers get vaccinated time selfishness get done
1083	1083	Gil_Bashe	FINN Partners - Health Practice	@FinnPartners @medikalife @newtopia Now, corporate leaders must look unflinchingly at the underlying causes of our… https://t.co/MxFD2RFXdw	finnpartners medikalife newtopia corporate leaders must look unflinchingly underlying causes
1084	1084	Healthcare_Emma	Clare, Ireland	Great service available for all #healthcare workers. Well done @Heroes_Aid ! 💖🩺🥼👩🏻‍⚕️👨🏻‍⚕️🚑🏥 https://t.co/yER35YkHET	great service available healthcare workers well done heroes_aid
1085	1085	AnthonieDenBoef	Paradise on Vancouver Island	@GordJohns and the #NDP state that it costs nothing to fix a broken arm. They are very much mistaken. Our taxes p… https://t.co/m97HTHUF4P	gordjohns ndp state costs nothing fix broken arm much mistaken taxes
1086	1086	ccob_gyn	Greensboro, North Carolina	We love to hear it 💜❤️ #healthcare #healthylifestyle #Doctors https://t.co/3TmFwHAVOD	love hear healthcare healthylifestyle doctors
1087	1087	drbarousse		A nice bone marrow case. It is always good to review these topics. #Bones #marrow #mri #DWI #pain #healthcare #MSK https://t.co/45IXa0CBPW	nice bone marrow case always good review topics bones marrow mri dwi pain healthcare msk
1088	1088	GoForHealth	Natural Health Remedies ⬎	Learn How You Can Cut Your Knee Pain In Half In The Next 5 Minutes WITHOUT Harmful Drugs Or Invasive Surgeries...… https://t.co/5UQr4Esl3k	learn cut knee pain half next minutes without harmful drugs invasive surgeries
1089	1089	tmj_ca_health	California	Want to work at CVS Health? We're hiring in #Bakersfield, CA! Click the link in our bio for details on this job and… https://t.co/rlqBW0giDe	want work cvs health hiring bakersfield click link bio details job
1090	1090	natlawreview	Chicago, IL & Denver, CO	Distinguishable Products and Tying Claims in Health Care Markets https://t.co/nAkjJeq9ej #HealthCare #Antitrust	distinguishable products tying claims health care markets healthcare antitrust
1091	1091	drrenusehgal	Gurgaon, India	Unfortunately @kiranshaw Human Resource alone cannot work without hospitals beds oxygen supply ventilators and… https://t.co/SOvvfztPjD	unfortunately kiranshaw human resource alone cannot work without hospitals beds oxygen supply ventilators
1092	1092	lionsmaneshop	Somerset, United Kingdom	#Healthcare #healthcare Did So-Called ‘Stanford, NIH Study’ Really Show Face Masks Are Ineffective Against Covid-19? https://t.co/C8WbeAUUuK	healthcare healthcare called stanford nih study really show face masks ineffective covid
1093	1093	EuanDuncan4		Pace of growth key factor in town's wait for health hub ... 🏥🩺💉👩‍⚕️👨‍⚕️😷 @LLTCNews @letstalkcentral @BLMK_CCG… https://t.co/z50qXEHjMn	pace growth key factor town wait health hub lltcnews letstalkcentral blmk_ccg
1094	1094	ThompsonCareers	Canandaigua, NY, Ontario Cty	Do you want to be a part of something larger? Thompson Health does too! Join us to build a greater healthcare impac… https://t.co/fasXpBITSi	want part something larger thompson health join build greater healthcare impac
1095	1095	McGuireWoodsLLP	Worldwide	McGuireWoods advises VLP Therapeutics in financing for cancer vaccine development. https://t.co/1uoZCiyUIe… https://t.co/khNUffZy82	mcguirewoods advises vlp therapeutics financing cancer vaccine development
1096	1096	OrganizeTexas		Clearly #txlege is out of step with the majority of Texas voters on #coverage. Texans are ready for a change and we… https://t.co/94aoA2QkQv	clearly txlege step majority texas voters coverage texans ready change
1097	1097	Derek_Griffin1	Utah, USA	WHO warns the world is still failing to develop much-needed antibiotics https://t.co/N4LCbyKxWZ via @statnews #healthcare	warns world still failing develop much needed antibiotics via statnews healthcare
1098	1098	CVSHealthJobs	United States	Want to work at CVS Health? We're hiring in #SanDiego, CA! Click for details: https://t.co/RC0PSkjXE2 #Healthcare	want work cvs health hiring sandiego click details healthcare
1099	1099	ccob_gyn	Greensboro, North Carolina	So you want to have a baby! Congratulations! We share in your excitement. At Central Carolina, the personalized qua… https://t.co/YM1VZfLCoj	want baby congratulations share excitement central carolina personalized qua
1100	1100	BeckersHR	Chicago, Ill.	Listen here: https://t.co/wJc68Xnaed In this episode we are joined by Tim Kuruvilla, Global Head of Commercializati… https://t.co/lmoZUfWXkm	listen episode joined tim kuruvilla global head commercializati
1101	1101	workmtc	Centerville, UT	Want to work in #Clearfield, UT? View our latest opening: https://t.co/RrhYChhLHp #Healthcare	want work clearfield view latest opening healthcare
1102	1102	see2ananda	Texas, USA	Worry is like a rocking chair: it gives you something to do but never gets you anywhere. Erma Bombeck #motivational… https://t.co/zv7JHZ5lOy	worry like rocking chair gives something never gets anywhere erma bombeck motivational
1103	1103	reachoutdev1	Buea	@WGHCameroon @LundiAnne1 @FightingMalaria @MalariaNoMore @MinsanteC @nicolembarga @ImeldaMbock @WGHFrancoAO… https://t.co/QO3AiNJxW4	wghcameroon lundianne fightingmalaria malarianomore minsantec nicolembarga imeldambock wghfrancoao
1104	1104	becker_sbecker	Chicago, IL	Listen here: https://t.co/rksEtyqnTS In this episode we are joined by Tim Kuruvilla, Global Head of Commercializati… https://t.co/96OKFFFYFp	listen episode joined tim kuruvilla global head commercializati
1105	1105	JobsatNobleHosp	Westfield, MA	See our latest #Springfield, MA job and click to apply: Registered nurse II - https://t.co/Kwrgkt69Yu #Healthcare	see latest springfield job click apply registered nurse healthcare
1106	1106	WChildCancer	Worldwide	Treating #ChildhoodCancer effectively requires a skilled multi-disciplinary team. Over the past 10yrs… https://t.co/xpWlx64FPQ	treating childhoodcancer effectively requires skilled multi disciplinary team past yrs
1107	1107	NorthBayCareers	Fairfield, CA	Join the NorthBay Healthcare team! See our latest job opening here: https://t.co/EN6HeCdDBH #HospitalLife #Healthcare	join northbay healthcare team see latest job opening hospitallife healthcare
1108	1108	docthakker	Kenya. Tweets my own	There are now 91 COVID vaccines candidates undergoing clinical trials. Another 184 candidates in pre-clinical deve… https://t.co/YTL8QfoNEG	covid vaccines candidates undergoing clinical trials another candidates pre clinical deve
1109	1109	siacharts	Calgary, Alberta, Canada	A major breakout is underway in $ISRG shares breaking out to a new high on increased volume indicating increased at… https://t.co/FhlHYi9pVb	major breakout underway isrg shares breaking new high increased volume indicating increased
1110	1110	cdotechnologies	Dayton, OH	Optimizing Healthcare assets is more important than ever. Find out why and how an Asset Tracking System can help.… https://t.co/FZ9Gv244OD	optimizing healthcare assets important ever find asset tracking system help
1111	1111	5pPodcast		Penn Scientists Correct #Genetic #Blindness With a Single Injection into the #Eye. #healthcare #inclusion #pwd… https://t.co/WLxA5Igqvx	penn scientists correct genetic blindness single injection eye healthcare inclusion pwd
1112	1112	IntelHealth		.@shulmaniam addressed #healthcare trends and opportunities with fellow global leaders at this week's #MTF2021, add… https://t.co/xUfMkeRXy9	shulmaniam addressed healthcare trends opportunities fellow global leaders week mtf add
1113	1113	tmj_vap_health	Newport News, VA	When you become a Physical Therapistat Pivot, you will receive unlimited support to ensure your professional succes… https://t.co/EfSmqVnngr	become physical therapistat pivot receive unlimited support ensure professional succes
1114	1114	WorkforAultman	Canton, OH	Aultman Health Foundation is in search of a courteous and professional MEDICAL TECHNOLOGIST - CORE LAB (EXTERNAL SI… https://t.co/jxNZ6sYDkb	aultman health foundation search courteous professional medical technologist core lab external
1115	1115	zeleny_m		@EU_Partnerships @GovCanHealth @ecb @G7 @g20org @c40cities @RoyalFamily @10DowningStreet @BorisJohnson @CanadianPM… https://t.co/YWaMVb5DmO	eu_partnerships govcanhealth ecb gorg ccities royalfamily downingstreet borisjohnson canadianpm
1116	1116	tianhuil	NYC	To make this venture happen, Ehave, Inc. acquired the tangible and intangible assets of IV therapy company CureDash… https://t.co/4OugKBSRuN	make venture happen ehave inc acquired tangible intangible assets therapy company curedash
1117	1117	UCI_SPPS	Irvine, CA	Join us Mon. 4/26 for our Weekly PharmSci Seminar Series, which will be featuring University of Toronto's Mina Tadr… https://t.co/PhklMpcNDc	join mon weekly pharmsci seminar series featuring university toronto mina tadr
1118	1118	BVHSJobs		We're hiring! Click to apply: Surgical Technician - 40 hrs, 1st shift - https://t.co/ZiWuNwY5Nb #Healthcare #Bluffton, OH	hiring click apply surgical technician hrs shift healthcare bluffton
1119	1119	RachelAMarco	Boston, MA	Thinking about applying to work at @DanaFarber? Get a feel for the campus from home by checking out this new virtua… https://t.co/XlAokhir7m	thinking applying work danafarber get feel campus home checking new virtua
1120	1120	ms_matko	Victoria, British Columbia	@ZacksResearch #Healthcare game changer when the cause Symptoms of Medical conditions are eliminated! #CCSVI The d… https://t.co/uTTCirMu2I	zacksresearch healthcare game changer cause symptoms medical conditions eliminated ccsvi
1121	1121	Sensentia_Inc	San Francisco	A recent study found that employees feel fairly positive about their benefits but there's still room for improvemen… https://t.co/krAxR15Xbh	recent study found employees feel fairly positive benefits still room improvemen
1122	1122	tmj_bos_health	Boston, MA	Click the link in our bio to see currently open #Healthcare jobs like "Sr. Quality Engineer - NxStage" at Fresenius… https://t.co/Ml1CldBwDN	click link bio see currently open healthcare jobs like quality engineer nxstage fresenius
1123	1123	EmerusCareers	The Woodlands, TX	Healthcare is in the midst of evolutionary change and Baptist Emergency Hospital is at the forefront. Are you inter… https://t.co/yBousJXShn	healthcare midst evolutionary change baptist emergency hospital forefront inter
1124	1124	hughdsullivan	Colorado, USA	TetraScience scores $80M series B investment, rolls out open R&amp;D data cloud https://t.co/2QJxhuhRKF via @FierceHealth #healthcare	tetrascience scores series investment rolls open amp data cloud via fiercehealth healthcare
1125	1125	mk76e	Okayama, Japan	Welcome to my blog! https://t.co/EUfeo0nhFj #OTTalk #OccupationalTherapy #healthcare #innovation #science #philosophy #datascience #bayes	welcome blog ottalk occupationaltherapy healthcare innovation science philosophy datascience bayes
1126	1126	HuzaifaAhmed98	Karachi, Pakistan	#IndianLivesMatter We pray for everyone out there for wellbeing and speedy recovery. Let india get the lessons fo… https://t.co/mMpseigXJh	indianlivesmatter pray everyone wellbeing speedy recovery let india get lessons
1127	1127	kincomm	Vancouver, BC Canada	Congratulations @SonaNanotech for getting approval to begin clinical trials for the $SONA Saliva C-19 Rapid Test, i… https://t.co/YupU26KZlu	congratulations sonananotech getting approval begin clinical trials sona saliva rapid test
1128	1128	GoCloudMoyo	Bellevue, WA	Find how #healthcare providers can solve claims processing challenges caused due to scattered data and decentralize… https://t.co/YWfT0k3aeQ	find healthcare providers solve claims processing challenges caused due scattered data decentralize
1129	1129	technossus	Orange County, California	Given their proximity to changing customer needs, service teams provide a window into how workflow automation can u… https://t.co/4UYtRsp4WU	given proximity changing customer needs service teams provide window workflow automation
1130	1130	bluegemhemp	Deerfield, IL	#StayTuned for our upcoming partnership with Kendall Vertes on IG on04/26/2021👉https://t.co/2uCRjBlUVR #cannabis… https://t.co/Cyg7vBwcH2	staytuned upcoming partnership kendall vertes cannabis
1131	1131	tdpel		Delta Govt To Reconstruct Oyede Internal Roads https://t.co/dqsI8Nmh5V #blockchain #boove #business #covid19… https://t.co/7iBlgdtZOG	delta govt reconstruct oyede internal roads blockchain boove business covid
1132	1132	BJCCareers	St Louis, MO	See our latest #StLouis, MO job and click to apply: Image Librarian - https://t.co/T689bwpHWA #Healthcare	see latest stlouis job click apply image librarian healthcare
1133	1133	WorkatFloyd	New Albany, IN	This job might be a great fit for you: Polysomnography Tech- PRN - https://t.co/it68UK7BkV #Healthcare #NewAlbany, IN	job might great fit polysomnography tech prn healthcare newalbany
1134	1134	hcfawa	Seattle, WA	#giveBIG is happening now! Through May 5, you can help make Everybody In, Nobody Out a #healthcare reality for Wash… https://t.co/4bChaoQSzf	givebig happening may help make everybody nobody healthcare reality wash
1135	1135	amanuk653	United Arab Emirates	#IndiaNeedOxygenNotElection #IndianLivesMatter #IndiaUnitedAgainstCovid We pray for everyone out there for wellbe… https://t.co/erQ4CCOUpR	indianeedoxygennotelection indianlivesmatter indiaunitedagainstcovid pray everyone wellbe
1136	1136	Faco_Care	Jaipur,Rajasthan	More than 3 lakh people tested #positive for #COVID19India in the last 24 hours. It's important to #WashYourHands… https://t.co/fhYquhGCbD	lakh people tested positive covidindia last hours important washyourhands
1137	1137	jeremymowery		According to #CrazyEyes #AOC everything is #ClimateChange the right to #healthcare &amp; #Racism is #rascist please seek prof. Help AOC!	according crazyeyes aoc everything climatechange right healthcare amp racism rascist please seek prof help aoc
1138	1138	Malik96144508	United States	Work with me and enjoy ✅0% Plagiarism work ✅Excellent Performance ✅Affordable rates #Nursing #healthcare… https://t.co/jt12TCeMpl	work enjoy plagiarism work excellent performance affordable rates nursing healthcare
1139	1139	HCWithoutHarm	Reston, VA	As we close out #EarthDay2021, our president &amp; founder Gary Cohen shares some grounding thoughts on building toward… https://t.co/zOEtNDYyzd	close earthday president amp founder gary cohen shares grounding thoughts building toward
1140	1140	HCNCA	Calverton, Maryland	We are grateful for the work our partner, @airproducts, is doing to keep the environment #healthy. See how they can… https://t.co/Y6imXLsyKm	grateful work partner airproducts keep environment healthy see
1141	1141	CoreSite	Denver, CO, USA	Navigating the highly sensitive world of patient care and #healthcare information requires a true partnership. We'r… https://t.co/eTmE75j0xP	navigating highly sensitive world patient care healthcare information requires true partnership
1142	1142	Oohvie1		Next time your #doctor asks how you’ve been feeling, you won’t have to guess, you’ll know with #Oohvie. Now with up… https://t.co/pZH16kVLQs	next time doctor asks feeling guess know oohvie
1143	1143	RelentlesHealth	Manhattan, NY	“The industry itself is in a real pickle.” @gracet22 discusses #healthoutcomes of #skillednursing and… https://t.co/xUN4FIdxqY	industry real pickle gracet discusses healthoutcomes skillednursing
1144	1144	InfoManLtd	AB Canada	Are you using table-top privacy breach fire drills to be better prepared to respond to a privacy breach? Watch this… https://t.co/oFe3p3K1EG	using table top privacy breach fire drills better prepared respond privacy breach watch
1145	1145	stephaniegnibus	ÜT: 37.103727,-121.614544	Health happens in community, which is exactly what @OathCare set out to do with it’s new app. #Motherhood meets… https://t.co/nUTZENKehg	health happens community exactly oathcare set new app motherhood meets
1146	1146	gotoPER	Greater New York Area	Whether you prefer to earn #CME/#CE at multi-day conferences or want to take part in a live-stream webinar, PER® of… https://t.co/lzSOdxRHkJ	whether prefer earn cme multi day conferences want take part live stream webinar per
1147	1147	Tarun63191309		MIDAS CONSULTING Need Respiratory Therapists. Location: Norfolk, VA Duration: 13 Weeks Pay Rates: $40 - $45/hr $10… https://t.co/LXz1JduQGF	midas consulting need respiratory therapists location norfolk duration weeks pay rates
1148	1148	MedicineLWW	Philadelphia, PA	We aim to assess the burden of #depression during this #pandemic on #healthcare employees treating #COVID19. Read… https://t.co/YOf5z8Fewg	aim assess burden depression pandemic healthcare employees treating covid read
1149	1149	carsinogenic		@SethDKlein how many decades of #autocentric countries #carculture #noise #pollution huge #healthcare costs	sethdklein many decades autocentric countries carculture noise pollution huge healthcare costs
1150	1150	itsdono	U.S.A.	Privia Health Group Proposes $351 Million #IPO Terms ( $PRVA ) | #healthcare | https://t.co/4eGuJcGAVD https://t.co/Q9CEXmJAnM	privia health group proposes million ipo terms prva healthcare
1151	1151	CCIVoice	Oakland, CA	In #healthcare, there is increased interest in using texting to connect with patients in between office visits — fr… https://t.co/NCN9r8a27x	healthcare increased interest using texting connect patients office visits
1152	1152	ChenMed		Sound ON! 🔈Jake Keteyian talks to @DrFaiselSyed and @DrDanMcCarter about how a simple device and incentive program… https://t.co/5xkImTBQH9	sound jake keteyian talks drfaiselsyed drdanmccarter simple device incentive program
1153	1153	RSAConference	Around the world	This #RSAC 2021 session will discuss how #healthcare is especially vulnerable to hackers &amp; how the business model w… https://t.co/dl7v1ufADT	rsac session discuss healthcare especially vulnerable hackers amp business model
1154	1154	ACRC7029840015	Las Vegas, NV	The American Rescue Plan Act has been passed and this could mean more savings for you. @NVHealthLink drop by… https://t.co/DHNWzucxsK	american rescue plan act passed could mean savings nvhealthlink drop
1155	1155	ShawnNeedham2	Moses Lake, WA	Do Drs Get Along with Hospital Admins? Dr. Patient Relationships are Lost! @DavidBalatHC 👉 https://t.co/588KK7XpVL… https://t.co/hs957r8YQK	drs get along hospital admins patient relationships lost davidbalathc
1156	1156	sashamac20	Chicago, IL	Payers can become #healthcare management companies by making #virtual care their members’ primary doorway into the… https://t.co/QZD9pOTAb9	payers become healthcare management companies making virtual care members primary doorway
1157	1157	sashamac20	Chicago, IL	Delivering a consumer-grade experience is now the gold standard in #healthcare, as it's essential to reducing costs… https://t.co/6iJwbZJxZV	delivering consumer grade experience gold standard healthcare essential reducing costs
1158	1158	MailMyStatement	Colorado	DNS Flaws in Millions of IoT Devices Pose Remote Attack, Exfiltration Risk https://t.co/tqSnbrgrDM via @SecurityHIT… https://t.co/BXgusQWPfr	dns flaws millions iot devices pose remote attack exfiltration risk via securityhit
1159	1159	CFLHealthcare	See Website for Locations	For all who qualify*, come join us tomorrow, Apr 23rd, 8:30 a.m.- 11:30 a.m., for walk-up and drive-thru COVID-19 s… https://t.co/HQauFL3mpc	qualify come join tomorrow apr walk drive thru covid
1160	1160	therabusiness	Ottawa, Ontario	Qosina expands component range for single-use systems https://t.co/ulXApAU1Hm #healthcare #innovation	qosina expands component range single use systems healthcare innovation
1161	1161	FrontierMontana	Montana	This week @GovGianforte sent a message to medical innovators everywhere: Montana is open for business. #mtnews… https://t.co/qNGhp9Pksx	week govgianforte sent message medical innovators everywhere montana open business mtnews
1162	1162	anblicks_sols	India | Australia | USA | APAC	Learn how our #cloud native data and #analytics platform is helping #healthcare organizations decrease… https://t.co/Qe4wm4pqam	learn cloud native data analytics platform helping healthcare organizations decrease
1163	1163	Drip7Training		Educating and empowering employees to share in the responsibility of protecting healthcare organizations is the mos… https://t.co/3tTGGIWzWM	educating empowering employees share responsibility protecting healthcare organizations mos
1164	1164	ProsWound		Let us help you with your health journey! Call us now for a free consultation at 888-880-3451 or visit our website… https://t.co/HIV5Qyv6GA	let help health journey call free consultation visit website
1165	1165	NaveenSankarS	Texas	Spatially talented students have a capacity for success that is too often overlooked by educational services.… https://t.co/sISYhvqeun	spatially talented students capacity success often overlooked educational services
1166	1166	DemocracyDan	New Hampshire	Oh happy day! To folks out there who are still unsure about getting vaccinated, I promise you it's as quick, easy,… https://t.co/6e7l0GZhET	happy day folks still unsure getting vaccinated promise quick easy
1167	1167	6358f504bba1444		#healthcareworkers need recognition of the impacts of being there supporting us and the toll it takes. How can we h… https://t.co/JS4C9fUNC1	healthcareworkers need recognition impacts supporting toll takes
1168	1168	carsinogenic		@SethDKlein @GretaThunberg over 40 million registered vehicles in Canada #pollution #noise #pkg lots #healthcare c… https://t.co/Rrbmb4H10q	sethdklein gretathunberg million registered vehicles canada pollution noise pkg lots healthcare
1169	1169	MagMutual	United States	Learn more about mutual insurers and why they could be valuable to your #healthcare practice https://t.co/tN7XOnDVK9	learn mutual insurers could valuable healthcare practice
1170	1170	tmj_bna_health	Nashville, TN	Stop staring at the clock every day. It's time for a new career. Follow us to view jobs with titles like "Lic Pract… https://t.co/BZInwELHYz	stop staring clock every day time new career follow view jobs titles like lic pract
1171	1171	carsinogenic		@ElizabethMay @sarmcbride @JustinTrudeau over 40 million registered vehicles in Canada #pollution #noise #pkg lots… https://t.co/FcGTdS15KD	elizabethmay sarmcbride justintrudeau million registered vehicles canada pollution noise pkg lots
1172	1172	tim39941098	Earth Between Mexico & Canada	REGISTER TO VOTE PRAGMATIC https://t.co/K48YHJ52VU #UBI=END POVERTY recycle100=END UNEMPLOYMENT #HealthCare &amp;… https://t.co/4ds5RraX5j	register vote pragmatic ubi end poverty recycle end unemployment healthcare amp
1173	1173	GuidesOmega		and more 👉 https://t.co/UCMqFhISju #healthy #HealthyFood #HealthyEating #healthcare https://t.co/8tZznQML76	healthy healthyfood healthyeating healthcare
1174	1174	Mossenlechner	The Hague	(Online) Foreign Office Consultations held today confirmed the close ties and wide potential for further cooperatio… https://t.co/4wlvmVVv0U	online foreign office consultations held today confirmed close ties wide potential cooperatio
1175	1175	MzSron55	Arizona, USA	Awesome #favoreverywhere thanks ⁦@jeapostle⁩ for praying and decrees over mountain of #healthcare. ❤️ I expect it 💯… https://t.co/HN7Q3sbQAg	awesome favoreverywhere thanks jeapostle praying decrees mountain healthcare expect
1176	1176	tmj_per_jobs	Peru	Covance by Labcorp is hiring in #Lima! Read about our latest #Healthcare job opening via the link in our bio: Resource Mgt Coordinator	covance labcorp hiring lima read latest healthcare job opening via link bio resource mgt coordinator
1177	1177	HL7	Global	The #HL7 #davinciproject has partnered with @CambiaGrove for the 2021 Innovator Fellowship, where participants will… https://t.co/dWdgq70Hnu	davinciproject partnered cambiagrove innovator fellowship participants
1178	1178	BartonCareers	South Lake Tahoe, Ca	We're hiring! Click to apply: Nurse Manager - ICU/Float Pool - https://t.co/fUmHfnKeKe #hospitaljobs #Healthcare	hiring click apply nurse manager icu float pool hospitaljobs healthcare
1179	1179	PremierHA	Charlotte, NC	Dr. Nadja West, the 44th U.S. Army Surgeon General, oversaw the highest medical readiness &amp; battlefield wound survi… https://t.co/AHNMaAButQ	nadja west army surgeon general oversaw highest medical readiness amp battlefield wound survi
1180	1180	newsfile_corp	Toronto, Vancouver, Calgary	Sona to Commence Clinical Trial for COVID-19 Rapid Saliva Test Full Story: https://t.co/NEJDfar0za @SonaNanotech… https://t.co/7VINfsCRRB	sona commence clinical trial covid rapid saliva test full story sonananotech
1181	1181	SpecialtyCareUS	Brentwood, TN	Can you recommend anyone for this job? Surgical Neurophysiologist - https://t.co/Ts5W3ViY0e #Healthcare #Pensacola, FL	recommend anyone job surgical neurophysiologist healthcare pensacola
1182	1182	MCCEE_Prep		Amazing how many Covid-19 drug studies were done in the summer of 2020 and thus were underpowered to detect signifi… https://t.co/MDZiOKqbQ7	amazing many covid drug studies done summer thus underpowered detect signifi
1183	1183	CitiusPharma	Cranford, NJ	Citius Pharmaceuticals CEO Myron Holubiak Featured in @Benzinga Interview Read the full news release to watch the… https://t.co/ZjAjge6qJr	citius pharmaceuticals ceo myron holubiak featured benzinga interview read full news release watch
1184	1184	UChicagoMedJobs	Chicago, IL	Can you recommend anyone for this job in #Chicago, IL? https://t.co/RtItSuz53s #Healthcare	recommend anyone job chicago healthcare
1185	1185	moonwalker707	San Francisco, CA	@SolarysToken A charity token donating directly to @BinanceBCF 👀👀👀 do i smell @BinanceLabs @binance @cz_binance… https://t.co/l9W83wvoQG	solarystoken charity token donating directly binancebcf smell binancelabs binance cz_binance
1186	1186	techonomy	New York, NY	“The opportunity is to be overtly clear, that we seek to partner with you and use data that is attributable to you”… https://t.co/hPWWGqAz0f	opportunity overtly clear seek partner use data attributable
1187	1187	tmj_rch_health	Richmond, VA	If you're looking for work in #Louisa, VA, check out this #Healthcare job via the link in our bio: Pharmacist – COV… https://t.co/QzhFLmHenR	looking work louisa check healthcare job via link bio pharmacist cov
1188	1188	VCSTX	Bruselas, Bélgica	#COVID : Indian viral variant cases detected in #Belgium and elsewhere in #Europe. 🙏🏼Please stay safe and maintai… https://t.co/pWWP2Gak6P	covid indian viral variant cases detected belgium elsewhere europe please stay safe maintai
1189	1189	convverge	Calgary, Alberta	Struggling with a time consuming, paper-based process in your business? That's somewhere we can help. Today we are… https://t.co/KQm7TeO4PF	struggling time consuming paper based process business somewhere help today
1190	1190	TimPetrovic	Waterloo, Ontario	You heard it here first! If the #NASDAQ listing is approved for $SHG, the new ticker symbol will be $SLHG… https://t.co/e1rY1l9g3l	heard first nasdaq listing approved shg new ticker symbol slhg
1191	1191	MPLaFountain		@UMassMemorial is looking for Registered Nurse, South 5. Learn more! #Jobs #RNJobs #Nursing #HealthCare https://t.co/CzPuagOlHH #job	umassmemorial looking registered nurse south learn jobs rnjobs nursing healthcare job
1192	1192	pchspittsburgh	Pittsburgh, PA	We are hosting vaccine clinics on Tuesdays in partnership with Hosanna House! Be sure to pre-register by sending a… https://t.co/tfJs2y68Wn	hosting vaccine clinics tuesdays partnership hosanna house sure pre register sending
1193	1193	QuadaxInc	Cleveland, OH	Propelled by the #pandemic, the rise of #healthcare #consumerism has emphasized why the overall patient experience… https://t.co/09Alh8idxA	propelled pandemic rise healthcare consumerism emphasized overall patient experience
1194	1194	HPCNursing	Rochester Hills, Michigan	Take a look at some of our available positions for traveling healthcare providers here at HPC! RN in Modesto, CA… https://t.co/nLTvuECu9B	take look available positions traveling healthcare providers hpc modesto
1195	1195	joy_gimbel	New York City	Burned out by the pandemic, 3 in 10 health-care workers consider leaving the profession I hope health care industry… https://t.co/c9wQAjFJZa	burned pandemic health care workers consider leaving profession hope health care industry
1196	1196	HCNowRadio	Atlanta GA	Hosted by @ClarkBuckner &amp; @Virsys12 CEO &amp; founder, Tammy Hawes, How I Transformed This showcases leaders at compani… https://t.co/Sma8o4Fr62	hosted clarkbuckner amp virsys ceo amp founder tammy hawes transformed showcases leaders compani
1197	1197	healthinsagnt	United States	Can Geisinger Health Insurance Refuse To Pay? https://t.co/BpfDYmCnDL #healthinsurance #obamacare #medicare #healthcare	geisinger health insurance refuse pay healthinsurance obamacare medicare healthcare
1198	1198	UTHealth_SBMI	The Texas Medical Center	Low-tech but high-value: Don’t stop reimbursing phone-only telehealth visits #telehealth #healthcare https://t.co/NacaSg0wqT	low tech high value stop reimbursing phone telehealth visits telehealth healthcare
1199	1199	enderton_justin	United States	Out-of-pocket health expenses plunge 55 mn Indians into poverty in 2017 #eHealth #health #healthcare via… https://t.co/xxBkEwf4zK	pocket health expenses plunge indians poverty ehealth health healthcare via
1200	1200	tim39941098	Earth Between Mexico & Canada	@mettahapa @ExposeLies2 REGISTER TO VOTE PRAGMATIC https://t.co/K48YHJ52VU #UBI=END POVERTY recycle100=END UNEMPLOY… https://t.co/DMS4KBDbAa	mettahapa exposelies register vote pragmatic ubi end poverty recycle end unemploy
1201	1201	MummyFever	UK based, worldwide	Are you struggling to raise iron levels in your child? We love Spatone liquid https://t.co/eQDNGc5UIT does the job… https://t.co/BPIty2ZDH8	struggling raise iron levels child love spatone liquid job
1202	1202	RWJBH_Jobs		Can you recommend anyone for this job? Mental Health Associate- AP2- Full Time Evening (36 hrs) -… https://t.co/12DLOlomhz	recommend anyone job mental health associate full time evening hrs
1203	1203	whatisee14		$DFCO First Sales of LikidoVOLT® Independent Power Generators https://t.co/pXHPaR51Zg #Healthcare and #Technology… https://t.co/1dqxGZNsGU	dfco first sales likidovolt independent power generators healthcare technology
1204	1204	OrganizeTexas		Thank you Rep. @GFColeman for your leadership on #healthcare in Texas. Putting up an amendment to TX House Budget c… https://t.co/XKa7adJ6S7	thank rep gfcoleman leadership healthcare texas putting amendment house budget
1205	1205	SpecialtyCareUS	Brentwood, TN	If you're looking for work in #LosAngeles, CA, check out this job: https://t.co/emV0YuaIUT #Healthcare	looking work losangeles check job healthcare
1206	1206	tmj_ksk_health	Kansas City, KS	Interested in a job in #StJoseph, MO? This could be a great fit. Click the link in our bio to apply: Occupational T… https://t.co/ZZNJiKFBrf	interested job stjoseph could great fit click link bio apply occupational
1207	1207	MariaCBaker	North Carolina, USA	The pandemic put digital at the center of how people access healthcare, and it is going to stay there. How CVS Heal… https://t.co/50doHDgJ2l	pandemic put digital center people access healthcare going stay cvs heal
1208	1208	BCMHoustonJobs	Houston, Texas	Interested in a job in Houston, TX? This could be a great fit: https://t.co/395Tf6Jpfp #Professor #Healthcare	interested job houston could great fit professor healthcare
1209	1209	Stress_Pal	San Francisco, CA	Is your team seeking efficient &amp; affordable ways to protect your clinical care teams' resilience, as you tackle sys… https://t.co/6q7DKA38Ky	team seeking efficient amp affordable ways protect clinical care teams resilience tackle sys
1210	1210	mmatthews52	Danville, KY	Set #healthcare free!	set healthcare free
1211	1211	ZehraYameena		We know your priorities. Idk if this doesn't boils your blood then what will. #CovidIndia #CoronavirusPandemic… https://t.co/BgMnn4ixP4	know priorities idk boils blood covidindia coronaviruspandemic
1212	1212	mybodyo	Nice, France	@Bodyo has the privilege to be one of the technologies put in the spotlight by the organizers of #Vivatech2021, int… https://t.co/7XPHLJHMTB	bodyo privilege one technologies put spotlight organizers vivatech int
1213	1213	PatientSync		PatientSync’s Executive Director, Jeff Mock, shares his tips to create a concierge-style patient experience, as fea… https://t.co/wo62mrVCtl	patientsync executive director jeff mock shares tips create concierge style patient experience fea
1214	1214	healthykidsks		Get free or low-cost health insurance under #Medicaid and #CHIP to ensure your children have access to the routine… https://t.co/j42JKrDTa4	get free low cost health insurance medicaid chip ensure children access routine
1215	1215	tmj_grn_health	Greenville, SC	If jobs with titles like "Mental Health Specialist: Marshall I. Pickens, Various Shifts" sound appealing to you, fo… https://t.co/kzHJPUWndT	jobs titles like mental health specialist marshall pickens various shifts sound appealing
1216	1216	AvionneP	Malibu, CA	[ New Study ] 1 in 10 health workers with mild #COVID19 have long term issues It’s become increasingly clear: Eve… https://t.co/mZHOXiPjjp	new study health workers mild covid long term issues become increasingly clear eve
1217	1217	tersosolutions	Madison, WI	This blog explores the history of #surgicalloanerkit processing #software, the strides that have been made, and why… https://t.co/7axe6J5bHN	blog explores history surgicalloanerkit processing software strides made
1218	1218	ChilmarkHIT	Boston MA	Happy #EarthDay from our family to yours. It's no surprise that the #Healthcare industry is a major contributor whe… https://t.co/ajPp8pw4lA	happy earthday family surprise healthcare industry major contributor whe
1219	1219	UChicagoMedJobs	Chicago, IL	Want to work at UChicago Medicine? We're hiring in #Chicago, IL! Click for details: https://t.co/6x94n19tJu #Healthcare	want work uchicago medicine hiring chicago click details healthcare
1220	1220	PawanSomanchi	Hyderabad, India	Many Healthcare Organizations Aren’t Prepared for Interoperability Requirements #HealthCare #health #ui via… https://t.co/QaPEaI3L3L	many healthcare organizations prepared interoperability requirements healthcare health via
1221	1221	xzr56		@AHIPCoverage @HealthCareGov There is no such thing as affordable #HealthCare in the #USA. #PrivateHealthInsurance… https://t.co/RJfy1WItDp	ahipcoverage healthcaregov thing affordable healthcare usa privatehealthinsurance
1222	1222	OneNebulaHealth		How Pet Medical Insurance Works #jobs #work #insurance #healthcare https://t.co/50FOLrFXWk	pet medical insurance works jobs work insurance healthcare
1223	1223	medtigo	United States	We're happy to announce that our #MobileApp is now available on #Andriod! #Download the medtigo #app for free and g… https://t.co/fGnvcnigtr	happy announce mobileapp available andriod download medtigo app free
1224	1224	JustinBurau	Winfield, IL	Despite small businesses closing and healthcare premiums being the #1 concern in the #IL06, this is what… https://t.co/7sIq1Skf9n	despite small businesses closing healthcare premiums concern
1225	1225	MinteractApp	California, USA	Thursday's Top Flow in #healthcare sector, Buy Flow &amp; Sell Flow $REGN $BSX $THC $ISRG $CI $WAT $MCK $CERN $ABBV $LH… https://t.co/HgwkWUKoua	thursday top flow healthcare sector buy flow amp sell flow regn bsx thc isrg wat mck cern abbv
1226	1226	MedicalLabMLO	Sarasota, Florida	NIH contract awarded for wastewater-based surveillance of COVID-19: https://t.co/QjrZUppgT0 @NIH @NIHClinicalCntr… https://t.co/JiYIDNjJ9A	nih contract awarded wastewater based surveillance covid nih nihclinicalcntr
1227	1227	HealthCareMandA	Norwalk, CT	@Microsoft Pushes Deeper Into Health With Nuance Buy: https://t.co/qpKgzAv7Rd\ #Healthcare https://t.co/42Y95uZehj	microsoft pushes deeper health nuance buy healthcare
1228	1228	Linda_E_Carlson	Canada	I was happy to see this statement today from @imconsortium about health disparities and #racism in #healthcare, and… https://t.co/CsQYELHUXh	happy see statement today imconsortium health disparities racism healthcare
1229	1229	WGUTexas	Austin, TX	To help students who are eager to advance their careers in #healthcare, WGU is excited to offer the Health Services… https://t.co/YsQdXFygkE	help students eager advance careers healthcare wgu excited offer health services
1230	1230	tim39941098	Earth Between Mexico & Canada	REGISTER TO VOTE PRAGMATIC https://t.co/K48YHJ52VU #UBI=END POVERTY recycle100=END UNEMPLOYMENT #HealthCare &amp;… https://t.co/uOmCLVnHUt	register vote pragmatic ubi end poverty recycle end unemployment healthcare amp
1231	1231	AghiathChbib	United Arab Emirates, Dubai	ODU expands portfolio with receptacle for disposable devices https://t.co/64zD6ZFShp #healthcare #telemedicine https://t.co/xpuYTmFMus	odu expands portfolio receptacle disposable devices healthcare telemedicine
1232	1232	Manoj_Pawar	Denver, CO USA	Wonder what the #healthcare analogy would be? https://t.co/5NLdDXm0aE	wonder healthcare analogy would
1233	1233	FriaKurowski	South Bend, IN	Shout out to Health Information Professionals! #hip #informationmanagement #healthcare https://t.co/F6tk7cH2ou	shout health information professionals hip informationmanagement healthcare
1234	1234	newdartagnan	@NewDartagnan	Biotech and Pharma news : https://t.co/vJNTvuGtnj #biotech #pharma #healthcare #healthtech #lifescience #medtech… https://t.co/mFfPnLw3Mv	biotech pharma news biotech pharma healthcare healthtech lifescience medtech
1235	1235	ACFER01	London, England	In 2021 @surginno $SUN focus = product development + sustainability projects. Manufac. team back to normal levels t… https://t.co/TjHfTE3JgW	surginno sun focus product development sustainability projects manufac team back normal levels
1236	1236	TonyBaloney1967		Scientists are finding sleep is even more important than previously believed. #sleep #sleeping #healthy #healthcare… https://t.co/RyiGWhRuuU	scientists finding sleep even important previously believed sleep sleeping healthy healthcare
1237	1237	JeffR911	California	What's #DigitalHealth &amp; how are digital tools transforming healthcare? Check out @TechTarget article by Corinne Ber… https://t.co/9uWLrGKdVA	digitalhealth amp digital tools transforming healthcare check techtarget article corinne ber
1238	1238	tim39941098	Earth Between Mexico & Canada	@sashisswag REGISTER TO VOTE PRAGMATIC https://t.co/K48YHJ52VU #UBI=END POVERTY recycle100=END UNEMPLOYMENT… https://t.co/N5uWCwsjrD	sashisswag register vote pragmatic ubi end poverty recycle end unemployment
1239	1239	HITLABnyc	New York, NY	Please Join us on April 29th at 11:00 AM for: The Digital Health Revolution Has Begun: Disruptors &amp; Disrupted Hear… https://t.co/V7LZszFMyM	please join april digital health revolution begun disruptors amp disrupted hear
1240	1240	lucybeercook	beercook.com	#darkmoney #healthcare pharma profit over ppl in CVS’Murica even during pandemic https://t.co/gKp6S6eKSf	darkmoney healthcare pharma profit ppl cvs murica even pandemic
1241	1241	HCNowRadio	Atlanta GA	Harlow On Healthcare Host David Harlow chats on trending #healthcare topics with #healthIT experts. starts now! Lis… https://t.co/yXrinvD5p4	harlow healthcare host david harlow chats trending healthcare topics healthit experts starts lis
1242	1242	www_healthecon	Florida, USA	New Study Highlights Impact of Women Leaders Throughout Companies https://t.co/0NvEA2SNoB #HEOR #equity #healthcare… https://t.co/0zFze5EqFp	new study highlights impact women leaders throughout companies heor equity healthcare
1243	1243	tray	San Francisco & London	The U.S. #healthcare industry is missing out on billions of dollars in potential annual savings by manually complet… https://t.co/DpkTYuIv4H	healthcare industry missing billions dollars potential annual savings manually complet
1244	1244	MailMyStatement	Colorado	Coalition Urges CMS to Rethink Medicare Prior Authorization Growth https://t.co/A36zJjghyf via @RevCycleIntel #healthcare	coalition urges cms rethink medicare prior authorization growth via revcycleintel healthcare
1245	1245	Matt_R_Fisher	Westborough, MA	More #databreaches reported that impact #healthcare entities. Common stories of #email or other compromise. Will ke… https://t.co/Bylw2QQHfC	databreaches reported impact healthcare entities common stories email compromise
1246	1246	tim39941098	Earth Between Mexico & Canada	@ComradeKyojin REGISTER TO VOTE PRAGMATIC https://t.co/K48YHJ52VU #UBI=END POVERTY recycle100=END UNEMPLOYMENT… https://t.co/1BEDD5cgeN	comradekyojin register vote pragmatic ubi end poverty recycle end unemployment
1247	1247	jmrsjournal		‼️ Patient experience week ‼️ 2️⃣6️⃣ - 3️⃣0️⃣ April To celebrate patient experience week, we have l… https://t.co/qe6zVyMOgK	patient experience week april celebrate patient experience week
1248	1248	DigitalSalutem	Global	Have you subscribed to the weekly podcast? Spotify: https://t.co/PeE7HUAlVB SoundCloud: https://t.co/hLvADso6ic… https://t.co/eExBAMGNQL	subscribed weekly podcast spotify soundcloud
1249	1249	tdpel		#Lagos Set To Partner USAID On HIV/AIDS, Tuberculosis Treatment https://t.co/gMc9tS70JW #blockchain #boove #borno… https://t.co/UvzK1XBKLD	lagos set partner usaid hiv aids tuberculosis treatment blockchain boove borno
1250	1250	RttCraig	San Diego, CA	Healthy Living: Telehealth https://t.co/s7aPIvqg1J #telemedicine #telehealth #technology #healthcare… https://t.co/J53k8R54xB	healthy living telehealth telemedicine telehealth technology healthcare
1251	1251	tmj_nsc_jobs	Nova Scotia	Want to work in #Louisdale, NS? View our latest opening: https://t.co/W18SAWOxy3 #Healthcare	want work louisdale view latest opening healthcare
1252	1252	_M_Dey	Paris, France	AI-based system could help triage brain MRIs | #AI #HealthCare #ComputerVision #MachineLearning #DeepLearning https://t.co/SvAbNMX0j4	based system could help triage brain mris healthcare computervision machinelearning deeplearning
1253	1253	nbinders	South East, England	@DrChrisNewman @chantelle_rizan @FromeMedPractic @bethporch_ @SkyArts @LDNClimateFest I’ll join you in highlighting… https://t.co/1em1UliR99	drchrisnewman chantelle_rizan fromemedpractic bethporch_ skyarts ldnclimatefest join highlighting
1254	1254	mbradyreports	Washington, DC	"We appreciate the one-year delay that @CMSGov finalized for 2021 (but) CMS should delay requirements or provide an… https://t.co/CeqUgTVRcY	appreciate one year delay cmsgov finalized cms delay requirements provide
1255	1255	ZooGym	Sunrise, FL	#repost @zoohealthclubcharleston Today's mood: Ready to rack up those gains! Remember, we're open 24/7 so you can… https://t.co/2qAhH8oSdT	repost zoohealthclubcharleston today mood ready rack gains remember open
1256	1256	HealthyCarnivor	U.S.	Healthcare is a Computational Problem #HealthCare #health via https://t.co/hmIoXfIspy https://t.co/8syKmmVW7s	healthcare computational problem healthcare health via
1257	1257	5PHCS	Switzerland & U.S.A.	yes indeed - one of the golden rules in #negotiation is to disentangle the problem from the people + the position… https://t.co/dOpnNEJB9M	yes indeed one golden rules negotiation disentangle problem people position
1258	1258	Ximedica	Providence, RI	In the dynamic, stressful environment of #healthcare, leadership training hasn’t always incorporated rapid technolo… https://t.co/6KGD1VE9r0	dynamic stressful environment healthcare leadership training always incorporated rapid technolo
1259	1259	TheHealthDegree		🚨 ATTENTION 🚨 Healthcare professionals! Looking to advance your healthcare degree? Start exploring graduate healthc… https://t.co/1If7whnPPA	attention healthcare professionals looking advance healthcare degree start exploring graduate healthc
1260	1260	KenChecicki		"Stanford University researchers have decoded the chemical and physical signals that trigger a particular type of s… https://t.co/M8vX2zanSA	stanford university researchers decoded chemical physical signals trigger particular type
1261	1261	Dr_Gorter	McMaster Hamilton Canada	Thank you @HamHealthSci @McMasterU @mch_childrens among other funding partners for your support to our… https://t.co/csntUDC6tQ	thank hamhealthsci mcmasteru mch_childrens among funding partners support
1262	1262	forcemultstevea	Olympia WA	@DecisionsSmart Augmenting Human Intelligence in #Healthcare: The Next Disruptive Innovation… https://t.co/lsBuWjiJWr	decisionssmart augmenting human intelligence healthcare next disruptive innovation
1263	1263	shaverkathleen	Stone Ridge, NY	@RepPressley It’s important to realize #M4All is only a payment system &amp; does not change inequities and inefficienc… https://t.co/4jFEONHZWy	reppressley important realize mall payment system amp change inequities inefficienc
1264	1264	forcemultstevea	Olympia WA	@MedicaliPhone Augmenting Human Intelligence in #Healthcare: The Next Disruptive Innovation https://t.co/v9UfeQkfBe https://t.co/NaYDFdyVKf	medicaliphone augmenting human intelligence healthcare next disruptive innovation
1265	1265	tdpel		UK #Government Supports People Who Are Self Isolating With £12.9M Monthly https://t.co/wAHpG0Kmrr #boove #covid19… https://t.co/x65liAsJTR	government supports people self isolating monthly boove covid
1266	1266	bluecrossidaho	Meridian, Idaho	#BlueCrossofIdaho &amp; the @BCIF4Health (the Foundation) joined their sister Blue plans to address health disparities… https://t.co/AC4mICkqOY	bluecrossofidaho amp bcifhealth foundation joined sister blue plans address health disparities
1267	1267	RxInfoAcademy		6 recent big tech partnerships in healthcare: Amazon, Google &amp; more https://t.co/inStRbPicq #healthcare #healthIT… https://t.co/DC9kPdNyzl	recent big tech partnerships healthcare amazon google amp healthcare healthit
1268	1268	SarahClarkBDM	East Brunswick, NJ	Will already have electronic health record or EHR software installed or are about to deploy it… https://t.co/R7qZOC4lDZ	already electronic health record ehr software installed deploy
1269	1269	FSMGlobalHealth	Chicago, IL	High-quality #primarycare is the basis for a strong #healthcare system. Join @NASEM_Health on May 4 for a free webi… https://t.co/a278YMCMTX	high quality primarycare basis strong healthcare system join nasem_health may free webi
1270	1270	DarshanTalks	Philadelphia, Pa	Darshan Kulkarni has been quoted in @CenterWatch’s latest piece about the changing role of #pharmacists in… https://t.co/itJrWYgKie	darshan kulkarni quoted centerwatch latest piece changing role pharmacists
1271	1271	Maximizealot	Boulder, CO	Hospitals try to curb astronomical #emissions as #covid19 pandemic brings new challenges #hospitals #healthcare… https://t.co/FRRkYvWSai	hospitals try curb astronomical emissions covid pandemic brings new challenges hospitals healthcare
1272	1272	WevolverApp	San Francisco, Amsterdam	Machine learning system from MIT CSAIL can look at chest X-rays to diagnose pneumonia — and also knows when to defe… https://t.co/YkuLVZJ0mE	machine learning system mit csail look chest rays diagnose pneumonia also knows defe
1273	1273	SarahClarkBDM	East Brunswick, NJ	One particularly effective platform that has been shown to improve patient #SimplifyingSelection #healthcare… https://t.co/S4hd7jJdYJ	one particularly effective platform shown improve patient simplifyingselection healthcare
1274	1274	JourniHealth	Portland, Oregon	Happening now @witregatta: discussing how #healthcare can #innovate and work together to bring new technology and t… https://t.co/T7NHgz42Pd	happening witregatta discussing healthcare innovate work together bring new technology
1275	1275	SeanConroyPAc		Losing my mind #insurance #healthcare https://t.co/dckc3YmQaR	losing mind insurance healthcare
1276	1276	techonomy	New York, NY	Tech #Innovation Leads to #Healthcare Inclusion. Our next #HealthandWealth session with @Humana’s Heather Cox and A… https://t.co/9okeKc6Piz	tech innovation leads healthcare inclusion next healthandwealth session humana heather cox
1277	1277	Cotiviti		Hear @AJMC_Journal's Managed Care Cast speak with Cotiviti's Nicole Neumarker about the role of #AI in a post-pande… https://t.co/SDVUUXRH1A	hear ajmc_journal managed care cast speak cotiviti nicole neumarker role post pande
1278	1278	EatonMarketing	Clearwater, Florida	Here's a few ways to make big improvements to your #healthcare facility's #foodservice program: https://t.co/59bmhyW0uz	ways make big improvements healthcare facility foodservice program
1279	1279	tim39941098	Earth Between Mexico & Canada	REGISTER TO VOTE PRAGMATIC https://t.co/K48YHJ52VU #UBI=END POVERTY recycle100=END UNEMPLOYMENT #HealthCare &amp;… https://t.co/KB9NZxP7wG	register vote pragmatic ubi end poverty recycle end unemployment healthcare amp
1280	1280	WellnessAssoci3		What does support look like? Here are some basic tips! Mental Health First Aid gives you even MORE tools to help su… https://t.co/Q93DYl2aoc	support look like basic tips mental health first aid gives even tools help
1281	1281	DrugTestsinBulk	Los Angeles, CA	Drug screening policies and programs for healthcare professionals. Hospitals, medical offices, and clinics. Read ou… https://t.co/QXW9fnjXkR	drug screening policies programs healthcare professionals hospitals medical offices clinics read
1282	1282	Finscreener_com		#DOW30 $DJIA Target Price and Potential #large #healthcare stocks: $MRK $WBA $AMGN https://t.co/twpNmOlYJW https://t.co/NwDNTSNOti	dow djia target price potential large healthcare stocks mrk wba amgn
1283	1283	Heroes_Aid	Ireland	🛑STOP If you're a frontline #healthcare worker we want you to take 2 mins to think about your own #wellbeing (for… https://t.co/3K8NXCl4gB	stop frontline healthcare worker want take mins think wellbeing
1284	1284	SIMULATIONiQ	US	The full list of nominees and more details on the winners can be found here: https://t.co/q5hHNRJ6EL… https://t.co/0MoAFpGbnl	full list nominees details winners found
1285	1285	HealthyCarnivor	U.S.	Integrated Health and Care in the Community and Role of the Workforce #HealthCare #health via… https://t.co/Vzte3fO6qd	integrated health care community role workforce healthcare health via
1286	1286	quaversal	Charlotte, NC	#WEMC and XConexonConnect expanding #RuralBroadband in #Georgia. https://t.co/TPLkffwciQ #Quaversal supports… https://t.co/nG0Pq2DAB4	wemc xconexonconnect expanding ruralbroadband georgia quaversal supports
1287	1287	KevinRuhGlobal	Richmond	Penn Scientists Correct #Genetic #Blindness With a Single Injection into the #Eye. #healthcare #inclusion #pwd… https://t.co/k9R3zLdLUe	penn scientists correct genetic blindness single injection eye healthcare inclusion pwd
1288	1288	HealthWorksBC	Downtown, Vancouver	IMHO: “Hello I’m white &amp; privileged so discrimination doesn’t happen here.” These @PHSAofBC @CDCofBC exec. leaders… https://t.co/TVVWzYSSVl	imho hello white amp privileged discrimination happen phsaofbc cdcofbc exec leaders
1289	1289	SRPPaloAlto	Palo Alto, CA	A growing number of hospitals and healthcare providers are realizing that robots can offer significant improvements… https://t.co/9cChINx2jw	growing number hospitals healthcare providers realizing robots offer significant improvements
1290	1290	NVRHCareers	St. Johnsbury Vermont	Want to work in #StJohnsbury, VT? View our latest opening: https://t.co/ZW8ObuvHEI #Healthcare	want work stjohnsbury view latest opening healthcare
1291	1291	AgioHealthcare	New York, NY	#COVID19 #Vaccine Cold Chain Continues to Be Targeted by Threat Groups via @HIPAAJournal. https://t.co/ooBNV1jcQk… https://t.co/LoiUYP3N59	covid vaccine cold chain continues targeted threat groups via hipaajournal
1292	1292	tmj_qbc_jobs	Quebec	Covance by Labcorp is hiring in #Québec, QC! Click the link in our bio to apply: Site Selection Lead II #Healthcare	covance labcorp hiring québec click link bio apply site selection lead healthcare
1293	1293	BenLevenson	Central Texas	I’m really fortunate to have had world-class business, #behavioral #healthcare, #SUD/#Recovery, #Health &amp;… https://t.co/mM4tlWXVfN	really fortunate world class business behavioral healthcare sud recovery health amp
1294	1294	suze_turnbull	Whitby, Ontario	@drmwarner THANK GOD FOR #healthcare Workers.... THANK YOU! THANK YOU! THANK YOU! (and eye opener to how this new m… https://t.co/cusEHmIEC2	drmwarner thank god healthcare workers thank thank thank eye opener new
1295	1295	UChicagoMedJobs	Chicago, IL	Join the UChicago Medicine team! See our latest job opening here: https://t.co/2WvoI3mHSK #Healthcare #Chicago, IL	join uchicago medicine team see latest job opening healthcare chicago
1296	1296	tmj_wak_jobs	Spokane, WA	If you're looking for work in Post Falls, ID, check out this #Healthcare job via the link in our bio: Patient Care… https://t.co/rEEYvx3DXz	looking work post falls check healthcare job via link bio patient care
1297	1297	SM1Jobs	South East, England	Senior #Healthcare Assistant Outpatients @royalmarsdenNHS #Chelsea #London @MarsdenCareers https://t.co/YQLxpPxHBG… https://t.co/5hGrFq8F2O	senior healthcare assistant outpatients royalmarsdennhs chelsea london marsdencareers
1298	1298	wwbowling1	United States	Diabetes kills directly &amp; indirectly over 2,000,000 American every year compared to covid's 500,000--2020. Maybe th… https://t.co/XKTrQO4ZNf	diabetes kills directly amp indirectly american every year compared covid maybe
1299	1299	WearActiveLLC	11150A Asheville Hwy Inman, SC	Your Cranberry Nitrile Gloves Are On The Water Sir😂 Looking for medical supplies during COVID-19 can be tedious. E… https://t.co/fVW0NFBhe1	cranberry nitrile gloves water sir looking medical supplies covid tedious
1300	1300	digitalkissaan	Karachi, Pakistan	We school our children in history, mathematics and languages. But not in happiness, strength and health ~ The most… https://t.co/f6K0fD0gtp	school children history mathematics languages happiness strength health
1301	1301	ishika_46		J&amp;J shareholders approved CEO Alex Gorsky's $29.6 million pay plan for 2020 at the company's annual general meeting… https://t.co/ZahKplPkzl	amp shareholders approved ceo alex gorsky million pay plan company annual general meeting
1302	1302	Skineez	Worldwide	To the earth some special good doth give.... Happy Earth Day! #EarthDay #EarthDay2021 #EarthDayEveryDay… https://t.co/cshFE9zcaq	earth special good doth give happy earth day earthday earthday earthdayeveryday
1303	1303	mosio	San Francisco | Seattle	Medically savvy smartphone imaging systems https://t.co/biqPlJrqsB #smartphone #mobiledevice #technology… https://t.co/sQ5bBS6TJk	medically savvy smartphone imaging systems smartphone mobiledevice technology
1304	1304	lumahealthhq	San Mateo, CA	Revenue challenges specialty healthcare clinics are facing due to #COVID-19, along with thoughts on how clinics can… https://t.co/tifLdEE41z	revenue challenges specialty healthcare clinics facing due covid along thoughts clinics
1305	1305	UCIR_org	Cambridge, MA	Confronting #cancer is always difficult, particularly for populations underserved by the #healthcare system, but co… https://t.co/uzU27e7G7y	confronting cancer always difficult particularly populations underserved healthcare system
1306	1306	IndivisibleCCT	Connecticut, USA	Great news regarding the committee passage of S.B. 842! Thank you Comptroller Kevin Lembo for your leadership!… https://t.co/VGW1vIukDg	great news regarding committee passage thank comptroller kevin lembo leadership
1307	1307	INL	Idaho Falls, ID	@INL and other @ENERGY labs continue to fund research and development of technologies that will power world-class h… https://t.co/peVVJUtoqj	inl energy labs continue fund research development technologies power world class
1308	1308	GDPUKcom	Manchester	Isolation Pods Restart Dental Undergraduate Training https://t.co/pFAoIbHskO -- #dentaleducation #dentistry #news… https://t.co/fuMwbjsG1k	isolation pods restart dental undergraduate training dentaleducation dentistry news
1309	1309	JPSYS	U.S.	Why should you consider J P Systems? We have decades of experience working with data quality, data standards, &amp; int… https://t.co/ubGXazr0fu	consider systems decades experience working data quality data standards amp int
1310	1310	GeorgTichy	Vienna, Austria	#Robots as a substitute for human proximity ... by G.Tichy - STRATECTA https://t.co/f1qB763Lvk #ai… https://t.co/DN5oI8FE1V	robots substitute human proximity tichy stratecta
1311	1311	HeffelfingerIns	Central Texas	Searching for an affordable healthcare plan? We are the right people for the job, and we will do right by you ever… https://t.co/h3GPOhowOM	searching affordable healthcare plan right people job right ever
1312	1312	HCNowRadio	Atlanta GA	Conversations on HC is a radio show about reform &amp; #innovation in the #healthcare system. Each week, hosts… https://t.co/yKtVx9AukB	conversations radio show reform amp innovation healthcare system week hosts
1313	1313	KaufmanRossin	South Florida	From #PPP forgiveness to disaster recovery loans, companies will have many variables to consider when it comes to… https://t.co/MMfWZ2nCSv	ppp forgiveness disaster recovery loans companies many variables consider comes
1314	1314	McDermottLaw	20+ offices worldwide	Hear from leaders at top #ASC management companies and gain insights on the latest investment strategies across the… https://t.co/dI7qx1rVwG	hear leaders top asc management companies gain insights latest investment strategies across
1315	1315	viehealthcare	United States	You as the hospital need to position yourself as the guide. In this episode, @lisamillerVIE is joined by Dr. J.J.… https://t.co/qPLMC1Ib0h	hospital need position guide episode lisamillervie joined
1316	1316	MassDevice	Cleveland, OH	#Getinge announced today that it received #FDA 510(k) clearance for three products to expand its Servo platform of… https://t.co/IGLlcOJ6P1	getinge announced today received fda clearance three products expand servo platform
1317	1317	ICWUSA	Medford Oregon	ICW has a large variety of mounting solutions and medical device mounts. Visit our website to find out more and whi… https://t.co/y6R4tXVMvf	icw large variety mounting solutions medical device mounts visit website find whi
1318	1318	ACRMphysclinic	Reston, VA	A new special communication posted this week in #ARRCT Physical medicine and #rehabilitation #residency applicants:… https://t.co/34a61pWuTG	new special communication posted week arrct physical medicine rehabilitation residency applicants
1319	1319	Pariveda_Inc		Patient data is key to understanding treatment and future prediction of risk factors. Find out how to improve patie… https://t.co/cUxvG8mjp8	patient data key understanding treatment future prediction risk factors find improve patie
1320	1320	Mercer_US		#Digital tools can help improve #healthcare and create efficiencies for doctors and patients. Explore how… https://t.co/M8UkpcBIZr	digital tools help improve healthcare create efficiencies doctors patients explore
1321	1321	GIANT_health	London, England	Are you an expert in #Healthtech? @AITimeJournal is interviewing top minds in #AI &amp; #healthcare to share their stor… https://t.co/9gubgigE5g	expert healthtech aitimejournal interviewing top minds amp healthcare share stor
1322	1322	mercer	Worldwide	How will #AI change the future of #healthcare? Explore how humans and machines may digitally transform how we diagn… https://t.co/ghUK1hTWRV	change future healthcare explore humans machines may digitally transform diagn
1323	1323	avncr	Cranbury, NJ	Improve usability and adoption of #Cerner Application by integrating it with enterprise #IAM framework. Connect wit… https://t.co/WVrlakeNH4	improve usability adoption cerner application integrating enterprise iam framework connect wit
1324	1324	DeloitteHealth	United States	How do #healthcare companies create empowered consumers? Learn how you can better use data to deliver the right mes… https://t.co/xIxxlpgyFk	healthcare companies create empowered consumers learn better use data deliver right mes
1325	1325	MolliSurgical	Toronto, ON	How can new, innovative wire-free technology, as an alternative to wire-guided localization, improve #patientcare f… https://t.co/ISreQMI0Lh	new innovative wire free technology alternative wire guided localization improve patientcare
1326	1326	HopeHospiceCA	Dublin, CA	Our FREE live webinar series offers advice and education on common issues that family care partners face. From… https://t.co/HREcqnhzSR	free live webinar series offers advice education common issues family care partners face
1327	1327	VtRecruitment	Vermont	The State of Vermont offers great jobs with an even greater purpose! Click here to learn more and join us for a… https://t.co/tMTz2I02ua	state vermont offers great jobs even greater purpose click learn join
1328	1328	PharmacyITMe	Orange, CA	Hospitals and health systems post-pandemic, and how to prepare for future outbreaks https://t.co/G4VsIcehzz… https://t.co/UX3vOKnrYA	hospitals health systems post pandemic prepare future outbreaks
1329	1329	KidneyJourneys		Awesome #Healthcare #Advocacy #AKFadvocacy #AKF #KidneyJourneys https://t.co/hPQbb5cDMR	awesome healthcare advocacy akfadvocacy akf kidneyjourneys
1330	1330	HealthyDeKalb	Decatur, GA	Thank you to our healthcare heroes! Now it’s time for us to give back by getting vaccinated for COVID-19. Visit… https://t.co/LSLrbTFMlY	thank healthcare heroes time give back getting vaccinated covid visit
1331	1331	IssamVasc	New Jersey	The #USA #healthcare system continues to bewilder me. I just was told by my insurance company that the $300 an urge… https://t.co/qWkimCKmDL	usa healthcare system continues bewilder told insurance company urge
1332	1332	gWoodi	United Kingdom	In #capitalist US poor don't get #healthcare in UK #NHS offers it to all including #convicts unemployed #addicts &amp;… https://t.co/zGeAG9HjsP	capitalist poor get healthcare nhs offers including convicts unemployed addicts amp
1333	1333	_M_Dey	Paris, France	Newly developed AI uses combination of ECG and X-ray results to diagnose arrhythmic disorders | #AI #HealthCare… https://t.co/7zPXVPIMns	newly developed uses combination ecg ray results diagnose arrhythmic disorders healthcare
1334	1334	workmtc	Centerville, UT	Can you recommend anyone for this job in #Post, TX? https://t.co/cbPFHj0bc2 #Healthcare	recommend anyone job post healthcare
1335	1335	HMSFirst	Arizona	Happy #EarthDay from HiMS! https://t.co/yeeSqDLXM5 #EHR #healthcare #telehealth https://t.co/boOB7Jq10k	happy earthday hims ehr healthcare telehealth
1336	1336	carlesdijous	Barcelona, Spain	Mount Sinai’s #Medical #School Adds PhD Program for #AI in #Healthcare. The new PhD concentration will boost the us… https://t.co/ICHd0v0gUM	mount sinai medical school adds phd program healthcare new phd concentration boost
1337	1337	MA_Rugged		CAN is crucial for #industrial automation and smart #healthcare. Innodisk's CAN series products meet this demand in… https://t.co/uhPXrY2w6F	crucial industrial automation smart healthcare innodisk series products meet demand
1338	1338	Myndshft	Mesa, AZ	#Automation offers a layer that helps #healthcare organizations improve their productivity and focus on more value-… https://t.co/lmkwl5hDwx	automation offers layer helps healthcare organizations improve productivity focus value
1339	1339	MMMnews	New York, NY, USA	Join us at #MMMTransform for fireside chat, "Don't lose another patient to affordability concerns," sponsored by… https://t.co/pAkAL04Oer	join mmmtransform fireside chat lose another patient affordability concerns sponsored
1340	1340	EmerusCareers	The Woodlands, TX	If you're looking for work in #Pittsburgh, PA, check out this job: https://t.co/2jo0MtFcMm #Healthcare	looking work pittsburgh check job healthcare
1341	1341	CancerWarriorLA	Los Angeles, CA	In a humane society medicine would not be for PROFIT. It would be to HELP people. Fight me. #cancerTwitter… https://t.co/O2DqTaTJjI	humane society medicine would profit would help people fight cancertwitter
1342	1342	tmj_DES_jobs	Southern Delaware	Ready to Pivot? Now hiring a passionate and dedicated Physical Therapy Assistant - PRN - Float in #Millsboro, DE. C… https://t.co/ZzRG07CRat	ready pivot hiring passionate dedicated physical therapy assistant prn float millsboro
1343	1343	DiversityNewsM		Medical Scrubs 101: A Brief History #Medical #medicalscrubs #Scrubs #medicaluniform #healthcare #healthcareworkers https://t.co/IfKkeip930	medical scrubs brief history medical medicalscrubs scrubs medicaluniform healthcare healthcareworkers
1344	1344	MinteractApp	California, USA	#Options Flow Grid Update $PFE #OptionsTrading #Pfizer Shares 🔻2.1% to $38.69 #OptionsFlow #stocks #stock… https://t.co/gd4M8JQbJo	options flow grid update pfe optionstrading pfizer shares optionsflow stocks stock
1345	1345	MEJOIN_BMBF		Check out our newest article on our website on #Healthcare🏩: https://t.co/xd7HFE7Hqp #FOW1920 @ResearchGermany @MEJOIN_BMBF	check newest article website healthcare fow researchgermany mejoin_bmbf
1346	1346	censinet	Boston, MA	Congrats to the amazing #KidsX cohort on a fabulous #DemoDay - We're honored to have worked with many of you as you… https://t.co/jKK2CPhedz	congrats amazing kidsx cohort fabulous demoday honored worked many
1347	1347	tim39941098	Earth Between Mexico & Canada	@dirtfart_ REGISTER TO VOTE PRAGMATIC https://t.co/K48YHJ52VU #UBI=END POVERTY recycle100=END UNEMPLOYMENT… https://t.co/ndzjKy5iHU	dirtfart_ register vote pragmatic ubi end poverty recycle end unemployment
1348	1348	SBHGCareers	Long Beach, Ca	Join the Stars Behavioral Health Group team! See our latest job opening here: https://t.co/h3BFTPb2an #Healthcare #CityOfIndustry, CA	join stars behavioral health group team see latest job opening healthcare cityofindustry
1349	1349	kelly_archives	New York, USA	On the patient and the care plan that you need to formulate for your patient #SimplifyingSelection #healthcare… https://t.co/cBNfNCh1do	patient care plan need formulate patient simplifyingselection healthcare
1350	1350	AmmasNuskhe		Find Out What Companies Are Helping To Meet The Challenge Of Electronic Health Records Security. Learn More Here… https://t.co/L473S6ig8Z	find companies helping meet challenge electronic health records security learn
1351	1351	HealthyCarnivor	U.S.	Find Out What Companies Are Helping To Meet The Challenge Of Electronic Health Records Security. Learn More Here… https://t.co/qQsp5Iqaak	find companies helping meet challenge electronic health records security learn
1352	1352	savantcare	SF/LATS/SJS/RDOB/LPMA/AH	Find Out What Companies Are Helping To Meet The Challenge Of Electronic Health Records Security. Learn More Here… https://t.co/GwyU2xWa0R	find companies helping meet challenge electronic health records security learn
1353	1353	ShashankRandev	Mumbai, India	“You have power over your mind — not outside events. Realize this, and you will find strength.” ― Marcus Aurelius… https://t.co/is1MT3MIjI	power mind outside events realize find strength marcus aurelius
1354	1354	lisaforajax	Ajax, Ontario	@LakeridgeHealth Telephone Town Hall TONIGHT 6:30 - 8:30 pm Participate by listening in, asking questions and joi… https://t.co/CbyZovZOoR	lakeridgehealth telephone town hall tonight participate listening asking questions joi
1355	1355	tho_tobias		Thursday 3 point no look trickshot. Easy 🔥🔥🔥 #sport #basketball #news #thursdayvibes #thursdaymorning… https://t.co/NOat2jsJCY	thursday point look trickshot easy sport basketball news thursdayvibes thursdaymorning
1356	1356	eliz_bonner	West Vancouver	Relieved to learn that @DrSamirSinha has been appointed to serve on Canada's National Seniors Council. Now how abou… https://t.co/8iZdg558i2	relieved learn drsamirsinha appointed serve canada national seniors council abou
1357	1357	essentialskill	Minnesota, USA	#Healthcare businesses have a nice advantage today with #reviews that display in SERP's expanding features - for ex… https://t.co/m5t2nejXBH	healthcare businesses nice advantage today reviews display serp expanding features
1358	1358	RutgersEcho	New Brunswick, New Jersey	Find out more about Rutgers Project ECHO and tell us how we can help you. #healthequity #healthcare @NicholsonForNJ… https://t.co/i7INJ6SyTS	find rutgers project echo tell help healthequity healthcare nicholsonfornj
1359	1359	HolyokeCC	Holyoke, MA	#Healthcare workers, learn what #CompassionFatigue is and how to manage it at tonight's 6:30 p.m. panel: https://t.co/ZFGOQVt2X5	healthcare workers learn compassionfatigue manage tonight panel
1360	1360	GBuckleyATL	Atlanta	I loved being part of the #fintech revolution in #retailbanking years ago. Now Change Healthcare is bringing that k… https://t.co/3P1WNuecsS	loved part fintech revolution retailbanking years ago change healthcare bringing
1361	1361	RWJBH_Jobs		Join the RWJBH team! See our latest job opening here: https://t.co/BGwHSTAMlp #Healthcare #LongBranch, NJ	join rwjbh team see latest job opening healthcare longbranch
1362	1362	MedTechDaily	Cleveland, OH	#Getinge announced today that it received #FDA 510(k) clearance for three products to expand its Servo platform of… https://t.co/p2aeodHhbc	getinge announced today received fda clearance three products expand servo platform
1363	1363	BenCicchetti	Basingstoke, England	I’m currently looking for an amazing #communications manager to join our growing team in #NYC! 2021 is set to be a… https://t.co/xuHUdNxuV4	currently looking amazing communications manager join growing team nyc set
1364	1364	wakehealthjobs	Winston-Salem, NC	This job might be a great fit for you: Research Lab Technician I, Internal Medicine, Molecular Medicine -… https://t.co/gllB33v37X	job might great fit research lab technician internal medicine molecular medicine
1365	1365	GoForHealth	Natural Health Remedies ⬎	This Breakthrough Research Reveals The One Simple Strategy To Treat All Your Annoying Aches &amp; Pains ~~&gt;… https://t.co/ln48EHHmJB	breakthrough research reveals one simple strategy treat annoying aches amp pains
1366	1366	i_MansiGupta	Delhi	#HEALTHCARE AT HOME For all those looking for HOMECARE SERVICES, COVID TESTING, CHEST X-RAY, DOCTOR CONSULATION… https://t.co/KRLPaZK85z	healthcare home looking homecare services covid testing chest ray doctor consulation
1367	1367	healthinsagnt	United States	90 Health Insurance Memes [Not For The Weak Minded] https://t.co/ldlaX8fW1V #healthinsurance #obamacare #medicare #healthcare	health insurance memes weak minded healthinsurance obamacare medicare healthcare
1368	1368	peleanako		these companies have exceptional core value #EarthDay2021 #healthcare https://t.co/QSFc7A5Q2K	companies exceptional core value earthday healthcare
1369	1369	shahzadshafiq	Karachi	@momentmemori True, not only #India &amp; #Pakistan ,intact the #SouthAsian region invest in #healthcare #education &amp;… https://t.co/5FbGh95jF2	momentmemori true india amp pakistan intact southasian region invest healthcare education amp
1370	1370	tmj_nct_jobs	Triad Area, NC	Interested in a job in #WinstonSalem, NC? This could be a great fit. Click the link in our bio to apply: Sleep Tech… https://t.co/YrIOS3C7W7	interested job winstonsalem could great fit click link bio apply sleep tech
1371	1371	millennium_news	Florida	Join the MPG team! See our latest job opening here: https://t.co/Zt8cLR2p7j #Healthcare #PuntaGorda, FL	join mpg team see latest job opening healthcare puntagorda
1372	1372	AMLDO	Narberth, Pennsylvania	How much do you know about Hashimoto's, Twitter? #health #healthcare #personalhealth #alternativehealth… https://t.co/gzR1A5brNv	much know hashimoto twitter health healthcare personalhealth alternativehealth
1373	1373	tmj_cae_jobs	Columbia, SC	Don't be shy. Score a job like "Nursing Technician II - 7th Surgical PRN Nights" at Lexington Medical Center by ask… https://t.co/alrJKgaiT8	shy score job like nursing technician surgical prn nights lexington medical center ask
1374	1374	_timos_	Global	EU preps legal action against AstraZeneca for COVID-19 vaccine shortfalls: report https://t.co/ALxAqHSv6j #strategy… https://t.co/az2I0V8S5m	preps legal action astrazeneca covid vaccine shortfalls report strategy
1375	1375	DaksNays		these companies have exceptional core value #EarthDay2021 #healthcare https://t.co/93DrwmvhwS	companies exceptional core value earthday healthcare
1376	1376	ChudaMun		these companies have exceptional core value #EarthDay2021 #healthcare https://t.co/8rWblSOQXI	companies exceptional core value earthday healthcare
1377	1377	30smidorima49		Book your appointments through #virtualcare! https://t.co/jJLWYIQNEy These other companies seemingly deliver eviden… https://t.co/DY72g3nmTa	book appointments virtualcare companies seemingly deliver eviden
1378	1378	Mitch_M	Liverpool, NY	This is why you have to advocate for your loved ones in medical facilities Mom's Had Some Horrible Medical Care; A… https://t.co/uPijcmQaN0	advocate loved ones medical facilities mom horrible medical care
1379	1379	42Stocks	United States	https://t.co/YpRdbdMqYC 2021-APR-22 3:45pm Health Care · down -0.15% = $10.0 billion loss. #healthCare… https://t.co/dg4J279mTg	apr health care billion loss healthcare
1380	1380	savantcare	SF/LATS/SJS/RDOB/LPMA/AH	Brits living abroad losing jobs, healthcare and purchasing power #HealthCare #health via https://t.co/IRtRcKUFF9 https://t.co/qbQHtLQvuD	brits living abroad losing jobs healthcare purchasing power healthcare health via
1381	1381	GreenOaksConsul	Lagos, Nigeria	Is The OHFB Workplace Analytics System For You or Not?🤔 Read more https://t.co/13rMUbDzKa? #ohfb #HR #WorkFromHome… https://t.co/FIv5yUWeUi	ohfb workplace analytics system read ohfb workfromhome
1382	1382	usnehal	Cambridge, MA	This #MinorityHealthMonth, remember Dr. Chaniece Wallace Failure = unable to even save our own #MedEd #pediatrics… https://t.co/RlDmHRo17O	minorityhealthmonth remember chaniece wallace failure unable even save meded pediatrics
1383	1383	HR_LEAP	Global	💡 Did you know that you could earn SHRM credits by attending a #LEAPHR conferences? If you're working in… https://t.co/gV5YF0jcRL	know could earn shrm credits attending leaphr conferences working
1384	1384	UChicagoMedJobs	Chicago, IL	We're hiring! Read about our latest job opening here: Operating Room Nurse - https://t.co/wkFdq1skFJ #Healthcare #Chicago, IL	hiring read latest job opening operating room nurse healthcare chicago
1385	1385	WorkatFloyd	New Albany, IN	Can you recommend anyone for this job? Rad Tech- Full-Time, 2nd Shift - https://t.co/k6qz7BoduU #NewAlbany, IN #Healthcare	recommend anyone job rad tech full time shift newalbany healthcare
1386	1386	tmj_VAW_other	Winchester, VA	Whether you provide direct patient care or supply supportive services, each of our employees plays a vital role in… https://t.co/Df85eheWHJ	whether provide direct patient care supply supportive services employees plays vital role
1387	1387	SouthlakeJobs	Newmarket, Ontario	Join the Southlake Regional Health Centre team! See our latest job opening here: https://t.co/pxKtaOQzHD #Healthcare #Newmarket, ON	join southlake regional health centre team see latest job opening healthcare newmarket
1388	1388	OrangeL41519056		Take a glimpse into these medical innovations! #healthcare https://t.co/A2XaKwxmxD	take glimpse medical innovations healthcare
1389	1389	tmj_IDH_jobs	Homedale, ID	If jobs with titles like "Secretary Receptionist (CALDWELL)" sound appealing to you, follow us to hear about these… https://t.co/o14Ly2E79K	jobs titles like secretary receptionist caldwell sound appealing follow hear
1390	1390	tmj_rch_health	Richmond, VA	Stop staring at the clock every day. It's time for a new career. Follow us to view jobs with titles like "Pharmacy… https://t.co/VWaP4CFrcX	stop staring clock every day time new career follow view jobs titles like pharmacy
1391	1391	JacksonLewisPC		#OSHA's Updated Interim Enforcement Response Plan for #COVID19 was issued on the same day it announced its National… https://t.co/Fp7xigXB6s	osha updated interim enforcement response plan covid issued day announced national
1392	1392	GreenOaksConsul	Lagos, Nigeria	Still not sure of how beneficial applying the Organizational Human Factor Benchmark(OHFB) would be in your workplac… https://t.co/hCFKrevDLH	still sure beneficial applying organizational human factor benchmark ohfb would workplac
1393	1393	socialstartnow1	United States	$DFCO First Sales of LikidoVOLT® Independent Power Generators With Hidden Villa Ranch https://t.co/r8sClhK21b… https://t.co/pG8j6Ayx4d	dfco first sales likidovolt independent power generators hidden villa ranch
1394	1394	DBetamayo		These medical technologies might be interesting. #healthcare #technology https://t.co/9O2rkWlI0S	medical technologies might interesting healthcare technology
1395	1395	Suzmoconnor	Atlanta, GA	⁦@NIH⁩ invested $200 million for scientific evidence of music in #healthcare - ⁦@NIHDirector⁩, Dr Francis Collins,… https://t.co/MCWnQDFAWm	nih invested million scientific evidence music healthcare nihdirector francis collins
1396	1396	Cagsil	USA	The #US doesn't have a #Healthcare System. It possesses &amp; maintains a Disease Creation &amp; Treatment System, run by… https://t.co/4JbjOTCUO6	healthcare system possesses amp maintains disease creation amp treatment system run
1397	1397	TashaLearns		An informed consent must be WITNESSED by nurse and SIGNED by doctor..🩺 #nurses #registerednurses #medicine… https://t.co/oWGxSP4oBq	informed consent must witnessed nurse signed doctor nurses registerednurses medicine
1398	1398	VILabIndia	Kolkata, India	#Adult Vaccines: Why And What Adult Vaccination Is Considered Imperative?#health_corner#health #health_corner… https://t.co/qDjS3NcArB	adult vaccines adult vaccination considered imperative health_corner health health_corner
1399	1399	Black90744051		This is engaging news, thanks for this updates!#healthcare https://t.co/GQed9zKcof	engaging news thanks updates healthcare
1400	1400	theribgh	Rhode Island, USA	Is it time to tie employee #healthcare costs to pay? https://t.co/NxsP5WHUsl https://t.co/vihu2wRoJT	time tie employee healthcare costs pay
1401	1401	healthitanswers	United States	Register for @HealthCatalyst's Webinar: Optimize Your Healthcare Data Quality Investment: Three Ways to Accelerate… https://t.co/mCv1sXVGLZ	register healthcatalyst webinar optimize healthcare data quality investment three ways accelerate
1402	1402	novascripts	Falls Church VA	NOVA Scripts Central is a nonprofit pharmacy focused on helping individuals gain access to affordable prescription… https://t.co/atoodeiIjp	nova scripts central nonprofit pharmacy focused helping individuals gain access affordable prescription
1403	1403	RedDonkey9		Time to address #healthcare through this online #telemedicine related sponsored post. https://t.co/SVpvmOJQha These… https://t.co/vbdxWq1i9N	time address healthcare online telemedicine related sponsored post
1404	1404	DaksNays		these companies have exceptional core value #EarthDay2021 #healthcare https://t.co/XbfVnfnub7	companies exceptional core value earthday healthcare
1405	1405	WazidaR	Assam, India	Absolutely! Health &amp; Education are the most essential weapons to fight against this situation! Ameen!… https://t.co/B7aEQkg2pq	absolutely health amp education essential weapons fight situation ameen
1406	1406	haimengkong		@Orange05540558 these companies have exceptional core value #EarthDay2021 #healthcare	orange companies exceptional core value earthday healthcare
1407	1407	OgilvyHealth	New York, NY	COVID:19 has caused immense obstacles in the #healthcare industry &amp; the payer market has not been spared.… https://t.co/MihyLc6kAX	covid caused immense obstacles healthcare industry amp payer market spared
1408	1408	MCCEE_Prep		Why are real life EKGs be easy as they are on board exams? #medicine #healthcare #residency #USMLE #medschool #doctor #MCCQE1	real life ekgs easy board exams medicine healthcare residency usmle medschool doctor mccqe
1409	1409	kellytothecore	South Carolina	It takes approximately 9000 clinical hours to prepare to become a #CRNA, and they must be board-certified in order… https://t.co/VpXZr3nMTY	takes approximately clinical hours prepare become crna must board certified order
1410	1410	tmj_ksk_health	Kansas City, KS	Don't submit then quit. Apply for jobs like "Caregiver" at Senior Helpers, then look for people you might know at t… https://t.co/gJJCca4Fml	submit quit apply jobs like caregiver senior helpers look people might know
1411	1411	TalendSean	Hampshire, UK	According to @KFHightower, SVP of Enterprise Information Management &amp; #CDO for @NovantHealth, empathy and #data don… https://t.co/oflM5Dh99I	according kfhightower svp enterprise information management amp cdo novanthealth empathy data
1412	1412	Codee67931048		Thanks for this amazing updates!#healthcare https://t.co/YRejOY81Py	thanks amazing updates healthcare
1413	1413	gnayyar	Miami, FL	Investments in #healthcare open the door for: 🔹 Advancements in #telemedicine 🔹 Prioritization of #healthequity 🔹… https://t.co/SrgjCNrOx1	investments healthcare open door advancements telemedicine prioritization healthequity
1414	1414	SBHGCareers	Long Beach, Ca	If you're looking for work in #CityOfIndustry, CA, check out this job: https://t.co/PXlQ5P3EF3 #Healthcare	looking work cityofindustry check job healthcare
1415	1415	PreludeServices	Mechanicsburg, PA	Retirement Housing Foundation is one of the largest non-profit providers of housing and #healthcare services for… https://t.co/nUHzs6TMvb	retirement housing foundation one largest non profit providers housing healthcare services
1416	1416	PamparamPrum		Can't wait to see more updates about these medical technologies. #healthcare #Data https://t.co/e1Rqk9DVns	wait see updates medical technologies healthcare data
1417	1417	Orange05540558		Support #mentalhealthstocks with this #healthcare related sponsored post https://t.co/XQqzhPkw4T These other compan… https://t.co/eQKDI05qVc	support mentalhealthstocks healthcare related sponsored post compan
1418	1418	lovelybones910		This #digital tech-related sponsored post could be bullish in the supply of the market! https://t.co/AYtSF5e0Sx The… https://t.co/EndirmsBdn	digital tech related sponsored post could bullish supply market
1419	1419	IrishLaborer	California	@BenjyEgel It’s a crisis of their own doing ! ... all #workers want safe workplaces, better pay and to be respected… https://t.co/cQC9Tt0WCO	benjyegel crisis workers want safe workplaces better pay respected
1420	1420	Akos_MD	Phoenix, AZ	Happy #EarthDay from Akos! https://t.co/5rC87N5o8l #environment #sustainability #healthcare https://t.co/F2doKCGhiR	happy earthday akos environment sustainability healthcare
1421	1421	ChantzAfia	London, England	Listen to this podcast by my good sis @JelllyBeaan #TheNursingHandover 👩🏽‍⚕️🧑🏽‍⚕️👨🏿‍⚕️👩🏾‍⚕️🧑🏼‍⚕️👩🏻‍⚕️ #Maternity… https://t.co/t7rjU2ENN8	listen podcast good sis jelllybeaan thenursinghandover maternity
1422	1422	KaayoRamo		These other companies appear to have been leading #healthcare organizations in the United States. #market https://t.co/uf7TFvcn68	companies appear leading healthcare organizations united states market
1423	1423	FRHSCareers	Norfolk, NE	Take your #Healthcare Career to the next level. We offer competitive wages and a comprehensive benefits package. Jo… https://t.co/ys3fm4biQV	take healthcare career next level offer competitive wages comprehensive benefits package
1424	1424	tim39941098	Earth Between Mexico & Canada	@unassumingkiwi REGISTER TO VOTE PRAGMATIC https://t.co/K48YHJ52VU #UBI=END POVERTY recycle100=END UNEMPLOYMENT… https://t.co/Xpoe3wbNVe	unassumingkiwi register vote pragmatic ubi end poverty recycle end unemployment
1425	1425	AHCLLC	New Jersey	When did you know that you wanted to become a nurse? Was it a dream since you were little or something you discover… https://t.co/rl0ffloN9F	know wanted become nurse dream since little something discover
1426	1426	DogtownMedia	Los Angeles	Medical professionals are always busy — these 5 #mHealth apps can save them time and simplify their work… https://t.co/7IfR6IgskS	medical professionals always busy mhealth apps save time simplify work
1427	1427	dynamsoft	Vancouver, BC Canada	A document management system (DMS) is critical for #healthcare organizations as it eliminates paperwork &amp; improve w… https://t.co/0egAwni1lR	document management system dms critical healthcare organizations eliminates paperwork amp improve
1428	1428	insurancegold1		Brits living abroad losing jobs, healthcare and purchasing power #HealthCare #health via https://t.co/W87dEfFC2X https://t.co/hT6hJ3ybp2	brits living abroad losing jobs healthcare purchasing power healthcare health via
1429	1429	Pink84524647		Thanks for this amazing updates so interesting!#health #healthcare https://t.co/DcSPSkX13b	thanks amazing updates interesting health healthcare
1430	1430	LexMedCtrJobs	West Columbia, SC	This job might be a great fit for you: Electrophys Cardiac Technician - https://t.co/BgIAmqEtpe #WestColumbia, SC #Healthcare	job might great fit electrophys cardiac technician westcolumbia healthcare
1431	1431	CallbridgeMeet	Toronto, Ontario	The ability to diagnose and treat patients remotely via telecommunications has been instrumental in the way… https://t.co/pPVooA2O1c	ability diagnose treat patients remotely via telecommunications instrumental way
1432	1432	tim39941098	Earth Between Mexico & Canada	@unassumingkiwi REGISTER TO VOTE PRAGMATIC https://t.co/K48YHJ52VU #UBI=END POVERTY recycle100=END UNEMPLOYMENT… https://t.co/QFECufvqvl	unassumingkiwi register vote pragmatic ubi end poverty recycle end unemployment
1433	1433	MailMyStatement	Colorado	A drug maker sues a medical journal, its editor, and several authors for libel https://t.co/gpiEdD3a71 via @statnews #healthcare	drug maker sues medical journal editor several authors libel via statnews healthcare
1434	1434	TheAdvocateIsIn		Many jobless Americans qualify for six months of free COBRA but are finding it difficult to access. #COBRA… https://t.co/41zLccsKBY	many jobless americans qualify six months free cobra finding difficult access cobra
1435	1435	DHealthAdvocate	Lagos, Nigeria	What do you know about PTSD? (Post Traumatic Stress Disorder) #mentalhealth #healthylifestyle #healthyhabits… https://t.co/Z3YCEHMe6f	know ptsd post traumatic stress disorder mentalhealth healthylifestyle healthyhabits
1436	1436	EmerusCareers	The Woodlands, TX	Want to work at Allegheny Neighborhood Hospitals? We're hiring in #Pittsburgh, PA! Click for details: https://t.co/DtJ0dvOh1O #Healthcare	want work allegheny neighborhood hospitals hiring pittsburgh click details healthcare
1437	1437	MeiloenW		So far these medical technologies are doing pretty well. #healthcare #technology https://t.co/bfiwRfbUaC	far medical technologies pretty well healthcare technology
1438	1438	dr_jaini_patel	Toronto, Canada	And after all this they still have to see people dying...every day , for so many days. My prayers for all my brave… https://t.co/HUC6zQg7bN	still see people dying every day many days prayers brave
1439	1439	RttCraig	San Diego, CA	Telehealth demands in the age of Covid-19 - DCD https://t.co/DgTs2oySpa #telemedicine #telehealth #technology… https://t.co/8tKASdiQGD	telehealth demands age covid dcd telemedicine telehealth technology
1440	1440	BKabayira	Birmingham, England	This is amazing 👏🏾 @NaijaFlyingDr is changing African #healthcare for the better 💯 https://t.co/K4GXmRrjS9	amazing naijaflyingdr changing african healthcare better
1441	1441	ShanaRuggenberg	Northern California	Proud to work with these two #healthcare leaders: Dr. Susan Adams and Dr. Kathryn Sexson who role model #leadership… https://t.co/ueTbTJ9yWS	proud work two healthcare leaders susan adams kathryn sexson role model leadership
1442	1442	HealthyCarnivor	U.S.	Andreessen Horowitz leads $25M investment in at-home health care startup Tomorrow Health #HealthCare #ehealth… https://t.co/ygbW77cQhU	andreessen horowitz leads investment home health care startup tomorrow health healthcare ehealth
1443	1443	RuhGlobal	Virginia	Penn Scientists Correct #Genetic #Blindness With a Single Injection into the #Eye. #healthcare #inclusion #pwd… https://t.co/14LjM0wyti	penn scientists correct genetic blindness single injection eye healthcare inclusion pwd
1444	1444	dchesky	Chaska, MN	This article about #telemedicine underscores a clear need for highly reliable at-home connectivity for #healthcare… https://t.co/NsKOeYuxO4	article telemedicine underscores clear need highly reliable home connectivity healthcare
1445	1445	CantonCompany		Lamoille Health Partners, a federally qualified health center (FQHC) in northern Vermont, leverages the Canton &amp; Co… https://t.co/FTZKHHLG7k	lamoille health partners federally qualified health center fqhc northern vermont leverages canton amp
1446	1446	omnihealthcare	Peterborough, ON	This week's OMNIway e-news has arrived! Top story this week: Forest Hill resident and Grade 8 student connect throu… https://t.co/eSgR13ebUt	week omniway news arrived top story week forest hill resident grade student connect throu
1447	1447	lawchamps	San Francisco, CA	What to do if Your Healthcare Provider Won’t Give You Your Medical Records: https://t.co/4SBdQvMyeS #legaltips #healthcare #medicalrecords	healthcare provider give medical records legaltips healthcare medicalrecords
1448	1448	Bioalberta	Alberta	Are you an innovator in the life sciences and biotechnology industry? Don't miss this @glyconet_nce Call for Propos… https://t.co/s7nKS5mzdx	innovator life sciences biotechnology industry miss glyconet_nce call propos
1449	1449	MAMoje123		How do you see decision support evolving in the future and do you see transparency data playing a role in decision… https://t.co/hqC68yzajD	see decision support evolving future see transparency data playing role decision
1450	1450	GoldenMoe	Earth most times,NYC sometimes	👏🏾THANK YOU @jrose1282 #MinorityHealthMonth #Lupus #DEI #healthequity #implicitbias #SocialJustice #Healthcare… https://t.co/VcaW4dMXvw	thank jrose minorityhealthmonth lupus dei healthequity implicitbias socialjustice healthcare
1451	1451	Data_4_People	Birmingham, AL	Remote patient monitoring: the future of healthcare? | @PharmaTimes #RemoteWork #PatientMonitoring #Healthcare https://t.co/jK3QhjWKJm	remote patient monitoring future healthcare pharmatimes remotework patientmonitoring healthcare
1452	1452	RttCraig	San Diego, CA	Virtual care via BlueJeans Telehealth echoes in-person appointments https://t.co/igVdmdNW5W via @anteksiler… https://t.co/61lY43A7gB	virtual care via bluejeans telehealth echoes person appointments via anteksiler
1453	1453	FAIRHealth	New York, New York	Our President, Robin Gelburd, will give the @StateofReform afternoon keynote: A review of #California utilization a… https://t.co/cob4tSoUTn	president robin gelburd give stateofreform afternoon keynote review california utilization
1454	1454	illuminaventure	San Francisco, CA	.@medcitynews profiled @serimmune about the company’s beginnings and how its #SERA proprietary technology &amp; Human I… https://t.co/oG1LMURQPo	medcitynews profiled serimmune company beginnings sera proprietary technology amp human
1455	1455	OrangeL41519056		This might catch your wants! #healthcare https://t.co/oQByKq5TCH	might catch wants healthcare
1456	1456	sundaysky	NYC / Tel Aviv / Tokyo	@AnthemBlueCross works with @sundaysky to guide members through their #healthcare journey! By using our #video-expe… https://t.co/vbqgXCy48h	anthembluecross works sundaysky guide members healthcare journey using video expe
1457	1457	TheJagdish	New Mexico State University	In this @UnivisionNews story, I am quoted about remote work related health issues via @Uni_Insights #pandemic… https://t.co/IxaCbQAypB	univisionnews story quoted remote work related health issues via uni_insights pandemic
1458	1458	tmj_nsc_jobs	Nova Scotia	VON Canada is hiring in #ColchesterCounty, NS! Click the link in our bio to apply: Continuing Care Assistant (CAS) #Healthcare	von canada hiring colchestercounty click link bio apply continuing care assistant cas healthcare
1459	1459	IEEEDigitalReal		As we begin to look toward the post-#pandemic world, what will that world look like? What changes should we expect?… https://t.co/VL0H9zlUHV	begin look toward post pandemic world world look like changes expect
1460	1460	gdelombaerde75	Franklin, TN	Illinois prison health care company relocates HQ to Franklin https://t.co/gjDBQTz3i1 #Nashville #healthcare https://t.co/IBYbW4xrjU	illinois prison health care company relocates franklin nashville healthcare
1461	1461	SkanskaUSA	USA	.@ENRnews recently highlighted our @BrighamWomens Hospital emergency department expansion project. See how our team… https://t.co/bb2s3o6aqP	enrnews recently highlighted brighamwomens hospital emergency department expansion project see team
1462	1462	Matt_R_Fisher	Westborough, MA	#Physicians and other #healthcare clinicians increasingly disillusioned and leaving or strongly considering leaving… https://t.co/eYqHuptxPR	physicians healthcare clinicians increasingly disillusioned leaving strongly considering leaving
1463	1463	tim39941098	Earth Between Mexico & Canada	@DaddyJimboo REGISTER TO VOTE PRAGMATIC https://t.co/K48YHJ52VU #UBI=END POVERTY recycle100=END UNEMPLOYMENT… https://t.co/8tE13Jb0ZU	daddyjimboo register vote pragmatic ubi end poverty recycle end unemployment
1464	1464	EduMedOrg	United States	Do you have a desire to help people? Do you want to work in the #healthcare industry but don't know where to begin… https://t.co/Ac3Wvd0JlY	desire help people want work healthcare industry know begin
1465	1465	BenchsMarky		Let's amplify your ideas about #healthcare information #system here! https://t.co/UoZsHFyWDf According to reports,… https://t.co/j6gIzxw7aC	let amplify ideas healthcare information system according reports
1466	1466	tim39941098	Earth Between Mexico & Canada	@thefakezzig REGISTER TO VOTE PRAGMATIC https://t.co/K48YHJ52VU #UBI=END POVERTY recycle100=END UNEMPLOYMENT… https://t.co/NCsEdd8ZZY	thefakezzig register vote pragmatic ubi end poverty recycle end unemployment
1467	1467	deepgreendesign	Harvey Bank, New Brunswick, 🌎	@KEMmalus @RachelNotley @jkenney The damages to lives are real. #ableg #healthcare	kemmalus rachelnotley jkenney damages lives real ableg healthcare
1468	1468	BlessBloomNGrow	Happiness World	Wish a lot of care and blessings in these times💗. The prayer 🙏 goes to heal all sufferers.💚 #kindness #healthcare #life #prayers	wish lot care blessings times prayer goes heal sufferers kindness healthcare life prayers
1469	1469	tim39941098	Earth Between Mexico & Canada	@thefakezzig REGISTER TO VOTE PRAGMATIC https://t.co/K48YHJ52VU #UBI=END POVERTY recycle100=END UNEMPLOYMENT… https://t.co/Ays0kO1Qcz	thefakezzig register vote pragmatic ubi end poverty recycle end unemployment
1470	1470	itspatelr	Kanpur, India	@ECISVEEP is yet to cancel/ delay voting for remaining phases of #panchayatelections in #UttarPradesh. Many in my… https://t.co/dto9ibBCFp	ecisveep yet cancel delay voting remaining phases panchayatelections uttarpradesh many
1471	1471	PierremontPhar1		Graham Phillips explains how veganism can be very unhealthy if not done properly. Click here to watch the full vide… https://t.co/CjYSjUtxRW	graham phillips explains veganism unhealthy done properly click watch full vide
1472	1472	tim39941098	Earth Between Mexico & Canada	@babythedivine REGISTER TO VOTE PRAGMATIC https://t.co/K48YHJ52VU #UBI=END POVERTY recycle100=END UNEMPLOYMENT… https://t.co/FMYrGEoPpw	babythedivine register vote pragmatic ubi end poverty recycle end unemployment
1473	1473	CPI_Products	Global	Digital transformation is affecting how healthcare IT professionals treat and protect patients. Join CPI for a live… https://t.co/A1a8a7qLf5	digital transformation affecting healthcare professionals treat protect patients join cpi live
1474	1474	GetfitPE	Overland Park, KS	Medical Sales Management | Jeff Edmundson | AbbVie | Careers in Health Care https://t.co/Ups3qLwtZU #healthcare #medicalsales #careeradvice	medical sales management jeff edmundson abbvie careers health care healthcare medicalsales careeradvice
1475	1475	Sneshka_Richter	England	We need every day to become #EarthDay for us all. It is a matter of health and pure survival. 🌎💚🍃#EarthDayEveryDay… https://t.co/993oEyVyYZ	need every day become earthday matter health pure survival earthdayeveryday
1476	1476	BJCCareers	St Louis, MO	Join the Missouri Baptist Sullivan Hospital team! See our latest job opening here: https://t.co/1RpT6Wtvic #Healthcare #Sullivan, MO	join missouri baptist sullivan hospital team see latest job opening healthcare sullivan
1477	1477	marrigo	United States	The latest HIPAA Privacy &amp; Security Update! https://t.co/zBXK1cJpWt Thanks to @mahealthdata @PogoWasRight @absolutecorp #hipaa #healthcare	latest hipaa privacy amp security update thanks mahealthdata pogowasright absolutecorp hipaa healthcare
1478	1478	UChicagoMedJobs	Chicago, IL	Join the Ingalls Health System team! See our latest job opening here: https://t.co/8GpKZK6ljd #Healthcare #CalumetCity, IL	join ingalls health system team see latest job opening healthcare calumetcity
1479	1479	Mphasis	Global (HQ: Bangalore, India)	The healthcare industry is under siege. In 2020, #cyberattacks on #healthcare organizations grew by 55%! Join this… https://t.co/YAclIstV2F	healthcare industry siege cyberattacks healthcare organizations grew join
1480	1480	lifeimageinc	Boston, MA	Thanks to @MHExecutive for sharing insights from our recent survey and CEO Matthew Michela on just how unprepared… https://t.co/DVrd237QGP	thanks mhexecutive sharing insights recent survey ceo matthew michela unprepared
1481	1481	SBHGCareers	Long Beach, Ca	Interested in a job in #Lancaster, CA? This could be a great fit: https://t.co/gsIpTDDDAj #Healthcare	interested job lancaster could great fit healthcare
1482	1482	FAIRHealth	New York, New York	7 Super Helpful Medical Bill Negotiation Tips That You Might Wanna Bookmark - READ MORE via @BuzzFeed -… https://t.co/9F2trrYnIe	super helpful medical bill negotiation tips might wanna bookmark read via buzzfeed
1483	1483	DBetamayo		These medical technologies might be interesting. #healthcare https://t.co/Q7e7KXm5Yp	medical technologies might interesting healthcare
1484	1484	AgioHealthcare	New York, NY	Why ongoing cyber threats require ongoing education. https://t.co/NXcIxQ7hHx #cybersecurity #healthcare #cyberattacks #ransomeware	ongoing cyber threats require ongoing education cybersecurity healthcare cyberattacks ransomeware
1485	1485	Healthcare_ABC	Valley Forge, PA	Explore five lessons learned from the #healthcare #supplychain's response to the COVID-19 pandemic:… https://t.co/o2AQuhHnPC	explore five lessons learned healthcare supplychain response covid pandemic
1486	1486	PharmaMKTnet		HCPs are using social media more than ever. Establish meaningful relationships through authentic online engagement… https://t.co/biePwL2fYR	hcps using social media ever establish meaningful relationships authentic online engagement
1487	1487	Outlookindia	New Delhi, India	REPLUG | Biohacking Is Use Of Science-Based Tools To Optimise Health, Says Biohacking Pioneer Dr Sajeev Nair… https://t.co/UeAZOrdbO8	replug biohacking use science based tools optimise health says biohacking pioneer sajeev nair
1488	1488	tmj_VAF_health	Fairfax, VA	If you're looking for work in #Bethesda, MD, check out this #Healthcare job via the link in our bio: Resident Servi… https://t.co/QVNjrUIOvh	looking work bethesda check healthcare job via link bio resident servi
1489	1489	Design4AHS	Canada	What's beyond person-centred care? Consumer/client-directed care. We have been working on a homecare redesign proj… https://t.co/jXKfOixv7W	beyond person centred care consumer client directed care working homecare redesign proj
1490	1490	Arista_MD	San Diego, CA	@Arista_MD's Vice President, Software Engineering, Travis Fawcett on the @HCBizToday website with an article on why… https://t.co/3Lhqf4cxsp	arista_md vice president software engineering travis fawcett hcbiztoday website article
1491	1491	mquinsland	home	Another great example of how researchers can solve interesting #healthcare problems by visualizing #graphs using… https://t.co/ZTd74iYEY6	another great example researchers solve interesting healthcare problems visualizing graphs using
1492	1492	HeyladyJami	Birmingham, AL	The Decentralization of Healthcare: Teleradiology on the Rise | @DigMedia #Healthcare #Radiology https://t.co/ozJLGqMquR	decentralization healthcare teleradiology rise digmedia healthcare radiology
1493	1493	BitRab1		Do you have any idea about these #healthcare #products? Get to know them: https://t.co/5ltT7hBZPZ These other compa… https://t.co/Bl2Xx1gES9	idea healthcare products get know compa
1494	1494	efonsecabcr	Costa Rica	Thinking about a new name for @pticostarica #food info system that also can be used as twitter handle… https://t.co/TXng8mBYVR	thinking new name pticostarica food info system also used twitter handle
1495	1495	ModularServices	Oklahoma City	We are committed to reducing our environmental impact and creating #sustainable #prefab solutions for the… https://t.co/MaiML9yHw0	committed reducing environmental impact creating sustainable prefab solutions
1496	1496	itsme29a	Massachusetts, USA	Crest Professional Effects 3D Whitestrips 20 Treatments 01/23 Box Damage New #Crest3D https://t.co/UAbNe4t1Z0 via… https://t.co/exhsLNxkIv	crest professional effects whitestrips treatments box damage new crestd via
1497	1497	qwoted	New York, NY	A @Med_Shadow reporter is seeking #dermatologists and #healthcare providers who administer #botox or fillers for in… https://t.co/SpOeMrA991	med_shadow reporter seeking dermatologists healthcare providers administer botox fillers
1498	1498	cloudadvisorsCA	Vancouver, British Columbia	We all know someone whose job has been affected by the COVID-19 pandemic. How has your workplace supported affected… https://t.co/NOvEtYiqdp	know someone whose job affected covid pandemic workplace supported affected
1499	1499	CyanCat16		You are entitled to this knowledge about #health #tech. Take a glimpse at this sponsored post… https://t.co/FAOEZKlDh6	entitled knowledge health tech take glimpse sponsored post
1500	1500	DrLeeKeyes	USA	Shaking up #healthcare in New Zealand https://t.co/SAGN3mF5rX	shaking healthcare new zealand
1501	1501	LeftCrewPolitic	USA	The Republican party is all about solutions in search of a problem and that help nobody. When are we supposed to s… https://t.co/sp70WQQiAY	republican party solutions search problem help nobody supposed
1502	1502	LuminaHP	Chicago, IL	The current climate has prompted consumers of all ages to expect a 24/7 #healthcare experience that’s digital and c… https://t.co/9s5cskOkgn	current climate prompted consumers ages expect healthcare experience digital
1503	1503	HFS1605		A state-of-the-art #healthcare real estate listing featuring space for a #medical or #dental office is available! A… https://t.co/DSmOVibFQr	state art healthcare real estate listing featuring space medical dental office available
1504	1504	CheryleJ0806	Georgia, USA	entire life. He has pastored his congregation and put his body in the way to provide #healthcare for ALL Georgians.… https://t.co/bJSDxGtKg3	entire life pastored congregation put body way provide healthcare georgians
1505	1505	Z5Inventory	Austin, Texas	Why is vaccine hesitancy as high as it is among healthcare workers? https://t.co/PyKP1cFHwS . . . #Z5Inventory… https://t.co/ErRryfcAHN	vaccine hesitancy high among healthcare workers zinventory
1506	1506	incub8coalition		In response to the reintroduction of #HR3, the Elijah E. Cummings Lower Drug Costs Now Act, Incubate ED… https://t.co/KjGGn8rKln	response reintroduction elijah cummings lower drug costs act incubate
1507	1507	tonicappmobile	Oporto, Portugal	+10 000 monthly interactions with #job opportunities in Portugal &amp; Spain 🚀 #TonicApp is the go-to platform for all… https://t.co/Z9YHaKEx9T	monthly interactions job opportunities portugal amp spain tonicapp platform
1508	1508	GDPUKcom	Manchester	Government Evasive On Reducing ‘Colossal Backlog’ -- https://t.co/hsrfcnvGdw -- #dentalhealth #dentistry #news… https://t.co/p2oEbPyQFf	government evasive reducing colossal backlog dentalhealth dentistry news
1509	1509	domdom896		The next level of #healthcare system! Secure yourself now with this sponsored post! https://t.co/tuauURgafx Also, t… https://t.co/CMtUVqnp8g	next level healthcare system secure sponsored post also
1510	1510	ChenMed		What better day to announce GROWTH than on #EarthDay! 🌱 🌱 🌱 Part of this expansion includes the beautiful city of… https://t.co/rFmAjTwGap	better day announce growth earthday part expansion includes beautiful city
1511	1511	HORNEHealthcare	USA	Get key insights for transforming your #physiciancompensation models to align with MACRA objectives. #healthcare… https://t.co/NTKkSib2DC	get key insights transforming physiciancompensation models align macra objectives healthcare
1512	1512	MichaelOngRisk		New Covid variant detected at Texas A&amp;M lab shows signs of antibody resistance and more severe illness in young peo… https://t.co/hx3dikig3u	new covid variant detected texas amp lab shows signs antibody resistance severe illness young peo
1513	1513	WCLTFSusHealth	Cardiff, Wales	A network doing great things is donating their funds to a completely different network doing other great things. Th… https://t.co/XqKiIsdUxF	network great things donating funds completely different network great things
1514	1514	PrimaryWolf	Central Alberta	WCPCN is hiring a Panel Manager in Lacombe, Alberta! Clink on the link below for more details. Panel Manager identi… https://t.co/poxWk0Orqs	wcpcn hiring panel manager lacombe alberta clink link details panel manager identi
1515	1515	HaloHealthInc	Cincinnati, OH	#COVID19 taught #HaloHealth and #healthcare many lessons about teamwork, technology, and communication. In this… https://t.co/uqpP8atGbh	covid taught halohealth healthcare many lessons teamwork technology communication
1516	1516	BodyAndCareInc	Canada	💪Quantum impact massager 💪 Able to target and focus on specific points to push yourself more. With Self Massage no… https://t.co/YI3eF5wdkT	quantum impact massager able target focus specific points push self massage
1517	1517	lrotter	San Diego/Riverside/Imperia,CA	Want to work at PPPSW? We're hiring in #SanDiego, CA! Click for details: https://t.co/HVa2okBnrp #Healthcare	want work pppsw hiring sandiego click details healthcare
1518	1518	myNurseNotebook		Thermoregulation is the ability of an organism to keep its body temperature within certain boundaries, even when th… https://t.co/WbD3QdDf1i	thermoregulation ability organism keep body temperature within certain boundaries even
1519	1519	UChicagoMedJobs	Chicago, IL	See our latest #CalumetCity, IL job and click to apply: Customer Associate -Registry- Flossmoor - https://t.co/SHEX9058oJ #Healthcare	see latest calumetcity job click apply customer associate registry flossmoor healthcare
1520	1520	InstantConnect1	Australia	A cost-saving healthcare startup is tapping Hinge to simplify the digital health boom for big companies #HealthCare… https://t.co/5kr4EupGeH	cost saving healthcare startup tapping hinge simplify digital health boom big companies healthcare
1521	1521	PawanSomanchi	Hyderabad, India	Stephen Shaver on CARES Act Relief Funds and Healthcare Organizations #HealthCare #health via… https://t.co/Ph2MNTQC5Y	stephen shaver cares act relief funds healthcare organizations healthcare health via
1522	1522	ProgressCareUS	North Miami Beach, FL	Your health is our top priority! Let US take care of your medicine so you can take care of yourself.… https://t.co/b9MfDGhFc0	health top priority let take care medicine take care
1523	1523	HinaBeg	MUMBAI,INDIA	Tmrw on "Our Thoughts Exactly" we have a special Guest Dr @manoranjansahay a qualified clinical psychologist, fello… https://t.co/BexDvNtcZ1	tmrw thoughts exactly special guest manoranjansahay qualified clinical psychologist fello
1524	1524	tmj_wak_jobs	Spokane, WA	Have you ever had a role like "Caregivers needed Certified and trainee's welcome"? What did you like most about tha… https://t.co/icWC7XL78p	ever role like caregivers needed certified trainee welcome like tha
1525	1525	suzygorme	Mountain View, CA 94043	Sensitive data theft at major #Healthcare company prevented when @MicroFocusSec #ArcSight Intelligence neutralizes… https://t.co/PBbXCBbNse	sensitive data theft major healthcare company prevented microfocussec arcsight intelligence neutralizes
1526	1526	YellowPeppermi1		Check the endless benefit of these electronics! #healthcare https://t.co/BHOt9GOna6	check endless benefit electronics healthcare
1527	1527	TomHoffman121	New York, USA	Jennifer Wesson Greenman, CIO, Cancer Treatment Centers of America Global @CancerCenter: When I reflect back on the… https://t.co/drUkdUTOQN	jennifer wesson greenman cio cancer treatment centers america global cancercenter reflect back
1528	1528	PhysiciansSurro	San Diego, CA	Wishing you a Happy #MedicalLaboratoryProfessionalWeek We salute all our lab staff for providing necessary support… https://t.co/Jk8H4zMjDs	wishing happy medicallaboratoryprofessionalweek salute lab staff providing necessary support
1529	1529	Depcr		Penn Scientists Correct #Genetic #Blindness With a Single Injection into the #Eye. #healthcare #inclusion #pwd… https://t.co/fZoyZFywVa	penn scientists correct genetic blindness single injection eye healthcare inclusion pwd
1530	1530	PinnacleHealthC		@gracet22 discusses #healthoutcomes of #skillednursing and #assistedliving facilities on @RelentlesHealth's… https://t.co/H97hfotpbO	gracet discusses healthoutcomes skillednursing assistedliving facilities relentleshealth
1531	1531	C4AHC	Washington D.C.	The #LowerDrugPricesNow Act is wrong for patients. American's don't want Government-Run drug benefits. We need bet… https://t.co/FRWzY5RlYv	lowerdrugpricesnow act wrong patients american want government run drug benefits need bet
1532	1532	HIPAAJournal	Sherman Oaks, CA	Three zero-day vulnerabilities in SonicWall email security are being actively exploited https://t.co/AKmtvu4e7o… https://t.co/A9JoSnxWCq	three zero day vulnerabilities sonicwall email security actively exploited
1533	1533	yuresearcherbot		Yamagata University's new cancer treatment #healthcare https://t.co/kM4yrRgKP5 https://t.co/zRxHIO5L6a	yamagata university new cancer treatment healthcare
1534	1534	mbradyreports	Washington, DC	Some of the items on this wish list are so unspecific that it's not clear how to translate them into policy. I susp… https://t.co/kpXSMnHWjx	items wish list unspecific clear translate policy susp
1535	1535	ryanyounger		Kevin Bacon now 7 degrees from dandelions, heart-wires and kindness rocks as ⁦@Chrisivity⁩ ⁦@VirtuaHealth⁩ shares u… https://t.co/ON2g7cXlvC	kevin bacon degrees dandelions heart wires kindness rocks chrisivity virtuahealth shares
1536	1536	Sorted_Comms		These are tough times for us all and we know #NHS #comms people in particular are fighting many fires all while kee… https://t.co/SpgL4NhM4l	tough times know nhs comms people particular fighting many fires kee
1537	1537	EPAMSYSTEMS	HQ: Newtown, PA, USA	Why haven’t digital consumer platforms emerged in #healthcare? The simple answer: #regulation. But we’re starting t… https://t.co/ffsEMzRr5V	digital consumer platforms emerged healthcare simple answer regulation starting
1538	1538	lisamillerVIE	United States	Invoice ROI provides hospitals with the line-item details to their purchased services spend. All other approaches r… https://t.co/oeHlSxbEMI	invoice roi provides hospitals line item details purchased services spend approaches
1539	1539	ChibiHa58657934		Are you aware of #healthcare #devices today? Check this out! https://t.co/wXheDTkiT5 These other companies were sai… https://t.co/0DLO1O4i9t	aware healthcare devices today check companies sai
1540	1540	glhstaffing	Brooklyn, NY	Hiring General Cardiologst / Non-Invasive Physician / Partnership Track in Kew Garden, NY Apply Now:… https://t.co/BBsTNyErU0	hiring general cardiologst non invasive physician partnership track kew garden apply
1541	1541	fr_hossain	Philadelphia, PA	Vaccines Are Making COVID-19 a Young Person's Disease https://t.co/p3IPEXqdBj #empathy #healthcare #PublicHealth #safety	vaccines making covid young person disease empathy healthcare publichealth safety
1542	1542	squish1964	Denver	I’m going to cry. #healthcare #heartattack #HealthForAll #ZOOM #workingfromhome https://t.co/zFK3CUlHLI	going cry healthcare heartattack healthforall zoom workingfromhome
1543	1543	StoryCare		A fascinating #healthcare for out planet on this #EarthDay! https://t.co/TCaNRc7BgV	fascinating healthcare planet earthday
1544	1544	MailMyStatement	Colorado	Microsoft acquires clinical voice-to-text company Nuance for $19.7B https://t.co/N4kYOJ4DlN via @healthcaredive #healthcare	microsoft acquires clinical voice text company nuance via healthcaredive healthcare
1545	1545	tampafamhealth	Hillsborough County, FL	TFHC is so ‘Appy’ to announce that our new mobile app is now LIVE! Downloading the TFHC app makes your #healthcare… https://t.co/ikVHUf8dq4	tfhc appy announce new mobile app live downloading tfhc app makes healthcare
1546	1546	JohnSnowLabs	United States	John Snow Labs is making its licensed libraries for state-of-the-art #naturallanguageprocessing – #SparkNLP for… https://t.co/r1f3aSY1mc	john snow labs making licensed libraries state art naturallanguageprocessing sparknlp
1547	1547	JohnSnowLabs	United States	John Snow Labs helped many #healthcare companies to build an #AI platform &amp; assisted their enterprise architecture… https://t.co/YBN6U9adQI	john snow labs helped many healthcare companies build platform amp assisted enterprise architecture
1548	1548	abeoManagement	Dallas	A group of Oregon #healthcare providers and payers have signed a voluntary pact to boost #valuebasedcare payment mo… https://t.co/A3O1ihAGZR	group oregon healthcare providers payers signed voluntary pact boost valuebasedcare payment
1549	1549	radiologex	Los Angeles, CA	With great #healthtech, comes great opportunity for #healthcare. We have not been able to provide 3D images of tota… https://t.co/lQncrVEX4K	great healthtech comes great opportunity healthcare able provide images tota
1550	1550	docspreferredhh	Concord, CA, USA	This is perhaps the most important ingredient to living a happy, healthy, and rewarding life! Do you agree?… https://t.co/u1c4UIoxrp	perhaps important ingredient living happy healthy rewarding life agree
1551	1551	PalmettoPromise	Columbia, SC	Using regulations designed to shield big hospitals from competition, the government stifles and sometimes blocks sm… https://t.co/Cb6Eu1Ragh	using regulations designed shield big hospitals competition government stifles sometimes blocks
1552	1552	mstmo1983	North Carolina, USA	@EricCruciani2 @AmyClaireYo @SenatorRomney @SenCapito Apparently @gop don't think #healthcare &amp; elderly should be h… https://t.co/lCazCLC2Ig	ericcruciani amyclaireyo senatorromney sencapito apparently gop think healthcare amp elderly
1553	1553	KDRrecruitment	UK, Europe & USA	The development of new technologies in treatment is helping people not only live longer but determine the most effe… https://t.co/Or7OQRhnaQ	development new technologies treatment helping people live longer determine effe
1554	1554	AllTypesMassage	Manchester, England	Don't Be Grumpy🤨 Book A Massage! 🤙 0161 834 9213 Or 07415 831969 📧 info@manchestermassage.co.uk 🌐… https://t.co/D5t1u7D1EA	grumpy book massage info manchestermassage
1555	1555	ngengeshi		Do you want to check the endless benefit of these good systems? https://t.co/S5Zgbb3yyK Furthermore, these other co… https://t.co/0L7l4L8kdF	want check endless benefit good systems furthermore
1556	1556	SBHGCareers	Long Beach, Ca	See our latest #LongBeach, CA job and click to apply: System Administrator - Support - https://t.co/Wp6Ytb1NUd #Healthcare	see latest longbeach job click apply system administrator support healthcare
1557	1557	julianlavila	En alguna comisura	I share my resume. I am a biologist interested in the study of tropical disease vectors, ecological niche models, s… https://t.co/TZLUqonXnm	share resume biologist interested study tropical disease vectors ecological niche models
1558	1558	chrishendel	Vermont, US	"Persistent #COVID19 racial and ethnic inequities are likely caused by structural #racism that results in an increa… https://t.co/exLHBZNey5	persistent covid racial ethnic inequities likely caused structural racism results increa
1559	1559	MadisonDavisLLC	Tarrytown, NY	A Madison-Davis client is currently hiring a SVP, Senior Credit Officer – Commercial Real Estate &amp; Healthcare (New… https://t.co/QfJKbGciHV	madison davis client currently hiring svp senior credit officer commercial real estate amp healthcare new
1560	1560	gshvin	Vincennes, IN	Sign up for Health Connections Now! This email newsletter is designed to introduce you to our hospital’s services,… https://t.co/f2j6QxdyzB	sign health connections email newsletter designed introduce hospital services
1561	1561	tim39941098	Earth Between Mexico & Canada	@re8el__scum REGISTER TO VOTE PRAGMATIC https://t.co/K48YHJ52VU #UBI=END POVERTY recycle100=END UNEMPLOYMENT… https://t.co/RsPktNkM0e	reel__scum register vote pragmatic ubi end poverty recycle end unemployment
1562	1562	hamtvofficial		New Video Out Now**** Link: New Video Out Now*** Link: https://t.co/OhIz7ym93z #heart #heartattack #Heartbreaking… https://t.co/oR7gjBQUw7	new video link new video link heart heartattack heartbreaking
1563	1563	RWJBH_Jobs		Interested in a job in #TomsRiver, NJ? This could be a great fit: https://t.co/PoSVVtlYj6 #Healthcare	interested job tomsriver could great fit healthcare
1564	1564	ITJuana_	Tijuana, MX / San Diego, CA	📢 Latest News | ITJuana featured in The San Diego Business Journal The article “ITJuana Arms Cos. With Cross Border… https://t.co/ZB7RQsG4Am	latest news itjuana featured san diego business journal article itjuana arms cos cross border
1565	1565	SSHorg		Hey, #SimOps2021, we see you over there working on next week's news ... 👀 #healthcare #simulation #ops	hey simops see working next week news healthcare simulation ops
1566	1566	infowerks	Las Vegas, NV	If you're switching EHRs or other healthcare software applications, a data conversion is part of the process. Get t… https://t.co/h5b6EQplXi	switching ehrs healthcare software applications data conversion part process get
1567	1567	Proprio_Vision		Human innovation never ceases to amaze. We can't wait to bring the next technological advancement to surgery!… https://t.co/90m75cLWwj	human innovation never ceases amaze wait bring next technological advancement surgery
1568	1568	joncwarner	Los Angeles	Value-based care should be the standard in US #health and #Healthcare but it's so hard to steer stakeholders way fr… https://t.co/4UzgghwIku	value based care standard health healthcare hard steer stakeholders way
1569	1569	MyHospitul	Port Harcourt, Nigeria	https://t.co/p7V33ZHk86 Do you want to know more about Indigestion? Kindly check out this video. If you find the v… https://t.co/qIdA5D7Hbc	want know indigestion kindly check video find
1570	1570	DrFaiselSyed	Tampa, FL	For more information about today’s topic and to explore opportunities with ChenMed, please visit… https://t.co/laKg3WJ3uo	information today topic explore opportunities chenmed please visit
1571	1571	Will_H_Ferguson	La Canada Flintridge, CA	Look back at the 10 ways #telemedicine transformed #healthcare in 2020 in @EBNbenefitnews. #health… https://t.co/lPQLwtVfyH	look back ways telemedicine transformed healthcare ebnbenefitnews health
1572	1572	GDPUKcom	Manchester	Toothache? Try Twitter! -- https://t.co/jsz7H8SdRl -- #dentalresearch #dentistry #news #healthcare #GDPUK https://t.co/kIEwe7mKQM	toothache try twitter dentalresearch dentistry news healthcare gdpuk
1573	1573	MMMnews	New York, NY, USA	Are you joining us? MM+M Hall of Femme will be held on June 3 and we will be celebrating the most inspiring women i… https://t.co/6YnqsfDRp8	joining hall femme held june celebrating inspiring women
1574	1574	AcadianCareers		Want to work at Acadian Ambulance? We're hiring in New Orleans, LA! Click for details: https://t.co/CSvxCgJ2uw #Healthcare #AcadianCompanies	want work acadian ambulance hiring new orleans click details healthcare acadiancompanies
1575	1575	SayItForwardNow		So grateful to Dr. Shakira Choonara for sharing her perspectives about the impact of class on #healthcare, shifting… https://t.co/lj9Q2RrrmO	grateful shakira choonara sharing perspectives impact class healthcare shifting
1576	1576	LSciNation	Boston, MA	Life Science Nation (LSN) renames its two newest conferences under the Redefining Early Stage Investments (RESI) ba… https://t.co/0nxKSWmzHJ	life science nation lsn renames two newest conferences redefining early stage investments resi
1577	1577	tonyj01	Manchester	NHS Dental Charges ‘Scrapped’ If SNP Wins Election - our commentary says - history shows this will not work… https://t.co/cnem8WhgIX	nhs dental charges scrapped snp wins election commentary says history shows work
1578	1578	DavidBroderDO	Old Westbury, NY	Hospital worker in Italy is under investigation for skipping out on work for 15 years while receiving his full sala… https://t.co/WlLn7nWzEp	hospital worker italy investigation skipping work years receiving full sala
1579	1579	CanaryLocke	South West	Working Without A Net: HEALTH-CARE IN AMERICA https://t.co/F0pV0bTR35 *4/21/21 #PBS aired #healthcare America vs Th… https://t.co/nYn9UqtSbl	working without net health care america pbs aired healthcare america
1580	1580	clinicoin	Uvita, Costa Rica	Wearable Tech in Healthcare: Possibilities and Pitfalls https://t.co/rWSG7Sjv16 #wearables #wearabletech… https://t.co/WTRKsRzU8b	wearable tech healthcare possibilities pitfalls wearables wearabletech
1581	1581	Nalashaa_HIT	Iselin, New Jersey	Wondering what information to disclose to the public, under the latest rules? Look no further. #TinC #healthaccess… https://t.co/MC3UVwWgLQ	wondering information disclose public latest rules look tinc healthaccess
1582	1582	SRbuilt	Las Vegas, NV	Watch the video below to see 8NewsNow’s coverage of this exciting event! #SR #SRBuilt #FCLV… https://t.co/iL0xuyHRXY	watch video see newsnow coverage exciting event srbuilt fclv
1583	1583	Leslinepodcast		Take the risk or lose the chance. The new episode of my podcast is out now. Listen and share your thoughts. We ar… https://t.co/BohlwP6rMJ	take risk lose chance new episode podcast listen share thoughts
1584	1584	UChicagoMedJobs	Chicago, IL	Join the UChicago Medicine team! See our latest job opening here: https://t.co/dmekyqkVZ0 #Healthcare #Chicago, IL	join uchicago medicine team see latest job opening healthcare chicago
1585	1585	PArora07		Leads for #Delhi. Verified personally by a friend. #amplify #IndiaNeedsOxygen #IndiaFightsCorona #DelhiFightsCorona… https://t.co/XqBViFtInq	leads delhi verified personally friend amplify indianeedsoxygen indiafightscorona delhifightscorona
1586	1586	asianjobs	USA	#Hiring a Clinical Care Manager LINK: https://t.co/flF95l4tP5 #ClinicalCare #Managers #Healthcare… https://t.co/x8xmd4MZYD	hiring clinical care manager link clinicalcare managers healthcare
1587	1587	ChiTrust	Chicago	“The social #inequality and stigma afflicting LGBTQ+ and TGNC populations in #Chicago creates a #healthcare quandar… https://t.co/DSA1qH3IMG	social inequality stigma afflicting lgbtq tgnc populations chicago creates healthcare quandar
1588	1588	MedTechDaily	Cleveland, OH	Red One Medical &amp; Quick Tube Medical this week announced a partnership to provide #ChestTube devices to U.S. milita… https://t.co/rQO3leUjvs	red one medical amp quick tube medical week announced partnership provide chesttube devices milita
1589	1589	hdavulcu	Phoenix, AZ	@EmilyPisacreta @BeyondType1 pharma companies dont care about the #healthcare industry. they are not interested in… https://t.co/o64zkhLLaI	emilypisacreta beyondtype pharma companies dont care healthcare industry interested
1590	1590	kurtlohmann	Seattle, WA	How to Effectively Use Digital Marketing for Healthcare https://t.co/NEHNgYtkRh #healthcare #marketing #digitalmarketing	effectively use digital marketing healthcare healthcare marketing digitalmarketing
1591	1591	Nextinncreation		Your health is our responsibility #CovidIndia #COVIDEmergency2021 #healthcare #safety #EVENT #DelhiNeedsOxygen… https://t.co/0izeCsrlzM	health responsibility covidindia covidemergency healthcare safety event delhineedsoxygen
1592	1592	lgibson12397		the #5things i was #grateful for today 1 a new day✨ 2 my first cuppa☕ 3 hearing mum giggle😂 4 beautiful sunshine☀️… https://t.co/VNQ1Aa7jDA	things grateful today new day first cuppa hearing mum giggle beautiful sunshine
1593	1593	CovanceJobs		Want to work in Beijing? View our latest opening: https://t.co/3leMXOxMjg #Healthcare	want work beijing view latest opening healthcare
1594	1594	Doc_Narendra	India	Telemedicine services Uttarakhand, Nobel step by Uttarakhand government #NEETPG2021 #Neetpgpostponed #COVID19… https://t.co/EmG9oHhwTx	telemedicine services uttarakhand nobel step uttarakhand government neetpg neetpgpostponed covid
1595	1595	dhgeonline	United States	Leading #healthcare teams through changes can be challenging. Do you have a plan for working through changes with y… https://t.co/HzS2Yrcyts	leading healthcare teams changes challenging plan working changes
1596	1596	MoveInterstate	Greater Washington, D.C.	Specialty Rx apps are expanding into other #telehealth services, due to increased consumer demand, reports… https://t.co/35IJTAEoHY	specialty apps expanding telehealth services due increased consumer demand reports
1597	1597	JohnNosta	07945	Surprise: Your Car Insurance Plan May Not Cover High Medical Bills After A Crash. #healthcare #medicine… https://t.co/XYpWgSPxVA	surprise car insurance plan may cover high medical bills crash healthcare medicine
1598	1598	ENTAllergyDocs		Have novel research tied to allergy, inflammatory disease in #ENT, comprehensive management of allergy and inflamma… https://t.co/AgBh2NTTo0	novel research tied allergy inflammatory disease ent comprehensive management allergy inflamma
1599	1599	healthinsagnt	United States	How Much Is Principal Financial Group Health Insurance Worth? https://t.co/iszi0l6Shl #healthinsurance #obamacare #medicare #healthcare	much principal financial group health insurance worth healthinsurance obamacare medicare healthcare
1600	1600	mcmasterchse	Hamilton, Ontario, Canada	Register&gt; 2nd Annual #McMaster University Review Course in Psychiatry 2021 #PsychiatryCPD https://t.co/78d8mcG38z V… https://t.co/2puqXkc5MI	register annual mcmaster university review course psychiatry psychiatrycpd
1601	1601	healthpodnet		Last day to register for this 2-day virtual event! Come and discuss the future of digital health with us at… https://t.co/vUkneT0r7z	last day register day virtual event come discuss future digital health
1602	1602	tim39941098	Earth Between Mexico & Canada	@thefakezzig @DaddyJimboo REGISTER TO VOTE PRAGMATIC https://t.co/K48YHJ52VU #UBI=END POVERTY recycle100=END UNEMPL… https://t.co/WNww5RFbkW	thefakezzig daddyjimboo register vote pragmatic ubi end poverty recycle end unempl
1603	1603	LSciNation	Boston, MA	Since Digital #RESI March last year, 3,500+ #investors from 700 unique firms have joined in Life Science Nation (LS… https://t.co/KCq1bI4YoP	since digital resi march last year investors unique firms joined life science nation
1604	1604	tim39941098	Earth Between Mexico & Canada	@squidlyyy REGISTER TO VOTE PRAGMATIC https://t.co/K48YHJ52VU #UBI=END POVERTY recycle100=END UNEMPLOYMENT… https://t.co/3MitYUhSR8	squidlyyy register vote pragmatic ubi end poverty recycle end unemployment
1605	1605	42Stocks	United States	https://t.co/YpRdbdMqYC 2021-APR-22 2:45pm Health Care · down -0.22% = $14.9 billion loss. #healthCare… https://t.co/4KhycWkglI	apr health care billion loss healthcare
1606	1606	tim39941098	Earth Between Mexico & Canada	@DaddyJimboo @thefakezzig REGISTER TO VOTE PRAGMATIC https://t.co/K48YHJ52VU #UBI=END POVERTY recycle100=END UNEMPL… https://t.co/qWNDBRtpso	daddyjimboo thefakezzig register vote pragmatic ubi end poverty recycle end unempl
[truncated: 13,393 more rows]
